# Supplementary material for: Gut microbiome of the largest living rodent harbors unprecedented enzymatic systems to degrade plant polysaccharides
Source: Nat Commun. 2022 Feb 2;13:629. doi: 10.1038/s41467-022-28310-y (PMC8810776; doi:10.1038/s41467-022-28310-y)
Supplement: Supplementary file 4 — Supplementary Dataset 1 [file 41467_2022_28310_MOESM4_ESM.xlsx]

## Sheet: Supplementary Data 1
Supplementary Data 1: Genome information of the metagenome-assembled genomes (MAGs) recovered from Capybara gut microbiota.
ID	Phylum	Taxonomy	Genome Size (bp)	GC (%)	Completeness (%)	Contamination (%)	Full Taxonomy according to GTDB relase 202*	MAG quality**	taxonomy classification
MAG1	Actinobacteriota	Eggerthellaceae	1401376	42.53	86.55	8.7	d__Bacteria;p__Actinobacteriota;c__Coriobacteriia;o__Coriobacteriales;f__Eggerthellaceae;g__;s__	medium
MAG2	Firmicutes	Malacoplasma	983880	28.48	98.33	2.69	d__Bacteria;p__Firmicutes;c__Bacilli;o__Mycoplasmatales;f__Mycoplasmoidaceae;g__Malacoplasma;s__	high
MAG3	Firmicutes	Malacoplasma_A	907617	30.36	76.08	8.91	d__Bacteria;p__Firmicutes;c__Bacilli;o__Mycoplasmatales;f__Mycoplasmoidaceae;g__Malacoplasma_A;s__	medium
MAG4	Firmicutes	Holdemanella	2201301	36.38	86.39	4.31	d__Bacteria;p__Firmicutes;c__Bacilli;o__Erysipelotrichales;f__Erysipelotrichaceae;g__Holdemanella;s__	medium	taxonomic novelty determined using RED
MAG5	Firmicutes	Erysipelotrichaceae	3473996	47.23	88.23	9.43	d__Bacteria;p__Firmicutes;c__Bacilli;o__Erysipelotrichales;f__Erysipelotrichaceae;g__;s__	medium
MAG6	Firmicutes	Ileibacterium	2142588	46.08	83.08	2	d__Bacteria;p__Firmicutes;c__Bacilli;o__Erysipelotrichales;f__Erysipelotrichaceae;g__Ileibacterium;s__	medium
MAG7	Firmicutes	Erysipelotrichaceae	2427703	36.49	93.02	3.27	d__Bacteria;p__Firmicutes;c__Bacilli;o__Erysipelotrichales;f__Erysipelotrichaceae;g__;s__	high	taxonomic novelty determined using RED
MAG8	Firmicutes	Erysipelotrichaceae	1927496	47.26	90.48	0.1	d__Bacteria;p__Firmicutes;c__Bacilli;o__Erysipelotrichales;f__Erysipelotrichaceae;g__;s__	high	taxonomic novelty determined using RED
MAG9	Firmicutes	Erysipelotrichaceae	1946678	44.4	92.92	1.89	d__Bacteria;p__Firmicutes;c__Bacilli;o__Erysipelotrichales;f__Erysipelotrichaceae;g__;s__	high
MAG10	Firmicutes	CAG-826	1190617	35.03	82.02	4.61	d__Bacteria;p__Firmicutes;c__Bacilli;o__RFN20;f__CAG-826;g__;s__	medium	taxonomic novelty determined using RED
MAG11	Firmicutes	UBA733	1165956	54.63	87.08	2.92	d__Bacteria;p__Firmicutes;c__Bacilli;o__RFN20;f__CAG-826;g__UBA733;s__	medium
MAG12	Firmicutes	CAG-826	1601246	31.23	88.08	11.8	d__Bacteria;p__Firmicutes;c__Bacilli;o__RFN20;f__CAG-826;g__CAG-826;s__	medium	taxonomic novelty determined using RED
MAG13	Firmicutes	Streptococcus gallolyticus	2015568	38.19	92.01	10.66	d__Bacteria;p__Firmicutes;c__Bacilli;o__Lactobacillales;f__Streptococcaceae;g__Streptococcus;s__Streptococcus gallolyticus	medium
MAG14	Firmicutes	Enterococcus	2289408	38.92	60.01	11.5	d__Bacteria;p__Firmicutes;c__Bacilli;o__Lactobacillales;f__Enterococcaceae;g__Enterococcus;s__	medium
MAG15	Firmicutes	Limosilactobacillus mucosae	1684673	47	91.78	2.24	d__Bacteria;p__Firmicutes;c__Bacilli;o__Lactobacillales;f__Lactobacillaceae;g__Limosilactobacillus;s__Limosilactobacillus mucosae	high
MAG16	Firmicutes	Oscillospiraceae	1341723	55.6	57.6	6.13	d__Bacteria;p__Firmicutes_A;c__Clostridia;o__Oscillospirales;f__Oscillospiraceae;g__;s__	medium	taxonomic novelty determined using RED
MAG17	Firmicutes	F23-B02	1847702	53.53	98.28	2.19	d__Bacteria;p__Firmicutes_A;c__Clostridia;o__Oscillospirales;f__Oscillospiraceae;g__F23-B02;s__	high
MAG18	Firmicutes	Evtepia	1765068	57.24	95.64	2.68	d__Bacteria;p__Firmicutes_A;c__Clostridia;o__Oscillospirales;f__Oscillospiraceae;g__Evtepia;s__	high
MAG19	Firmicutes	CAG-269	2486389	28.96	73.07	12.14	d__Bacteria;p__Firmicutes_A;c__Clostridia;o__TANB77;f__CAG-508;g__CAG-269;s__	medium
MAG20	Firmicutes	RUG760	2249566	52.25	91.72	3.36	d__Bacteria;p__Firmicutes_A;c__Clostridia;o__Lachnospirales;f__UBA1390;g__RUG760;s__	high
MAG21	Firmicutes	Pseudobutyrivibrio	3123717	42.35	91.23	8.89	d__Bacteria;p__Firmicutes_A;c__Clostridia;o__Lachnospirales;f__Lachnospiraceae;g__Pseudobutyrivibrio;s__	medium	taxonomic novelty determined using RED
MAG22	Firmicutes	Pseudobutyrivibrio	2307291	39.24	89.54	1.84	d__Bacteria;p__Firmicutes_A;c__Clostridia;o__Lachnospirales;f__Lachnospiraceae;g__Pseudobutyrivibrio;s__	medium	taxonomic novelty determined using RED
MAG23	Firmicutes	Blautia_A	2810872	45.31	91.55	3.16	d__Bacteria;p__Firmicutes_A;c__Clostridia;o__Lachnospirales;f__Lachnospiraceae;g__Blautia_A;s__	high
MAG24	Firmicutes	Eubacterium_H	1962650	50.04	89.81	3.62	d__Bacteria;p__Firmicutes_A;c__Clostridia;o__Lachnospirales;f__Lachnospiraceae;g__Eubacterium_H;s__	medium
MAG25	Firmicutes	OF09-33XD	1380865	36.8	71.34	0	d__Bacteria;p__Firmicutes_A;c__Clostridia;o__Lachnospirales;f__Lachnospiraceae;g__OF09-33XD;s__	medium
MAG26	Firmicutes	Parasporobacterium	1695166	45.51	82.38	1.83	d__Bacteria;p__Firmicutes_A;c__Clostridia;o__Lachnospirales;f__Lachnospiraceae;g__Parasporobacterium;s__	medium
MAG27	Firmicutes	Lachnospiraceae	2943579	44.46	86.89	6.14	d__Bacteria;p__Firmicutes_A;c__Clostridia;o__Lachnospirales;f__Lachnospiraceae;g__;s__	medium
MAG28	Firmicutes	Clostridium	3251673	28.14	92.47	2.04	d__Bacteria;p__Firmicutes_A;c__Clostridia;o__Clostridiales;f__Clostridiaceae;g__Clostridium;s__	high
MAG29	Firmicutes	Mogibacterium	1459692	45.5	72.93	2.86	d__Bacteria;p__Firmicutes_A;c__Clostridia;o__Peptostreptococcales;f__Anaerovoracaceae;g__Mogibacterium;s__	medium
MAG30	Firmicutes	UBA1191	1675666	45.67	75.77	1.34	d__Bacteria;p__Firmicutes_A;c__Clostridia;o__Peptostreptococcales;f__Anaerovoracaceae;g__UBA1191;s__	medium
MAG31	Firmicutes	UBA1764	1954029	54.41	93.26	1.8	d__Bacteria;p__Firmicutes_A;c__Clostridia;o__Peptostreptococcales;f__Anaerovoracaceae;g__UBA1764;s__	high
MAG32	Firmicutes	Acidaminococcus fermentans	2146345	56.92	99.38	0	d__Bacteria;p__Firmicutes_C;c__Negativicutes;o__Acidaminococcales;f__Acidaminococcaceae;g__Acidaminococcus;s__Acidaminococcus fermentans	high
MAG33	Firmicutes	Megasphaera	2715149	51.95	99.88	0	d__Bacteria;p__Firmicutes_C;c__Negativicutes;o__Veillonellales;f__Megasphaeraceae;g__Megasphaera;s__	high
MAG34	Firmicutes	Veillonella caviae	2457681	38.73	97.39	3.97	d__Bacteria;p__Firmicutes_C;c__Negativicutes;o__Veillonellales;f__Veillonellaceae;g__Veillonella;s__Veillonella caviae	high
MAG35	Firmicutes	Veillonella	1652748	44.55	76.92	3.3	d__Bacteria;p__Firmicutes_C;c__Negativicutes;o__Veillonellales;f__Veillonellaceae;g__Veillonella;s__	medium
MAG36	Firmicutes	Veillonella	1697146	44.61	83.72	1.8	d__Bacteria;p__Firmicutes_C;c__Negativicutes;o__Veillonellales;f__Veillonellaceae;g__Veillonella;s__	medium
MAG37	Synergistota	Synergistes	1403500	51.68	79.32	1.85	d__Bacteria;p__Synergistota;c__Synergistia;o__Synergistales;f__Synergistaceae;g__Synergistes;s__	medium
MAG38	Fusobacteriota	Fusobacterium_A varium B	3695872	28.81	100	2.81	d__Bacteria;p__Fusobacteriota;c__Fusobacteriia;o__Fusobacteriales;f__Fusobacteriaceae;g__Fusobacterium_A;s__Fusobacterium_A varium	high
MAG39	Fusobacteriota	Fusobacterium_C necrophorum	2954775	33.58	100	0.56	d__Bacteria;p__Fusobacteriota;c__Fusobacteriia;o__Fusobacteriales;f__Fusobacteriaceae;g__Fusobacterium_C;s__Fusobacterium_C necrophorum	high
MAG40	Bacteroidota	CAG-831	1786855	54.58	91.9	1.47	d__Bacteria;p__Bacteroidota;c__Bacteroidia;o__Bacteroidales;f__UBA932;g__CAG-831;s__	high
MAG41	Bacteroidota	UBA932	1561766	45.46	84.06	4.13	d__Bacteria;p__Bacteroidota;c__Bacteroidia;o__Bacteroidales;f__UBA932;g__;s__	medium	taxonomic novelty determined using RED
MAG42	Bacteroidota	UBA932	1914339	53.53	91.39	2.32	d__Bacteria;p__Bacteroidota;c__Bacteroidia;o__Bacteroidales;f__UBA932;g__;s__	high	taxonomic novelty determined using RED
MAG43	Bacteroidota	UBA932	2035748	46.76	87.38	3.83	d__Bacteria;p__Bacteroidota;c__Bacteroidia;o__Bacteroidales;f__UBA932;g__;s__	medium	taxonomic novelty determined using RED
MAG44	Bacteroidota	UBA932	2248361	48.99	74.22	3.29	d__Bacteria;p__Bacteroidota;c__Bacteroidia;o__Bacteroidales;f__UBA932;g__;s__	medium	taxonomic novelty determined using RED
MAG45	Bacteroidota	RC9	2202109	53.33	90.58	0.95	d__Bacteria;p__Bacteroidota;c__Bacteroidia;o__Bacteroidales;f__UBA932;g__RC9;s__	high
MAG46	Bacteroidota	RC9	1631823	46.75	85.32	1.43	d__Bacteria;p__Bacteroidota;c__Bacteroidia;o__Bacteroidales;f__UBA932;g__RC9;s__	medium
MAG47	Bacteroidota	W3P20-009	2847724	43.1	98.66	0	d__Bacteria;p__Bacteroidota;c__Bacteroidia;o__Bacteroidales;f__W3P20-009;g__W3P20-009;s__	high
MAG48	Bacteroidota	UBA3663	2516315	40.51	78.51	7.56	d__Bacteria;p__Bacteroidota;c__Bacteroidia;o__Bacteroidales;f__UBA3663;g__UBA3663;s__	medium
MAG49	Bacteroidota	UBA4293	3677229	44.21	56.35	14.42	d__Bacteria;p__Bacteroidota;c__Bacteroidia;o__Bacteroidales;f__Bacteroidaceae;g__UBA4293;s__	medium	taxonomic novelty determined using RED
MAG50	Bacteroidota	UBA4293	1823209	49.71	81.61	8.21	d__Bacteria;p__Bacteroidota;c__Bacteroidia;o__Bacteroidales;f__Bacteroidaceae;g__UBA4293;s__	medium	taxonomic novelty determined using RED
MAG51	Bacteroidota	Bacteroidaceae	2688477	54.82	75.18	9.79	d__Bacteria;p__Bacteroidota;c__Bacteroidia;o__Bacteroidales;f__Bacteroidaceae;g__;s__	medium	taxonomic novelty determined using RED
MAG52	Bacteroidota	UBA4372	2862120	57.79	88.26	2.6	d__Bacteria;p__Bacteroidota;c__Bacteroidia;o__Bacteroidales;f__Bacteroidaceae;g__UBA4372;s__	medium
MAG53	Bacteroidota	UBA4372	2634691	55.7	87.95	2.94	d__Bacteria;p__Bacteroidota;c__Bacteroidia;o__Bacteroidales;f__Bacteroidaceae;g__UBA4372;s__	medium
MAG54	Bacteroidota	UBA4372	2598835	55.71	81.14	3.62	d__Bacteria;p__Bacteroidota;c__Bacteroidia;o__Bacteroidales;f__Bacteroidaceae;g__UBA4372;s__	medium
MAG55	Bacteroidota	Bacteroidaceae	2432263	56.61	73.75	9.72	d__Bacteria;p__Bacteroidota;c__Bacteroidia;o__Bacteroidales;f__Bacteroidaceae;g__;s__	medium	taxonomic novelty determined using RED
MAG56	Bacteroidota	Bacteroidaceae	2265611	44.07	71.92	1.58	d__Bacteria;p__Bacteroidota;c__Bacteroidia;o__Bacteroidales;f__Bacteroidaceae;g__;s__	medium	taxonomic novelty determined using RED
MAG57	Bacteroidota	Bacteroidaceae	2913345	47.14	92.67	3.01	d__Bacteria;p__Bacteroidota;c__Bacteroidia;o__Bacteroidales;f__Bacteroidaceae;g__;s__	high	taxonomic novelty determined using RED
MAG58	Bacteroidota	Bacteroidaceae	1897267	43.88	71.21	2.64	d__Bacteria;p__Bacteroidota;c__Bacteroidia;o__Bacteroidales;f__Bacteroidaceae;g__;s__	medium	taxonomic novelty determined using RED
MAG59	Bacteroidota	Bacteroidaceae	2558877	50.16	80.48	1.23	d__Bacteria;p__Bacteroidota;c__Bacteroidia;o__Bacteroidales;f__Bacteroidaceae;g__;s__	medium	taxonomic novelty determined using RED
MAG60	Bacteroidota	F0040	2292433	55.52	85.57	2.02	d__Bacteria;p__Bacteroidota;c__Bacteroidia;o__Bacteroidales;f__Bacteroidaceae;g__F0040;s__	medium
MAG61	Bacteroidota	Bacteroides heparinolyticus	4373999	46.72	96	3.42	d__Bacteria;p__Bacteroidota;c__Bacteroidia;o__Bacteroidales;f__Bacteroidaceae;g__Bacteroides;s__Bacteroides heparinolyticus	high
MAG62	Bacteroidota	C941	2752534	53.05	88.59	2.48	d__Bacteria;p__Bacteroidota;c__Bacteroidia;o__Bacteroidales;f__Muribaculaceae;g__C941;s__	medium
MAG63	Bacteroidota	SFTJ01	2571754	51.72	73.26	4.77	d__Bacteria;p__Bacteroidota;c__Bacteroidia;o__Bacteroidales;f__Muribaculaceae;g__SFTJ01;s__	medium	taxonomic novelty determined using RED
MAG64	Bacteroidota	CAG-1031	2698794	54.66	72.22	7.08	d__Bacteria;p__Bacteroidota;c__Bacteroidia;o__Bacteroidales;f__Muribaculaceae;g__CAG-1031;s__	medium
MAG65	Bacteroidota	CAG-1031	3315140	53.79	92.95	7.6	d__Bacteria;p__Bacteroidota;c__Bacteroidia;o__Bacteroidales;f__Muribaculaceae;g__CAG-1031;s__	medium
MAG66	Bacteroidota	Bact-19	1898941	43.39	80.38	3.49	d__Bacteria;p__Bacteroidota;c__Bacteroidia;o__Bacteroidales;f__ML635J-15;g__Bact-19;s__	medium
MAG67	Bacteroidota	F082	2592365	50.84	84.14	1.08	d__Bacteria;p__Bacteroidota;c__Bacteroidia;o__Bacteroidales;f__F082;g__F082;s__	medium
MAG68	Bacteroidota	P3	1932767	55.41	71.94	3.14	d__Bacteria;p__Bacteroidota;c__Bacteroidia;o__Bacteroidales;f__P3;g__;s__	medium
MAG69	Bacteroidota	Phil12	2011931	36.66	85.92	1.9	d__Bacteria;p__Bacteroidota;c__Bacteroidia;o__Bacteroidales;f__P3;g__Phil12;s__	medium
MAG70	Fibrobacterota	Fibrobacter	2220647	51.77	66.67	1.1	d__Bacteria;p__Fibrobacterota;c__Fibrobacteria;o__Fibrobacterales;f__Fibrobacteraceae;g__Fibrobacter;s__	medium
MAG71	Fibrobacterota	Fibrobacter	3271787	48.17	70.92	7.79	d__Bacteria;p__Fibrobacterota;c__Fibrobacteria;o__Fibrobacterales;f__Fibrobacteraceae;g__Fibrobacter;s__	medium
MAG72	Fibrobacterota	Fibrobacteraceae	3438982	44.76	80.16	2.81	d__Bacteria;p__Fibrobacterota;c__Fibrobacteria;o__Fibrobacterales;f__Fibrobacteraceae;g__;s__	medium	taxonomic novelty determined using RED
MAG73	Planctomycetota	Thermoguttaceae	1746751	57.78	56.52	2.63	d__Bacteria;p__Planctomycetota;c__Planctomycetes;o__Pirellulales;f__Thermoguttaceae;g__;s__	medium	taxonomic novelty determined using RED
MAG74	Spirochaetota	UBA9732	1456171	37.92	85.16	2.88	d__Bacteria;p__Spirochaetota;c__Spirochaetia;o__Sphaerochaetales;f__Sphaerochaetaceae;g__UBA9732;s__	medium
MAG75	Spirochaetota	Sphaerochaetaceae	1713506	35.49	81.51	3.51	d__Bacteria;p__Spirochaetota;c__Spirochaetia;o__Sphaerochaetales;f__Sphaerochaetaceae;g__;s__	medium	taxonomic novelty determined using RED
MAG76	Spirochaetota	Treponema_D	2283669	35.86	82.82	2.73	d__Bacteria;p__Spirochaetota;c__Spirochaetia;o__Treponematales;f__Treponemataceae;g__Treponema_D;s__	medium
MAG77	Proteobacteria	Duodenibacillus	1989628	69.68	87.17	1.72	d__Bacteria;p__Proteobacteria;c__Gammaproteobacteria;o__Burkholderiales;f__Burkholderiaceae;g__Duodenibacillus;s__	medium
MAG78	Proteobacteria	Escherichia flexneri	4648786	50.84	96.87	1.01	d__Bacteria;p__Proteobacteria;c__Gammaproteobacteria;o__Enterobacterales;f__Enterobacteriaceae;g__Escherichia;s__Escherichia flexneri	high
MAG79	Euryarchaeota	Methanobrevibacter_A	1566184	28.36	94.4	3.6	d__Archaea;p__Methanobacteriota;c__Methanobacteria;o__Methanobacteriales;f__Methanobacteriaceae;g__Methanobrevibacter_A;s__	high
*GTDB - Genome Taxonomy Database (release 202 - Abril 2021)
**MAG quality is defined according to completeness and contamination parameters suggested by Bowers et al. 2017. High quality (completeness >90% and contamination <5%) and medium-quality (completeness >50% and contamination <10%)
