# Supplementary material for: Gut microbiome of the largest living rodent harbors unprecedented enzymatic systems to degrade plant polysaccharides
Source: Nat Commun. 2022 Feb 2;13:629. doi: 10.1038/s41467-022-28310-y (PMC8810776; doi:10.1038/s41467-022-28310-y)
Supplement: Supplementary file 6 — Supplementary Dataset 3 [file 41467_2022_28310_MOESM6_ESM.xlsx]

## Sheet: Supplementary Data 3
Supplementary Data 3: Multi-modular carbohydrate-active enzymes (CAZymes) identified in the capybara gut microbiome.
Gene ID	CAZy domain
PBMDCECB_226816	GH43_7-CBM13
PBMDCECB_227295	GH73-CBM50-CBM50
PBMDCECB_227994	GH43_7-CBM13
PBMDCECB_230108	CBM79-CBM79
PBMDCECB_231928	GH13-CBM26
PBMDCECB_234113	GH13-DOC
PBMDCECB_236079	GH43_29-CBM6
PBMDCECB_238668	GH43_29-CBM6
PBMDCECB_238735	CBM2-CBM2
PBMDCECB_238834	PL10-CBM35
PBMDCECB_239433	GH13_19-CBM26
PBMDCECB_239436	PL1-CBM35
PBMDCECB_241788	GH25-CBM50-CBM50
PBMDCECB_243132	GH29-CBM32
PBMDCECB_244723	GH53-CBM61
PBMDCECB_249039	GH28-CBM9
PBMDCECB_249352	GH53-CBM72
PBMDCECB_250897	GH23-CBM50
PBMDCECB_202924	GH73-DOC
PBMDCECB_203296	GH98-CBM35
PBMDCECB_204294	CBM4-CBM4
PBMDCECB_204612	GH10-CBM48
PBMDCECB_204921	PL1-CBM77
PBMDCECB_205087	CBM4-GH148
PBMDCECB_205131	GH27-CBM35
PBMDCECB_206440	GH43_29-CBM6
PBMDCECB_206564	GH29-CBM32
PBMDCECB_207849	GH43_5-CBM35
PBMDCECB_208483	GT4-GT4
PBMDCECB_210048	GH27-CBM35
PBMDCECB_211420	GT2-GT2
PBMDCECB_212326	GH43_28-CBM32
PBMDCECB_214295	GH43_35-CBM6
PBMDCECB_215797	GH43_34-CBM32
PBMDCECB_218979	GH43_16-CBM6
PBMDCECB_219606	GH13_42-CBM26
PBMDCECB_220980	GH29-CBM32
PBMDCECB_221161	CBM50-CBM50
PBMDCECB_223356	GH31-CBM72
PBMDCECB_210585	GH23-CBM50
PBMDCECB_176411	GT2-GT2
PBMDCECB_176730	GH43_3-CBM72
PBMDCECB_177117	GH43_2-CBM6
PBMDCECB_177224	GH43_7-CBM13
PBMDCECB_177595	CBM50-CBM50
PBMDCECB_177844	GH30_8-CBM6
PBMDCECB_180323	GH43_3-CBM72
PBMDCECB_180617	CBM48-GH13_11
PBMDCECB_180642	GH76-CBM72
PBMDCECB_181140	GH98-CBM35
PBMDCECB_183180	GH30_8-CBM6
PBMDCECB_183612	GH43_37-CBM61
PBMDCECB_184231	GT2-GT2
PBMDCECB_184394	GH29-CBM32
PBMDCECB_184891	GH73-CBM50-CBM50
PBMDCECB_185363	GH23-CBM50
PBMDCECB_186233	GH43_29-CBM6
PBMDCECB_190525	GH23-CBM50-CBM50
PBMDCECB_190852	GH43_16-CBM6
PBMDCECB_191048	CBM50-CBM50
PBMDCECB_191273	GH11-CBM6
PBMDCECB_191666	GT2-GT2
PBMDCECB_192086	GT1-GT4
PBMDCECB_194216	GH43_16-CBM6-CBM6
PBMDCECB_194631	GH73-CBM50-CBM50
PBMDCECB_197014	GT2-GT2
PBMDCECB_197659	GH23-CBM50
PBMDCECB_197863	GH25-DOC
PBMDCECB_198976	GT2-GT2
PBMDCECB_199581	GH10-CBM72
PBMDCECB_180818	GH73-CBM50
PBMDCECB_189141	GH43_7-CBM13
PBMDCECB_126013	GH43_2-CBM6-GH8
PBMDCECB_126709	GH10-CBM6
PBMDCECB_127130	CBM66-GH51
PBMDCECB_127470	GH29-CBM32
PBMDCECB_127933	CBM48-GH13_11
PBMDCECB_128689	GH35-CBM32
PBMDCECB_131265	GH23-CBM50-CBM50
PBMDCECB_131356	GT2-GT2
PBMDCECB_131713	GH10-CBM6
PBMDCECB_132179	GH31-CBM32-DOC
PBMDCECB_132725	CBM48-GH13_14
PBMDCECB_133190	GH38-CBM32
PBMDCECB_133929	CBM13-CBM62
PBMDCECB_133951	GH73-CBM50
PBMDCECB_135751	GH26-CBM72
PBMDCECB_136073	GH2-CBM57
PBMDCECB_136336	GH43_4-CBM72
PBMDCECB_137138	GH28-GH105
PBMDCECB_139192	GH23-CBM50
PBMDCECB_140462	GH18-CBM5
PBMDCECB_141961	CBM48-GH13_14
PBMDCECB_142751	CBM5-CBM5-CBM5-GH18
PBMDCECB_143646	GH23-CBM50
PBMDCECB_143710	CBM48-GH13_9
PBMDCECB_145001	CBM48-GH13_14
PBMDCECB_145653	GH30_8-CBM72
PBMDCECB_145977	GH73-CBM50-CBM50-CBM50-CBM50
PBMDCECB_146511	GH23-CBM50-CBM50-CBM50-CBM50-CBM50
PBMDCECB_147369	GH13_19-CBM26
PBMDCECB_147403	CBM4-GH9
PBMDCECB_142906	GH18-GH20
PBMDCECB_143326	CBM48-GH13_9
PBMDCECB_126538	GH73-CBM50
PBMDCECB_126710	GH10-CBM6
PBMDCECB_136548	GH43_29-CBM6
PBMDCECB_146006	CBM34-GH13_20
PBMDCECB_148183	CBM50-CBM50
PBMDCECB_50494	GH5-CBM4
PBMDCECB_50874	GH10-GH10
PBMDCECB_51227	GH28-GH35-CBM32
PBMDCECB_52438	GH73-CBM50
PBMDCECB_53019	GT11-GT4
PBMDCECB_53195	GH43_34-CBM32
PBMDCECB_53556	CBM32-GH2
PBMDCECB_53840	CBM4-GH148
PBMDCECB_54094	GH2-CBM6
PBMDCECB_54095	GH95-CBM6
PBMDCECB_54157	GH53-CBM72
PBMDCECB_54172	GH43_35-CBM6
PBMDCECB_54857	GH23-CBM50
PBMDCECB_57870	GH29-CBM32
PBMDCECB_58110	PL1-CBM72
PBMDCECB_58485	GH2-CBM6
PBMDCECB_58572	CBM48-GH13_9
PBMDCECB_58641	CBM32-GH2
PBMDCECB_59075	GT2-GT2
PBMDCECB_59874	CBM35-GH26
PBMDCECB_60348	GT2-GT2
PBMDCECB_60349	GT2-GT111-GT8
PBMDCECB_60841	CBM13-GH2
PBMDCECB_61235	CBM62-CBM72
PBMDCECB_62011	GH43_7-CBM13
PBMDCECB_62088	GH30_8-CBM6
PBMDCECB_62530	GH73-CBM50-CBM50
PBMDCECB_63589	CBM48-GH13_8
PBMDCECB_64339	GH53-CBM72
PBMDCECB_65547	CBM48-GH13_8
PBMDCECB_65579	GT2-GT2
PBMDCECB_65827	CBM67-GH78
PBMDCECB_66100	GH2-CBM32
PBMDCECB_66189	CBM48-GH13_9
PBMDCECB_66385	GH137-GH2-CBM57
PBMDCECB_66516	CBM48-GH13_9
PBMDCECB_67314	GH43_2-CBM6
PBMDCECB_67341	CBM50-CBM50
PBMDCECB_67379	PL11-CBM72
PBMDCECB_67832	CBM40-GH33-CBM72
PBMDCECB_67892	CBM41-CBM48-GH13_14
PBMDCECB_68520	GH23-CBM50-CBM50-CBM50-CBM50-CBM50
PBMDCECB_69564	GT3-GT35
PBMDCECB_69787	GT8-GT8
PBMDCECB_70011	GH43_32-CBM66
PBMDCECB_70062	GH23-CBM50
PBMDCECB_70507	GT4-GT4
PBMDCECB_70727	GH43_5-CBM35
PBMDCECB_70854	CBM48-GH13_9
PBMDCECB_71453	CBM48-GH13_8
PBMDCECB_72006	GH92-GH28
PBMDCECB_72085	CBM48-GH13_8
PBMDCECB_72247	CBM4-GH9
PBMDCECB_72565	GH43_10-CBM6
PBMDCECB_72567	GH43_16-CBM6-CBM6
PBMDCECB_73509	CBM50-CBM50
PBMDCECB_73621	GH13_28-CBM26-CBM26
PBMDCECB_73892	GH73-CBM50-CBM50
PBMDCECB_74494	CBM48-GH13_11
PBMDCECB_74985	GH105-CBM72
PBMDCECB_75357	CBM20-GH77
PBMDCECB_75510	GH53-CBM61
PBMDCECB_75593	GH53-CBM72
PBMDCECB_62423	CBM48-GH13_11
PBMDCECB_62424	CBM48-GH13_9
PBMDCECB_72240	GH25-CBM50-CBM50-CBM50
PBMDCECB_51175	GT3-GT35
PBMDCECB_51417	CBM48-GH13_11
PBMDCECB_54435	GH43_7-CBM13
PBMDCECB_54510	CBM48-GH13_11
PBMDCECB_56918	CBM48-GH13_11
PBMDCECB_66079	GH43_34-CBM32
PBMDCECB_67147	GT3-GT35
PBMDCECB_67182	GH23-CBM50
PBMDCECB_71191	GH43_2-CBM6
PBMDCECB_72521	GH57-GT35
PBMDCECB_73190	GH73-CBM50
PBMDCECB_253555	CBM50-CBM50-CBM50-CBM50
PBMDCECB_254137	GH43_35-CBM6
PBMDCECB_256280	GH43_29-CBM6
PBMDCECB_259106	CBM50-GH23
PBMDCECB_151484	GT2-GT2
PBMDCECB_153223	GH10-GH10-CBM72
PBMDCECB_153403	GH76-CBM72
PBMDCECB_155324	GH30_4-DOC
PBMDCECB_155720	GH29-CBM32
PBMDCECB_155882	GH51-CBM72
PBMDCECB_156630	CBM32-DOC
PBMDCECB_157167	CBM48-GH13_9
PBMDCECB_157208	GH29-CBM72
PBMDCECB_157736	PL1-CBM72
PBMDCECB_158211	GH9-GH3
PBMDCECB_159179	GH43_7-CBM13
PBMDCECB_160217	CBM48-GH13_8
PBMDCECB_160718	GH13-CBM72
PBMDCECB_160859	CBM48-GH13_9
PBMDCECB_161171	GH141-CBM6
PBMDCECB_161570	GH23-CBM50-CBM50-CBM50-CBM50
PBMDCECB_161931	GH23-CBM50-CBM50-CBM50
PBMDCECB_162812	GH43_4-CBM72
PBMDCECB_164373	GH73-CBM50
PBMDCECB_164417	GT4-GT4
PBMDCECB_167024	CBM50-CBM50
PBMDCECB_169283	GH73-CBM50
PBMDCECB_169727	GH98-CBM35
PBMDCECB_169907	GH26-CBM72
PBMDCECB_172086	GT2-GT4
PBMDCECB_173198	GH28-GH105
PBMDCECB_174808	GH43_2-CBM6
PBMDCECB_175278	CBM34-GH13_39
PBMDCECB_175575	GH23-CBM50
PBMDCECB_159809	CBM34-GH13_20
PBMDCECB_161491	CBM48-GH13_9
PBMDCECB_171637	CBM13-GH5_8
PBMDCECB_154977	GH43_19-GH43_34
PBMDCECB_156142	CBM50-CBM50
PBMDCECB_156678	CBM34-GH13
PBMDCECB_162321	GH43_29-CBM6
PBMDCECB_169739	CBM50-CBM50
PBMDCECB_173773	GH23-CBM50
PBMDCECB_173798	GH43_29-CBM6
PBMDCECB_00574	GT2-GT2
PBMDCECB_00856	GH43_29-CBM6
PBMDCECB_03405	CBM48-GH13_9
PBMDCECB_03431	CBM34-GH13_20
PBMDCECB_03485	GH23-CBM50
PBMDCECB_04028	GT4-GT4
PBMDCECB_04520	CBM4-GH9
PBMDCECB_05123	GH53-CBM72
PBMDCECB_05146	PL11-CBM72
PBMDCECB_05397	GH73-CBM50
PBMDCECB_05455	CBM50-CBM50-CBM50-CBM50-CBM50
PBMDCECB_06134	CBM66-GH32-CBM66
PBMDCECB_06500	CBM5-CBM5-GH18-CBM5-CBM5
PBMDCECB_07192	GH43_29-CBM6-CBM48
PBMDCECB_09333	GH2-CBM6
PBMDCECB_09421	GT2-GT2
PBMDCECB_09513	GH10-CBM72
PBMDCECB_09603	GT2-GT2
PBMDCECB_10813	GH2-CBM32
PBMDCECB_11011	GT2-GT2
PBMDCECB_11015	GT2-GT2
PBMDCECB_11043	CBM34-GH13_39-GH77
PBMDCECB_11511	GH43_16-CBM6
PBMDCECB_11611	GH28-CBM32
PBMDCECB_13800	GH16_3-CBM4-CBM4-CBM4-CBM4
PBMDCECB_14438	CBM48-GH13_14
PBMDCECB_14743	CBM34-GH13_39-GH77
PBMDCECB_14748	CBM48-GH13_9
PBMDCECB_14987	CBM4-GH148
PBMDCECB_15695	CBM4-CBM4-GH10
PBMDCECB_15704	GH23-CBM50
PBMDCECB_16746	GH23-CBM50-CBM50-CBM50-CBM50-CBM50
PBMDCECB_16847	PL1-CBM72
PBMDCECB_16850	GH10-CBM6
PBMDCECB_16954	GH2-CBM32
PBMDCECB_17214	CBM48-GH13_11
PBMDCECB_17764	GH43_29-CBM6
PBMDCECB_18415	CBM67-GH78
PBMDCECB_18820	GT4-GT4
PBMDCECB_20303	GH3-CBM72
PBMDCECB_20361	GT2-GT4
PBMDCECB_20630	CBM13-CBM72
PBMDCECB_21408	GH13_36-CBM58-GH13_36
PBMDCECB_22133	CBM34-GH13_20
PBMDCECB_22270	CBM34-GH13
PBMDCECB_22934	GH2-GH92
PBMDCECB_23976	CBM50-CBM50
PBMDCECB_24109	CBM48-GH13_8
PBMDCECB_24429	CBM48-GH13_9
PBMDCECB_24679	GH73-CBM50
PBMDCECB_24692	CBM50-CBM50
PBMDCECB_24831	GH43_19-GH43_34
PBMDCECB_24832	PL11-CBM72
PBMDCECB_05041	CBM50-CBM50
PBMDCECB_05803	GH23-CBM50
PBMDCECB_08542	CBM48-GH13_9
PBMDCECB_09948	GH43_7-CBM13
PBMDCECB_10073	CBM48-GH13_11
PBMDCECB_10663	GH43_2-CBM6-GH8
PBMDCECB_10670	GH10-CBM4
PBMDCECB_11041	CBM48-GH13_9
PBMDCECB_17600	CBM48-GH13_9
PBMDCECB_20815	CBM48-GH13_9
PBMDCECB_21610	CBM20-CBM20-GH77
PBMDCECB_23515	CBM34-GH13_39-GH77
PBMDCECB_23517	CBM48-GH13_9
PBMDCECB_00587	GT2-GT2
PBMDCECB_05118	GH10-CBM48
PBMDCECB_05156	GH13-CBM58-GH13_36
PBMDCECB_06017	GT2-GT2
PBMDCECB_09604	GT2-GT2
PBMDCECB_10636	GT2-GT2
PBMDCECB_11508	GH43_7-CBM13
PBMDCECB_17726	CBM34-GH13_21
PBMDCECB_20791	GH2-CBM32
PBMDCECB_21317	GT3-GT35
PBMDCECB_25213	CBM13-CBM13
PBMDCECB_26210	GH105-GH154
PBMDCECB_26224	GH28-GH105
PBMDCECB_26287	GT84-GH94
PBMDCECB_26499	GH23-CBM50
PBMDCECB_27807	CBM34-GH13_39-GH77
PBMDCECB_27911	GH43_18-GH143-GH142
PBMDCECB_28223	GH13-CBM26
PBMDCECB_28962	GH23-CBM50-CBM50-CBM50-CBM50-CBM50
PBMDCECB_29075	CBM48-GH13_11
PBMDCECB_29952	CBM48-GH13_9
PBMDCECB_30096	GH101-CBM32
PBMDCECB_30152	CBM48-GH13_8
PBMDCECB_30494	CBM32-CBM72
PBMDCECB_30640	GH43_29-CBM6
PBMDCECB_30657	CBM34-GH13_39
PBMDCECB_32098	CBM48-GH13_14
PBMDCECB_32494	GH98-CBM35
PBMDCECB_33103	GT2-GT2
PBMDCECB_34267	CBM67-GH2-CBM6
PBMDCECB_34661	CBM48-GH13_9
PBMDCECB_34780	GH43_28-CBM32
PBMDCECB_35045	PL1-CBM72
PBMDCECB_35143	GH51-CBM72
PBMDCECB_35193	GH73-DOC
PBMDCECB_35272	GH43_35-CBM6
PBMDCECB_35308	CBM67-GH78
PBMDCECB_35549	GT3-GT35
PBMDCECB_35720	GH31-CBM32-DOC-CBM32
PBMDCECB_35814	GH73-CBM50-CBM50
PBMDCECB_36102	GT2-GT2
PBMDCECB_36549	CBM67-GH78
PBMDCECB_37096	GH43_7-CBM13
PBMDCECB_37098	GH43_29-CBM48
PBMDCECB_37809	PL11-CBM72
PBMDCECB_38044	GT1-GT4
PBMDCECB_38229	GH13-CBM72
PBMDCECB_39822	GH30_8-CBM72
PBMDCECB_41898	GH136-CBM4
PBMDCECB_41977	GH29-CBM32
PBMDCECB_42152	CBM67-GH78
PBMDCECB_42694	GH76-CBM72
PBMDCECB_43190	GH29-CBM32
PBMDCECB_45212	GH33-CBM72
PBMDCECB_45536	CBM50-CBM50
PBMDCECB_45837	GH25-CBM50-CBM50-CBM50
PBMDCECB_46142	GT4-GT4
PBMDCECB_46728	GH53-CBM61
PBMDCECB_46965	CBM34-GH13
PBMDCECB_48072	GH29-CBM32-GH97
PBMDCECB_48435	GH23-CBM50
PBMDCECB_49325	GH106-GH30_5
PBMDCECB_49326	GH28-GH105
PBMDCECB_50031	CBM48-GH13_11
PBMDCECB_50039	PL1-CBM35
PBMDCECB_50191	GH73-CBM50
PBMDCECB_29227	CBM50-CBM50-CBM50
PBMDCECB_29525	CBM50-CBM50
PBMDCECB_39682	GT4-GT4
PBMDCECB_42640	GH73-CBM50
PBMDCECB_26069	CBM20-GH77
PBMDCECB_26393	GH43_2-CBM6
PBMDCECB_29992	CBM50-CBM50
PBMDCECB_32097	CBM20-CBM20-GH77
PBMDCECB_32893	CBM50-CBM50
PBMDCECB_33486	GH43_29-CBM6
PBMDCECB_35860	CBM34-GH13_20
PBMDCECB_37097	GH43_2-CBM6-GH8
PBMDCECB_38911	GH27-CBM51
PBMDCECB_39739	GH73-CBM50-CBM50-CBM50-CBM50-CBM50
PBMDCECB_44357	GH92-GH125
PBMDCECB_49752	GH27-CBM35
PBMDCECB_49753	GH27-CBM35
PBMDCECB_101873	GH43_28-CBM32
PBMDCECB_103098	CBM48-GH13_9
PBMDCECB_104487	GH5_21-CBM72
PBMDCECB_104493	GH29-CBM32
PBMDCECB_104555	GT3-GT35
PBMDCECB_104673	GH73-CBM50-CBM50
PBMDCECB_104772	GH30_8-CBM6
PBMDCECB_105213	CBM48-GH13_14
PBMDCECB_105518	GH29-CBM32
PBMDCECB_105958	GH43_10-GH43_34-CBM32
PBMDCECB_106609	GH10-CBM4-GH10
PBMDCECB_106879	GH43_10-CBM72
PBMDCECB_106899	GT2-GT4
PBMDCECB_107642	CBM20-GH77
PBMDCECB_107797	GH28-GH105
PBMDCECB_108401	GH106-GH106
PBMDCECB_108478	GH5-CBM4
PBMDCECB_108819	GH39-CBM6
PBMDCECB_111725	CBM20-GH77
PBMDCECB_111838	CBM38-CBM38-CBM38-CBM38
PBMDCECB_113451	GH30_8-CBM72
PBMDCECB_113662	GH115-CBM72
PBMDCECB_113726	CBM13-CBM72
PBMDCECB_114276	GH23-CBM50-CBM50
PBMDCECB_114337	GH43_35-CBM6
PBMDCECB_115596	GT2-GT2
PBMDCECB_115941	GH25-CBM50-CBM50-CBM50
PBMDCECB_116178	GH10-CBM4-GH10
PBMDCECB_116432	GT2-GT2
PBMDCECB_116855	CBM50-CBM50
PBMDCECB_117659	GH23-CBM50
PBMDCECB_118011	GH5_21-CBM72
PBMDCECB_118172	CBM48-GH13_9
PBMDCECB_118393	CBM48-GH13_9
PBMDCECB_118850	GH29-CBM72
PBMDCECB_119514	GH73-CBM50-CBM50
PBMDCECB_120437	GH92-GH125
PBMDCECB_121771	GH141-CBM6
PBMDCECB_121904	GH23-CBM50-CBM50
PBMDCECB_122602	GH23-CBM50
PBMDCECB_123603	GH13-CBM72
PBMDCECB_124972	GH43_35-CBM6
PBMDCECB_125286	GH43_29-CBM6
PBMDCECB_125287	GH73-CBM50-CBM50
PBMDCECB_125872	GT2-GT90
PBMDCECB_105012	GH5_4-CBM65
PBMDCECB_110912	CBM34-GH13_21
PBMDCECB_115786	GH25-CBM50-CBM50
PBMDCECB_117784	CBM48-GH13_9
PBMDCECB_120506	GT2-GT25
PBMDCECB_101591	GH43_2-CBM6
PBMDCECB_105555	GH73-CBM50
PBMDCECB_108260	GH43_7-CBM13
PBMDCECB_110167	CBM20-GH77
PBMDCECB_116395	GH43_29-CBM6
PBMDCECB_121906	GH10-CBM6
PBMDCECB_77340	GH145-PL11
PBMDCECB_78724	GH11-CBM6
PBMDCECB_79193	CBM50-CBM50
PBMDCECB_79349	GH33-CBM72
PBMDCECB_79726	GT2-GT2
PBMDCECB_80401	GH23-CBM50-CBM50
PBMDCECB_81090	GH43_29-CBM6-GH43_29
PBMDCECB_81120	CBM13-GH2
PBMDCECB_81273	GH53-CBM72
PBMDCECB_81548	CBM13-GH76-CBM6-CBM32-CBM32-CBM32
PBMDCECB_81570	GH43_16-CBM6
PBMDCECB_81923	CBM48-GH13_8
PBMDCECB_82247	GH43_18-GH97
PBMDCECB_82552	PL1-CBM77
PBMDCECB_82571	CBM13-CBM62
PBMDCECB_83108	GT2-GT4
PBMDCECB_83320	CBM34-GH13
PBMDCECB_83440	GH115-CBM72
PBMDCECB_83853	CBM6-GH8
PBMDCECB_83928	GH43_2-CBM6-GH8
PBMDCECB_84246	GH98-CBM35
PBMDCECB_84426	CBM67-GH78
PBMDCECB_84518	GH10-GH10
PBMDCECB_85265	CBM13-GH76-CBM6-CBM72
PBMDCECB_85756	PL11-CBM35
PBMDCECB_85845	GH23-CBM50
PBMDCECB_86318	GH13-CBM26
PBMDCECB_86600	GH5-CBM4
PBMDCECB_87754	CBM13-PL9
PBMDCECB_88413	GH35-CBM32
PBMDCECB_89051	CBM48-GH13-CBM72
PBMDCECB_89324	CBM32-CBM72
PBMDCECB_89595	CBM48-GH13_14
PBMDCECB_89712	CBM67-GH78
PBMDCECB_89968	CBM50-CBM50
PBMDCECB_90321	CBM32-CBM72
PBMDCECB_91235	CBM38-GH32
PBMDCECB_91893	GH2-CBM57
PBMDCECB_92141	CBM32-DOC
PBMDCECB_92379	GH43_16-CBM6
PBMDCECB_94237	GH23-CBM50-CBM50
PBMDCECB_94625	CBM38-GH32
PBMDCECB_94885	CBM50-CBM50
PBMDCECB_95518	CBM5-GH18-CBM5
PBMDCECB_95649	CBM4-GH16_3-CBM4-CBM4-CBM4
PBMDCECB_95729	PL11-CBM72
PBMDCECB_96016	GT2-GT4
PBMDCECB_98278	CBM48-GH13_9
PBMDCECB_98367	COH1-DOC-COH1
PBMDCECB_99079	GH5-CBM4
PBMDCECB_99113	CBM34-GH13_39-GH77
PBMDCECB_99722	GT3-GT35
PBMDCECB_100428	GH43_16-CBM6
PBMDCECB_100617	CBM67-GH78
PBMDCECB_76612	CBM34-GH13
PBMDCECB_82167	CBM35-GH26
PBMDCECB_84520	GH27-CBM35
PBMDCECB_85588	CBM48-GH13_11
PBMDCECB_86226	GH43_16-CBM6-CBM6
PBMDCECB_95104	GH10-CBM48
PBMDCECB_95669	CBM48-GH13_11
PBMDCECB_129795	CE12-CBM35
PBMDCECB_47699	CE8-CBM35
PBMDCECB_05821	CE12-CE8
PBMDCECB_24830	CE12-CE12
PBMDCECB_35045	CE8-PL1
PBMDCECB_100507	CE6-CBM48-CE1
PBMDCECB_75246	CE4-GH153
PBMDCECB_81581	CE4-GH153
PBMDCECB_86252	CE12-CE8
PBMDCECB_37828	CE12-CE8
PBMDCECB_49220	CE12-CE8
PBMDCECB_60517	CE12-CE12
PBMDCECB_97425	CE8-CBM35
PBMDCECB_64242	CE1-CBM4
PBMDCECB_143691	CE1-CBM4
PBMDCECB_172387	CE1-CBM4
PBMDCECB_44678	CE6-CBM6
PBMDCECB_128278	CE6-CBM6
PBMDCECB_15683	CE8-CBM35
PBMDCECB_183863	CE6-CBM48-CE1
PBMDCECB_47366	CE6-CBM48-CE1
