# Supplementary material for: Gut microbiome of the largest living rodent harbors unprecedented enzymatic systems to degrade plant polysaccharides
Source: Nat Commun. 2022 Feb 2;13:629. doi: 10.1038/s41467-022-28310-y (PMC8810776; doi:10.1038/s41467-022-28310-y)
Supplement: Supplementary file 7 — Supplementary Dataset 4 [file 41467_2022_28310_MOESM7_ESM.xlsx]

## Sheet: Supplementary Data 4
Supplementary Data 4: Summarized expression of main carbohydrate-active enzymes (CAZymes) from capybara metagenome-assembed genomes (MAGs).
Family	EC	KO_definition	MAG2	MAG4	MAG5	MAG6	MAG7	MAG8	MAG9	MAG10	MAG11	MAG12	MAG13	MAG14	MAG15	MAG17	MAG18	MAG19	MAG20	MAG21	MAG22	MAG23	MAG24	MAG26	MAG27	MAG28	MAG32	MAG33	MAG34	MAG35	MAG36	MAG38	MAG40	MAG41	MAG42	MAG43	MAG44	MAG45	MAG46	MAG47	MAG48	MAG49	MAG50	MAG51	MAG52	MAG53	MAG54	MAG55	MAG56
			Firmicutes	Firmicutes	Firmicutes	Firmicutes	Firmicutes	Firmicutes	Firmicutes	Firmicutes	Firmicutes	Firmicutes	Firmicutes	Firmicutes	Firmicutes	Firmicutes	Firmicutes	Firmicutes	Firmicutes	Firmicutes	Firmicutes	Firmicutes	Firmicutes	Firmicutes	Firmicutes	Firmicutes	Firmicutes	Firmicutes	Firmicutes	Firmicutes	Firmicutes	Fusobacteria	Bacteroidetes	Bacteroidetes	Bacteroidetes	Bacteroidetes	Bacteroidetes	Bacteroidetes	Bacteroidetes	Bacteroidetes	Bacteroidetes	Bacteroidetes	Bacteroidetes	Bacteroidetes	Bacteroidetes	Bacteroidetes	Bacteroidetes	Bacteroidetes	Bacteroidetes
GH1	3.2.1.21	β-glucosidase							0.05	0.23		4.42							0.09	0.03				0.03	0.05																	0.03
	3.2.1.85	6-phospho-β-galactosidase											0.05
	3.2.1.86	6-phospho-β-glucosidase	0.04	18.1	66.27	370.92	32.43	90.16	3.89				0.36	0.23				1	1.39							0.68						0.07
GH10	3.2.1.8	endo-1,4-β-xylanase																															1.25							23.62	5.54					3.4			3.88
GH11	3.2.1.8	endo-1,4-β-xylanase
GH16	3.2.1.-	endo-1,3-1,4-β-glucanase
	3.2.1.178	beta-porphyranase
	3.2.1.39	glucan endo-1,3-β-glucosidase																			0.04																			3.11					0.51
	3.2.1.6	β-glucanase									3.3																																	1.05	1.15	0.2
	3.2.1.73	licheninase																																	0.04									3.61	1.84	0.47	0.28	8.73
		hypothetical protein
GH2	3.2.1.165	exo-1,4-β-D-glucosaminidase																	0.36	0.73															1.16	0.35							0.92	0.63			0.07
	3.2.1.23	β-galactosidase		2.22	13.23	107.9		1.34		0.68		0.6		0.01	0.55	0.77			1.37	3.45	0.24	2.23	0.33	0.02	0.08	0.24							3.33				0.19	1.12		2.78	18.46	1.03	5.83	8.55	13.06	4.04	0.22	25.98	1.16
	3.2.1.25	β-mannosidase																																	0.27									0.66	0.37
	3.2.1.31	β-glucuronidase						0.98								0.77			0.3	1.08	0.31																0.14	0.17	0.03	0.54		0.07					0.5		0.13
GH26	3.2.1.78	mannan endo-1,4-β-mannosidase																															2.54							1.34				0.41	0.74		0.07
GH3	3.2.1.-	exo-α-(1-6)-L-arabinopyranosidase									48.67									6	0.28	0.28																							0.06			0.29
	3.2.1.21	β-glucosidase		3.55	0.84			1.27	0.18		12.8	0.47		0.05		0.22			1.35	1.6	0.52	3.7		0.01	1.02	0.07							4.6	3.2	0.82	4.16	1.51		0.73	6.96	8.78	1.11	3.12	2.07	0.55		0.32	5.59	0.22
	3.2.1.37	xylan 1,4-β-xylosidase																	0.44	12.23	0.4	16.5		0.12									1.39					0.82		4.66						0.25
	3.2.1.52	hexosaminidase											0.03						5.57	2.75						0.17	0.27	4.61	0.32	0.06	0.06					0.64				0.23	1.05	0.16							2.41
GH30	3.2.1.136	glucuronoarabinoxylan endo-1,4-β-xylanase
	3.2.1.164	galactan endo-1,6-β-galactosidase
	3.2.1.45	glucosylceramidase																																	0.26	0.42										0.18	0.09
GH31	2.4.1.161	oligosaccharide 4-α-D-glucosyltransferase																		0.64	0.17					0.03								0.11		2.07
	3.2.1.177	α-D-xyloside xylohydrolase											0.01									8.02				0.51							1.92			0.23	0.5	0.06	0.07	3.98	3.21			1.57	4.16	1.97		21.05	0.13
	3.2.1.199	sulfoquinovosidase																		0.36																						0.02
	3.2.1.204	1,3-α-isomaltosidase																								0.11
GH43	3.1.1.86	rhamnogalacturonan acetylesterase
	3.2.1.156	oligosaccharide reducing-end xylanase																																												0.23
	3.2.1.3	glucan 1,4-α-glucosidase																																												0.4
	3.2.1.37	xylan 1,4-β-xylosidase													0																		0.94		0.03		1.2				0.36	0.03		0.27		0.63			0.35
	3.2.1.55	arabinoxylan arabinofuranohydrolase						1.01												0.64	0.05	0.86				0.02							3.58					0.31		5.92	6.97	0.01				4.18			1.13
		xylosidase/arabinosidase		0.33			0.36		0.06		4.48								0.11		0.11	0.61			0.03	1.08							1.31					0.3		12.2			0.7			1.13	0.1		1.59
	3.2.1.72	xylan 1,3-β-xylosidase																															0.72					0.08
	3.2.1.99	arabinan endo-1,5-α-L-arabinosidase								0.24											0.56				0.06								4.36					0.54		6.08	2.8					3.97	0.71		0.21
		hypothetical protein					0.15				5.29								0	0.05																										0.59
GH45	3.2.1.4	endoglucanase
GH5	3.2.1.123	endoglycosylceramidase																																						0.33						0.14		4.38
	3.2.1.151	xyloglucan-specific endo-β-1,4-glucanase
	3.2.1.4	endoglucanase										0.13	0.05				0.91		0.38	0.01	0.9	5.21											0.88			0.46	0.1	0.06		1.68								1.62	0.16
	3.2.1.78	mannan endo-1,4-β-mannosidase											0.01																				0.76		0.93					0.78
		hypothetical protein																0.01				0.8															0.46						0.34	0.57	1.55
GH74	3.2.1.151	xyloglucanase
		hypothetical protein		0.29																																								1.42
GH8	3.2.1.156	oligosaccharide reducing-end xylanase																		0.37	0.13					0.02														2.64	3.57					0.23			0.07
	3.2.1.4	endoglucanase													0.02
GH9	3.2.1.151	xyloglucan-specific endo-β-1,4-glucanase																		2.76																				1.24	2.08					0.16			0.15
	3.2.1.4	endoglucanase																		1.7	0.19															1.75
	3.2.1.74	cellodextrinase						0.75
		hypothetical protein																															1.64		0.23						1.94
[truncated: 22 more columns]
