# Supplementary material for: Gut microbiome of the largest living rodent harbors unprecedented enzymatic systems to degrade plant polysaccharides
Source: Nat Commun. 2022 Feb 2;13:629. doi: 10.1038/s41467-022-28310-y (PMC8810776; doi:10.1038/s41467-022-28310-y)
Supplement: Supplementary file 9 — Supplementary Dataset 6 [file 41467_2022_28310_MOESM9_ESM.xlsx]

## Sheet: Supplementary Data 6
Supplementary Data 6: Nuclear magnetic resonance (NMR) based metabolomics of capybara gut samples. Concentration are expressed in μM.
HMDB Accession Number*	KEGG**	Metabolites	Cecal_I	Cecal_II	Cecal_III	Rectal_I	Rectal_II	Rectal_III	Cecal mean	Cecal SD	Rectal mean	Rectal SD
HMDB00042	C00033	Acetate	84.4813	49.4717	90.5274	34.7343	5.78194	50.6787	74.8268	22.1652	30.3983	22.7603
HMDB00039	C00246	Butyrate	26.158	26.9346	16.8161	6.26297	4.68952	14.09	23.3029	5.63116	8.34749	5.035
HMDB00108	C00469	Ethanol	66.1411	89.3081	9.14554	34.6113	27.2304	1.73945	54.8649	41.2538	21.1937	17.2474
HMDB00237	C00163	Propionate	30.64	24.5183	37.8389	15.746	3.26166	28.9251	30.9991	6.66754	15.9776	12.8333
HMDB00718	C08262	Isovalerate	3.7869	5.96665	5.64215	2.1719	1.67896	4.26038	5.1319	1.17605	2.70375	1.37043
HMDB00892	C00803	Valerate	5.20216	9.36639	3.54596	1.53688	2.88892	3.41052	6.03817	2.99893	2.61211	0.967008
HMDB00883	C00183	Valine	4.92947	0.665503	0.521327	0.416898	1.74302	0.518438	2.03877	2.50446	0.892784	0.73807
HMDB00161	C00041	Alanine	3.79723	8.08137	0.859698	1.35322	3.63971	1.46558	4.2461	3.6317	2.15284	1.2889
HMDB00172	C00407	Isoleucine	3.75699	0.287284	0.362181	0.170163	0.986521	0.260951	1.46882	1.98197	0.472545	0.447425
HMDB00687	C00123	Leucine	5.02021	1.95716	0.30152	0.372741	0.730906	0.333014	2.4263	2.39407	0.478887	0.219157
HMDB01873	C02632	Isobutyrate	3.17224	14.3524	10.3671	2.50228	2.29345	4.12169	9.29724	5.66634	2.97247	1.00071
HMDB00209	C07086	Phenylacetate	2.94504	3.54952	7.27266	1.36748	0.829476	3.43763	4.58908	2.34363	1.8782	1.37704
HMDB00131	C00116	Glycerol	2.82665	2.26644	1.64012	4.33898	1.30518	1.9971	2.2444	0.593575	2.54709	1.58992
HMDB00123	C00037	Glycine	1.17683	6.99129	0.399817	0.253588	0.348715	0.44978	2.85598	3.60229	0.350694	0.0981107
HMDB00142	C00058	Formate	2.35518	2.65005	2.82396	3.098	0.36513	2.86697	2.60973	0.236973	2.11003	1.51554
HMDB00306	C00483	Tyramine	2.0288	1.69627	0.391321	0.447421	1.43637	0.644402	1.37213	0.865526	0.842732	0.523457
HMDB00452	C02356	2-Aminobutyrate	1.2005	0.674495	0.308298	0.310974	0.702595	0.251023	0.727766	0.448482	0.421531	0.245248
HMDB02322	C01672	Cadaverine	1.26307	6.44942	0.647727	0.381456	0.405386	1.65804	2.78674	3.18686	0.81496	0.730225
HMDB00020	C00642	4-Hydroxyphenylacetate	0.686404	0.879648	2.59726	0.307426	0.24087	1.87885	1.38777	1.0519	0.809047	0.92707
HMDB00190	C00186	Lactate	0.542004	0.41785	0.268042	1.59113	0.331586	0.555932	0.409298	0.137181	0.826217	0.671867
HMDB00764	C05629	3-Phenylpropionate	0.763733	3.90128	0.417677	0.402126	0.404779	0.310132	1.69423	1.91917	0.372346	0.0538951
HMDB00317		2-Hydroxy-3-methylvalerate	0.27073	0.498202	0.472653	0.283433	0.264202	0.367949	0.413862	0.124612	0.305195	0.055191
HMDB00008	C05984	2-Hydroxybutyrate	0.231937	0.107438	0.284992	0.113196	0.0885946	0.502518	0.208122	0.0911409	0.23477	0.232203
HMDB00557		Alloisoleucine	0.601504	0.739235	0.290667	0.154387	0.553125	0.149206	0.543802	0.229783	0.285573	0.231722
HMDB00101	C00559	2'-Deoxyadenosine	0.159643	0.158631	0.177707	0.164601	0.148287	0.152309	0.165327	0.0107331	0.155066	0.00849914
HMDB00034	C00147	Adenine	0.355361	0.146719	0.534392	0.321872	0.0109405	0.921182	0.34549	0.194025	0.417998	0.462672
HMDB00197	C00954	Indole-3-acetate	0.223058	0.0858014	0.469071	0.0606323	0.0746008	0.287604	0.25931	0.194189	0.140946	0.127202
HMDB00863	C01845	Isopropanol	0.191132	0.195214	0.125793	0.0781302	0.11226	0.0701702	0.170713	0.0389555	0.0868533	0.0223596
HMDB01864	C00902	2-Oxocaproate	0.143759	0.388398	1.4201	0.170445	0.121158	0.319339	0.650753	0.677411	0.203647	0.103178
HMDB00112	C00334	4-Aminobutyrate	0.138393	0.0746059	0.254093	0.0713499	0.0702059	0.148365	0.155697	0.090986	0.0966403	0.0447986
HMDB00661	C00489	Glutarate	0.361372	0.475841	3.2824	0.141981	0.287737	1.92129	1.37321	1.6544	0.78367	0.987901
HMDB00062	C00318	Carnitine	0.132646	0.163652	0.263502	0.0598217	0.22437	0.0360368	0.1866	0.0683793	0.106743	0.10256
HMDB00033	C00386	Carnosine	0.0741287	0.0716785	0.0661285	0.0566814	0.0567029	0.0602727	0.0706452	0.00409897	0.0578857	0.00206726
HMDB00619	C00695	Cholate	0.0609141	0.0297202	0.0212182	0.0694855	0.0316195	0.0164406	0.0372842	0.020901	0.0391818	0.0273191
HMDB00097	C00114	Choline	0.0635261	0.0991845	0.111022	0.119497	0.0240669	0.141914	0.0912441	0.0247234	0.0951595	0.0625799
HMDB00122	C00031	Glucose	0.538643	2.08947	1.20417	0.830477	0.269071	1.77772	1.27743	0.778005	0.959089	0.762503
HMDB01858	C01468	p-Cresol	0.337714	0.128398	0.0907051	0.342019	0.259396	0.174844	0.185606	0.133071	0.258753	0.0835895
HMDB00157	C00262	Hypoxanthine	0.269857	0.181427	0.27015	0.335	0.0602962	0.244739	0.240478	0.0511403	0.213345	0.140017
HMDB00159	C00079	Phenylalanine	1.14613	0.272301	0.203286	0.116112	0.184721	0.119002	0.540572	0.525561	0.139945	0.0388042
HMDB01888	C03134	N,N-Dimethylformamide	0.385535	0.114365	0.153217	0.530443	0.349024	0.110075	0.217706	0.146637	0.329847	0.210839
HMDB00254	C00042	Succinate	0.0494984	0.822934	2.64471	0.0611915	0.0590741	1.33123	1.17238	1.33243	0.483833	0.733871
HMDB00720		Levulinate	0.0806356	0.139405	0.17546	0.0493468	0.0515724	0.145304	0.131834	0.0478636	0.0820744	0.0547697
HMDB00182	C00047	Lysine	0.274343	0.725198	0.513747	0.324995	0.302824	0.978124	0.504429	0.225572	0.535315	0.383645
HMDB00696	C00073	Methionine	0.115056	0.102912	0.131438	0.0471593	0.182765	0.097342	0.116469	0.0143152	0.109089	0.0685618
HMDB00164	C00218	Methylamine	0.208931	0.0338014	0.0906823	0.123881	0.0262095	0.110308	0.111138	0.0893388	0.0867993	0.0529093
HMDB00206	C02727	N6-Acetyllysine	0.222273	1.07284	0.586503	0.195065	0.280683	0.468651	0.627206	0.426744	0.314799	0.139947
HMDB01488	C00253	Nicotinate	0.331303	0.50614	0.623795	0.312819	0.0854956	0.494802	0.48708	0.147175	0.297706	0.205071
HMDB00895	C01996	O-Acetylcholine	0.036572	0.0869338	0.098443	0.0292352	0.029423	0.0940751	0.0739829	0.0329059	0.0509111	0.0373813
HMDB00271	C00213	Sarcosine	0.0644058	0.0941223	0.0458707	0.0256302	0.037052	0.0917949	0.068133	0.0243408	0.0514924	0.0353671
*HMDB - Human Metabolome Database
**KEGG - Kyoto Encyclopedia of Genes and Genomes
