# Supplementary material for: Gut microbiome of the largest living rodent harbors unprecedented enzymatic systems to degrade plant polysaccharides
Source: Nat Commun. 2022 Feb 2;13:629. doi: 10.1038/s41467-022-28310-y (PMC8810776; doi:10.1038/s41467-022-28310-y)
Supplement: Supplementary file 10 — Supplementary Dataset 7 [file 41467_2022_28310_MOESM10_ESM.xlsx]

## Sheet: Supplementary Data 7
Supplementary Data 7: Expression of genes related to dietary components fermentation into short-chain fatty acids (SCFAs) in the recovery metagenome-assembled genomes (MAGs).
ID	Phylum	tax	ID	Name	Description	Cecal_I	Cecal_II	Cecal_III	Rectal_I	Rectal_II	Rectal_III
MAG1	Actinobacteria	Eggerthellaceae	AAIIIFJP_00914	adh	alcohol dehydrogenase	0	0	0.1	0	0	0
MAG2	Firmicutes	Malacoplasma	KHELNLJK_00281	adh	alcohol dehydrogenase	0	0	0	3.1	0.7	7.2
MAG32	Firmicutes	Acidaminococcus fermentans	HGNOBLHI_00273	adh	alcohol dehydrogenase	0.2	9.7	1.1	0.2	5.1	2.5
MAG27	Firmicutes	Lachnospiraceae	PFIGAMCC_00353	adh	alcohol dehydrogenase	1.9	1.4	2	1.3	3.3	1.5
MAG78	Proteobacteria	Escherichia flexneri	CKGPHOPF_00976	adh	alcohol dehydrogenase	0	0	0.1	0.1	0.2	0.1
MAG6	Firmicutes	Ileibacterium	PPNCGBJL_00469	adh	alcohol dehydrogenase	481.1	793.7	2.3	463.6	6.3	1.5
MAG69	Bacteroidetes	Phil12	APHBMNOA_00829	adh	alcohol dehydrogenase	117.1	9.2	126.6	222.8	0.1	178.6
MAG21	Firmicutes	Pseudobutyrivibrio	ELJJNMAE_00135	adh	alcohol dehydrogenase	0.7	9.7	0.1	0.2	0.6	0.1
MAG78	Proteobacteria	Escherichia flexneri	CKGPHOPF_02829	adh	alcohol dehydrogenase	1.2	2	0.2	1.1	10.5	1.5
MAG18	Firmicutes	Evtepia	FHJBGELA_00907	adh	alcohol dehydrogenase	0.8	0.2	0.1	0.3	0.5	0.3
MAG38	Fusobacteria	Fusobacterium_A varium B	EHMNNIKL_00583	adh	alcohol dehydrogenase	2.3	0	0.6	1.9	0	2.2
MAG61	Bacteroidetes	Bacteroides heparinolyticus	BAEAOJHL_03266	adh	alcohol dehydrogenase	0	0	0	0	0	0
MAG67	Bacteroidetes	F082	DIIPMDGL_01141	adh	alcohol dehydrogenase	22.7	2.4	57.3	24.9	0.1	63.4
MAG75	Spirochaetes	Sphaerochaetaceae	OMAFBCBN_00581	adh	alcohol dehydrogenase	0.7	1.5	3.8	0.5	0	5.7
MAG44	Bacteroidetes	UBA932	IPGDFDAF_00909	adh	alcohol dehydrogenase	0.9	0	0.7	0.3	0	0.8
MAG15	Firmicutes	Limosilactobacillus mucosae	LEFPIMDI_01157	adh	alcohol dehydrogenase	19.5	16.2	4.4	6.6	16.5	9.3
MAG78	Proteobacteria	Escherichia flexneri	CKGPHOPF_02094	adh	alcohol dehydrogenase	1.7	0.8	0.2	1	9.7	0.7
MAG12	Firmicutes	CAG-826	DFGAHNMJ_00341	adh	alcohol dehydrogenase	1.5	6	6.2	0.7	0	1.6
MAG30	Firmicutes	UBA1191	MLNEDGJG_00523	adh	alcohol dehydrogenase	11.7	73.6	9.6	6.4	8.7	49.8
MAG78	Proteobacteria	Escherichia flexneri	CKGPHOPF_01060	adh	alcohol dehydrogenase	0.1	0.1	0	0.2	7.6	0
MAG78	Proteobacteria	Escherichia flexneri	CKGPHOPF_04001	adh	alcohol dehydrogenase	0.3	0.5	0	0.2	3.4	0.4
MAG17	Firmicutes	F23-B02	KNCELONH_00277	adh	alcohol dehydrogenase	0	0	0	0	0	0
MAG78	Proteobacteria	Escherichia flexneri	CKGPHOPF_01789	adh	alcohol dehydrogenase	0.1	0.2	0	0.1	0.5	0
MAG23	Firmicutes	Blautia_A	LEADPIBK_01324	adh	alcohol dehydrogenase	24.1	29.7	11.6	42	0.9	12.5
MAG24	Firmicutes	Eubacterium_H	FJFIIHJF_01369	adh	alcohol dehydrogenase	3	5.3	2.6	3.7	1.8	4.3
MAG14	Firmicutes	Enterococcus	DOLAIFOP_01275	adh	alcohol dehydrogenase	0.2	0.9	0.1	0.1	0.1	0
MAG17	Firmicutes	F23-B02	KNCELONH_00801	adh	alcohol dehydrogenase	0.5	0	1.1	0.3	0	0.7
MAG78	Proteobacteria	Escherichia flexneri	CKGPHOPF_03534	adh	alcohol dehydrogenase	0.1	0.2	0	0.1	2	0.1
MAG13	Firmicutes	Streptococcus gallolyticus	EAFDNLLG_00381	adh	alcohol dehydrogenase	0.8	0.3	0.2	0.6	2.9	0.2
MAG15	Firmicutes	Limosilactobacillus mucosae	LEFPIMDI_01543	adh	alcohol dehydrogenase	0.4	0	0.2	0.5	0	0
MAG14	Firmicutes	Enterococcus	DOLAIFOP_00152	adh	alcohol dehydrogenase	0.1	0.2	0	0.1	0.3	0.1
MAG27	Firmicutes	Lachnospiraceae	PFIGAMCC_00889	adh	alcohol dehydrogenase	0.7	0.7	0.1	0.2	0.4	0.2
MAG66	Bacteroidetes	Bact-19	DCLEDIBG_00668	adh	alcohol dehydrogenase	3.9	0.7	2.3	2	0.3	1.6
MAG13	Firmicutes	Streptococcus gallolyticus	EAFDNLLG_00772	adh	alcohol dehydrogenase	0.1	0	0.2	0.1	0.1	0
MAG5	Firmicutes	Erysipelotrichaceae	LKAHPAEG_00795	adh	alcohol dehydrogenase	32.4	12.5	0	23.3	0.8	0
MAG26	Firmicutes	Parasporobacterium	GKIOCPCL_00228	adh	alcohol dehydrogenase	0.1	0.1	0.3	0.1	0	0.1
MAG43	Bacteroidetes	UBA932	FJIFJIMM_01270	hbd	butyryl coA dehydrogenase	0.8	0.2	0.7	0.8	0	0.9
MAG18	Firmicutes	Evtepia	FHJBGELA_01476	hbd	butyryl coA dehydrogenase	18.7	7.6	4	6.7	3.1	6.4
MAG30	Firmicutes	UBA1191	MLNEDGJG_00418	hbd	butyryl coA dehydrogenase	47.6	73.9	23	32.3	4.1	27
MAG73	Planctomycetes	Thermoguttaceae	MCDBEAJJ_00795	hbd	butyryl coA dehydrogenase	0	0	0.1	0	0	0.1
MAG32	Firmicutes	Acidaminococcus fermentans	HGNOBLHI_01233	hbd	butyryl coA dehydrogenase	3.1	24.2	1.5	0.4	10.5	1.2
MAG30	Firmicutes	UBA1191	MLNEDGJG_00928	hbd	butyryl coA dehydrogenase	11.5	5.2	1.6	2.7	1.2	3.8
MAG44	Bacteroidetes	UBA932	IPGDFDAF_00450	hbd	butyryl coA dehydrogenase	27.2	15.4	7.3	15.8	6.6	12.3
MAG24	Firmicutes	Eubacterium_H	FJFIIHJF_00453	hbd	butyryl coA dehydrogenase	4.5	5.7	2.4	2.8	6.4	3.3
MAG21	Firmicutes	Pseudobutyrivibrio	ELJJNMAE_01015	hbd	butyryl coA dehydrogenase	10.6	97.8	1.9	15.3	7.4	1.7
MAG15	Firmicutes	Limosilactobacillus mucosae	LEFPIMDI_01259	hbd	butyryl coA dehydrogenase	8.4	3.8	1.4	2.7	2.1	2.8
MAG6	Firmicutes	Ileibacterium	PPNCGBJL_01314	hbd	butyryl coA dehydrogenase	279.5	326.6	10.8	152.2	38.3	15.3
MAG38	Fusobacteria	Fusobacterium_A varium B	EHMNNIKL_02179	hbd	butyryl coA dehydrogenase	0	0	0.1	0	0	0
MAG18	Firmicutes	Evtepia	FHJBGELA_01176	hbd	butyryl coA dehydrogenase	0.3	0.1	0.1	0.1	0.1	0.1
MAG24	Firmicutes	Eubacterium_H	FJFIIHJF_01273	hbd	butyryl coA dehydrogenase	0	0	0.1	0.2	0	0.1
MAG26	Firmicutes	Parasporobacterium	GKIOCPCL_00463	hbd	butyryl coA dehydrogenase	0	0.1	0.2	0	0	0
MAG30	Firmicutes	UBA1191	MLNEDGJG_00759	hbd	butyryl coA dehydrogenase	0.1	0.3	0.6	0.1	0.2	0.7
MAG26	Firmicutes	Parasporobacterium	GKIOCPCL_01066	hbd	butyryl coA dehydrogenase	2.8	1.5	1.7	1.7	0	1.4
MAG5	Firmicutes	Erysipelotrichaceae	LKAHPAEG_01327	hbd	butyryl coA dehydrogenase	35.2	21.5	5.7	17.1	7.2	2
MAG33	Firmicutes	Megasphaera	PEJLDLPI_01112	hbd	butyryl coA dehydrogenase	26.1	983.2	3.8	13.8	62.3	29.3
MAG39	Fusobacteria	Fusobacterium_C necrophorum	MOKAHJHF_00534	hbd	butyryl coA dehydrogenase	3	59.3	0.3	1.2	5.9	0.7
MAG30	Firmicutes	UBA1191	MLNEDGJG_00929	hbd	butyryl coA dehydrogenase	8	6.8	1.1	3.5	0.8	2
MAG16	Firmicutes	Oscillospiraceae	DJFDGEMF_01407	hbd	butyryl coA dehydrogenase	2.1	1.4	1	0.9	0.2	0.1
MAG78	Proteobacteria	Escherichia flexneri	CKGPHOPF_04008	hbd	butyryl coA dehydrogenase	0	0.1	0	0.1	0.1	0.1
MAG67	Bacteroidetes	F082	DIIPMDGL_01432	hbd	butyryl coA dehydrogenase	16.2	2.7	30.3	15.4	0	30.6
MAG27	Firmicutes	Lachnospiraceae	PFIGAMCC_01284	hbd	butyryl coA dehydrogenase	0.2	0.3	0.5	0.6	0.8	0.5
MAG78	Proteobacteria	Escherichia flexneri	CKGPHOPF_03700	hbd	butyryl coA dehydrogenase	0	0.2	0.3	0.1	0.1	0.1
MAG28	Firmicutes	Clostridium	HPLLCFNC_01572	hbd	butyryl coA dehydrogenase	0.1	0.7	0.3	0.2	59.5	5.2
MAG38	Fusobacteria	Fusobacterium_A varium B	EHMNNIKL_01431	hbd	butyryl coA dehydrogenase	132.2	0.3	21.6	79.4	0.1	29.4
MAG38	Fusobacteria	Fusobacterium_A varium B	EHMNNIKL_00727	hbd	butyryl coA dehydrogenase	0	0	0	0	0	0.1
MAG32	Firmicutes	Acidaminococcus fermentans	HGNOBLHI_00507	hbd	butyryl coA dehydrogenase	0	1	0.3	0.1	3	0.1
MAG30	Firmicutes	UBA1191	MLNEDGJG_00927	hbd	butyryl coA dehydrogenase	8.4	5.6	0.9	3.5	0.8	2.4
MAG18	Firmicutes	Evtepia	FHJBGELA_01343	hbd	butyryl coA dehydrogenase	12.7	4	14.1	3.3	5.8	22.9
MAG25	Firmicutes	OF09-33XD	EBFDLAED_00571	hbd	butyryl coA dehydrogenase	5.8	6.3	7.4	1.5	0.4	3.2
MAG26	Firmicutes	Parasporobacterium	GKIOCPCL_01305	hbd	butyryl coA dehydrogenase	0.9	0.6	0.6	0.5	0	0.1
MAG27	Firmicutes	Lachnospiraceae	PFIGAMCC_00655	hbd	butyryl coA dehydrogenase	0.1	0.1	0	0	0.2	0.1
MAG22	Firmicutes	Pseudobutyrivibrio	MNLGBCPI_01979	hbd	butyryl coA dehydrogenase	4.3	5.7	2.5	5.9	0.1	0.8
MAG27	Firmicutes	Lachnospiraceae	PFIGAMCC_01487	hbd	butyryl coA dehydrogenase	2.1	3.7	0.8	1.5	0.9	0.5
MAG16	Firmicutes	Oscillospiraceae	DJFDGEMF_00857	hbd	butyryl coA dehydrogenase	3.7	4.3	0.7	3.7	0.1	0.5
MAG24	Firmicutes	Eubacterium_H	FJFIIHJF_00127	pta	phosphate acetyltransferase	0.8	1.9	1.4	0.9	1	1.3
MAG4	Firmicutes	Holdemanella	PHHJLMLM_00097	pta	phosphate acetyltransferase	0.2	0.4	0	0.3	9.2	0
MAG69	Bacteroidetes	Phil12	APHBMNOA_00769	pta	phosphate acetyltransferase	139.2	6.3	49	169.5	0	56.9
MAG78	Proteobacteria	Escherichia flexneri	CKGPHOPF_00778	pta	phosphate acetyltransferase	0.9	1.3	0.2	1.3	12.3	1.3
MAG24	Firmicutes	Eubacterium_H	FJFIIHJF_00958	pta	phosphate acetyltransferase	1.9	8.2	4.8	1.5	7.3	6.2
MAG59	Bacteroidetes	Bacteroidaceae	OFBLBOGK_00200	pta	phosphate acetyltransferase	0.1	0.2	0.5	0.6	0.1	0.3
MAG62	Bacteroidetes	C941	PNDJHFJE_00674	pta	phosphate acetyltransferase	3.6	17.6	3	3.3	1.6	2.3
MAG7	Firmicutes	Erysipelotrichaceae	KGBBODCF_00128	pta	phosphate acetyltransferase	2.4	0.2	0	1.8	0.2	0.2
MAG49	Bacteroidetes	UBA4293	GKJMHOLO_01284	pta	phosphate acetyltransferase	1	3.7	1.6	0.8	0	0.4
MAG67	Bacteroidetes	F082	DIIPMDGL_00394	pta	phosphate acetyltransferase	10.8	2.3	30	14.4	0.1	30
MAG1	Actinobacteria	Eggerthellaceae	AAIIIFJP_01060	pta	phosphate acetyltransferase	0	0	0.1	0	0.1	0
MAG47	Bacteroidetes	W3P20-009	APDGPHMD_00629	pta	phosphate acetyltransferase	5.8	0	1.1	7.8	0	0.6
MAG2	Firmicutes	Malacoplasma	KHELNLJK_00572	pta	phosphate acetyltransferase	0	0	0	0.1	0	0.5
MAG32	Firmicutes	Acidaminococcus fermentans	HGNOBLHI_00078	pta	phosphate acetyltransferase	0.3	2.8	0.4	0	4.3	0.5
MAG72	Fibrobacteres	Fibrobacteraceae	AFFDLEKP_00710	pta	phosphate acetyltransferase	4.5	0.2	1.7	3.5	0.7	1.3
MAG72	Fibrobacteres	Fibrobacteraceae	AFFDLEKP_01987	pta	phosphate acetyltransferase	1.7	0.1	0.9	1	0.1	0.4
MAG27	Firmicutes	Lachnospiraceae	PFIGAMCC_01396	pta	phosphate acetyltransferase	0.4	0.4	0.3	0.1	1.5	0
MAG21	Firmicutes	Pseudobutyrivibrio	ELJJNMAE_01546	pta	phosphate acetyltransferase	2.1	4.4	0.5	2	1.2	0.2
MAG26	Firmicutes	Parasporobacterium	GKIOCPCL_00871	pta	phosphate acetyltransferase	0.7	0.2	0	0.7	0	0.3
MAG32	Firmicutes	Acidaminococcus fermentans	HGNOBLHI_01227	pta	phosphate acetyltransferase	0.8	10.8	0.9	0.1	11.7	1
MAG60	Bacteroidetes	F0040	IIIKPKLO_00912	pta	phosphate acetyltransferase	0.9	0.6	0	0.9	0	0
MAG65	Bacteroidetes	CAG-1031	PBPFHPBA_00195	pta	phosphate acetyltransferase	11.3	60.4	4.2	4.5	0.7	3.2
MAG6	Firmicutes	Ileibacterium	PPNCGBJL_00624	pta	phosphate acetyltransferase	172.7	193.4	15.6	103.6	189.9	22.9
MAG33	Firmicutes	Megasphaera	PEJLDLPI_00874	pta	phosphate acetyltransferase	0.3	3.2	0.2	0	2	0.4
MAG36	Firmicutes	Veillonella	IKGDGHFF_00049	pta	phosphate acetyltransferase	0.4	0	0	0.2	0.3	0.2
MAG20	Firmicutes	RUG760	GEHCNCEO_00032	pta	phosphate acetyltransferase	4.1	1.3	2.3	4.6	0	1.5
MAG21	Firmicutes	Pseudobutyrivibrio	ELJJNMAE_00151	pta	phosphate acetyltransferase	0.4	1	0.3	0.2	0	0.1
MAG18	Firmicutes	Evtepia	FHJBGELA_00189	pta	phosphate acetyltransferase	8.4	1.7	5	3.6	1	4.8
MAG19	Firmicutes	CAG-269	BGHLOPEG_01247	pta	phosphate acetyltransferase	0.6	0.1	0.1	0.1	0	0
MAG36	Firmicutes	Veillonella	IKGDGHFF_00601	pta	phosphate acetyltransferase	2.5	0.3	0	0.4	0.8	0.1
MAG26	Firmicutes	Parasporobacterium	GKIOCPCL_01180	pta	phosphate acetyltransferase	0.1	0.2	0	0.1	0	0
MAG35	Firmicutes	Veillonella	FKIMHPIF_00997	pta	phosphate acetyltransferase	1.1	0.4	0	0.2	0.2	0
MAG70	Fibrobacteres	Fibrobacter	HAEJEJCK_00270	pta	phosphate acetyltransferase	18.2	0.1	0.1	15.5	0	0
MAG60	Bacteroidetes	F0040	IIIKPKLO_00189	pta	phosphate acetyltransferase	1.5	0.4	0	1.1	0	0
MAG43	Bacteroidetes	UBA932	FJIFJIMM_01312	pta	phosphate acetyltransferase	3.9	5.1	24.1	2.8	0.5	27.6
MAG21	Firmicutes	Pseudobutyrivibrio	ELJJNMAE_01378	pta	phosphate acetyltransferase	7.7	11.4	1.2	3.3	5.7	0.4
MAG27	Firmicutes	Lachnospiraceae	PFIGAMCC_00226	pta	phosphate acetyltransferase	0.1	0.1	0.1	0.1	0.4	0.1
MAG4	Firmicutes	Holdemanella	PHHJLMLM_00704	pta	phosphate acetyltransferase	1.9	1.6	0	1.9	9.6	0.1
MAG74	Spirochaetes	UBA9732	OBPDNEJA_00247	pta	phosphate acetyltransferase	17.3	13.8	38.4	16.6	0.8	25.3
MAG62	Bacteroidetes	C941	PNDJHFJE_01539	pta	phosphate acetyltransferase	1.8	9.6	0.8	2.2	0.3	1
MAG14	Firmicutes	Enterococcus	DOLAIFOP_00042	pta	phosphate acetyltransferase	0	0	0	0	0	0
MAG61	Bacteroidetes	Bacteroides heparinolyticus	BAEAOJHL_01623	pta	phosphate acetyltransferase	0	6.1	0.2	0	0.5	0.4
MAG3	Firmicutes	Malacoplasma_A	EJJNKAMC_00357	pta	phosphate acetyltransferase	0.2	0.5	0.5	0.1	0.2	0.4
MAG17	Firmicutes	F23-B02	KNCELONH_01539	pta	phosphate acetyltransferase	5.5	0.2	2	0.6	0	1.2
MAG71	Fibrobacteres	Fibrobacter	JIHGGGPG_00729	pta	phosphate acetyltransferase	3.2	0.1	1	2.2	0	1.3
MAG70	Fibrobacteres	Fibrobacter	HAEJEJCK_01786	pta	phosphate acetyltransferase	38.3	0.2	2.6	37.3	0	1.2
MAG19	Firmicutes	CAG-269	BGHLOPEG_01238	pta	phosphate acetyltransferase	0.1	0.4	0.3	0.2	0	0.3
MAG28	Firmicutes	Clostridium	HPLLCFNC_01129	pta	phosphate acetyltransferase	0	0	0	0	0.2	0.1
MAG5	Firmicutes	Erysipelotrichaceae	LKAHPAEG_01053	pta	phosphate acetyltransferase	38.8	14.6	35.8	30.1	25.7	7.1
MAG63	Bacteroidetes	SFTJ01	PKMGAMNB_01853	pta	phosphate acetyltransferase	4.9	8.6	1	3.3	2.7	4.9
MAG57	Bacteroidetes	Bacteroidaceae	BKKEJLFF_01181	pta	phosphate acetyltransferase	0.2	0.1	0.1	0.5	0	0.2
MAG58	Bacteroidetes	Bacteroidaceae	JLCECMBG_01095	pta	phosphate acetyltransferase	0.6	0.1	0	0.5	0	0
MAG50	Bacteroidetes	UBA4293	FDNFCCKC_00125	pta	phosphate acetyltransferase	0.4	0.6	0.2	0.7	0.1	0.2
MAG64	Bacteroidetes	CAG-1031	EFKHEEKO_01470	pta	phosphate acetyltransferase	2	3.4	0.7	0.8	0.1	0.8
MAG72	Fibrobacteres	Fibrobacteraceae	AFFDLEKP_00157	pta	phosphate acetyltransferase	40.4	1.9	19.3	34.6	1.4	8.6
MAG28	Firmicutes	Clostridium	HPLLCFNC_02624	pta	phosphate acetyltransferase	0	0	0	0	2.2	0.2
MAG30	Firmicutes	UBA1191	MLNEDGJG_00308	pta	phosphate acetyltransferase	8.1	2.3	1.7	4.1	0.4	1.4
MAG26	Firmicutes	Parasporobacterium	GKIOCPCL_00472	pta	phosphate acetyltransferase	0.1	0.1	0	0.1	0	0.2
MAG60	Bacteroidetes	F0040	IIIKPKLO_01285	pta	phosphate acetyltransferase	1.2	0.4	0	0.7	0	0
MAG10	Firmicutes	CAG-826	BKMLJIHP_00506	pta	phosphate acetyltransferase	2.1	0.4	0.4	2	0.1	0.7
MAG49	Bacteroidetes	UBA4293	GKJMHOLO_02480	pta	phosphate acetyltransferase	0.3	1.1	0.2	0.4	0.7	0.2
MAG22	Firmicutes	Pseudobutyrivibrio	MNLGBCPI_01078	pta	phosphate acetyltransferase	1.9	0.4	0.1	1.3	0.1	0
MAG27	Firmicutes	Lachnospiraceae	PFIGAMCC_02041	pta	phosphate acetyltransferase	0.9	0.5	0.1	0.4	0.3	0.1
MAG27	Firmicutes	Lachnospiraceae	PFIGAMCC_00345	pta	phosphate acetyltransferase	0.1	0.1	0	0	0.1	0.1
MAG66	Bacteroidetes	Bact-19	DCLEDIBG_01340	pta	phosphate acetyltransferase	3.2	0.2	1.9	2.5	0.1	2.6
MAG52	Bacteroidetes	UBA4372	FBKLKAAE_01873	pta	phosphate acetyltransferase	2.6	4.1	0.3	4	0.1	1.2
MAG59	Bacteroidetes	Bacteroidaceae	OFBLBOGK_01382	pta	phosphate acetyltransferase	0.2	0.9	0.4	0.1	0	0.5
MAG12	Firmicutes	CAG-826	DFGAHNMJ_01327	pta	phosphate acetyltransferase	1.7	6.2	3	0.9	0	1.3
MAG71	Fibrobacteres	Fibrobacter	JIHGGGPG_01198	pta	phosphate acetyltransferase	6	0.2	1.8	4.4	0	1.3
MAG24	Firmicutes	Eubacterium_H	FJFIIHJF_00686	pta	phosphate acetyltransferase	8.3	4.6	2.3	2.5	1.5	2.3
MAG26	Firmicutes	Parasporobacterium	GKIOCPCL_01334	pta	phosphate acetyltransferase	0	0	0	0.1	0	0
MAG78	Proteobacteria	Escherichia flexneri	CKGPHOPF_01146	pta	phosphate acetyltransferase	2.2	2.4	0.5	2.5	14	1.6
MAG51	Bacteroidetes	Bacteroidaceae	GMCBJOHN_01089	pta	phosphate acetyltransferase	3.7	0.2	0.7	5	0	1.6
MAG62	Bacteroidetes	C941	PNDJHFJE_00675	pta	phosphate acetyltransferase	3.3	6.9	0	2.6	0.7	0.4
MAG65	Bacteroidetes	CAG-1031	PBPFHPBA_00377	pta	phosphate acetyltransferase	7.9	16.3	1.9	5.8	0.4	2.3
MAG20	Firmicutes	RUG760	GEHCNCEO_00915	pta	phosphate acetyltransferase	0.7	0	0.1	0.4	0	0.2
MAG39	Fusobacteria	Fusobacterium_C necrophorum	MOKAHJHF_02176	pta	phosphate acetyltransferase	0.2	4	0.1	0.1	0.1	0
MAG27	Firmicutes	Lachnospiraceae	PFIGAMCC_00815	pta	phosphate acetyltransferase	0.3	0.7	0.2	0.4	0.1	0.1
MAG38	Fusobacteria	Fusobacterium_A varium B	EHMNNIKL_02208	pta	phosphate acetyltransferase	3	0	0.5	4.5	0	1.4
MAG39	Fusobacteria	Fusobacterium_C necrophorum	MOKAHJHF_01508	pta	phosphate acetyltransferase	1.1	16	0.1	0.5	0.8	0.1
MAG45	Bacteroidetes	RC9	DGIGLIHH_00149	pta	phosphate acetyltransferase	0.3	0.3	0.1	0.8	0	1.2
MAG25	Firmicutes	OF09-33XD	EBFDLAED_00225	pta	phosphate acetyltransferase	1.9	1.6	2.6	0.8	0.1	1.9
MAG26	Firmicutes	Parasporobacterium	GKIOCPCL_00218	pta	phosphate acetyltransferase	0.1	0.2	0	0.1	0	0.1
MAG35	Firmicutes	Veillonella	FKIMHPIF_00890	pta	phosphate acetyltransferase	2.5	0.3	0	0.4	0.8	0.1
MAG57	Bacteroidetes	Bacteroidaceae	BKKEJLFF_00874	pta	phosphate acetyltransferase	1.8	2.3	1.5	1.5	0.1	1
MAG38	Fusobacteria	Fusobacterium_A varium B	EHMNNIKL_02600	pta	phosphate acetyltransferase	56.1	0	7.3	43.1	0	31.2
MAG79	Euryarchaeota	Methanobrevibacter_A	GBNEBFAP_00800	pta	phosphate acetyltransferase	1.2	1.5	0.2	0.3	0.2	1
MAG22	Firmicutes	Pseudobutyrivibrio	MNLGBCPI_01289	pta	phosphate acetyltransferase	1	0.5	0	0.9	0	0.1
MAG40	Bacteroidetes	CAG-831	MILKAIHP_00705	pta	phosphate acetyltransferase	0.1	1.7	6.3	0.1	0.8	5.9
MAG41	Bacteroidetes	UBA932	PFKHPGNA_00474	pta	phosphate acetyltransferase	0.3	0.4	0.4	0.3	0	0.1
MAG23	Firmicutes	Blautia_A	LEADPIBK_00019	pta	phosphate acetyltransferase	6.9	11.5	1.3	8.7	0.2	1.5
MAG53	Bacteroidetes	UBA4372	GPKOOJOD_00745	pta	phosphate acetyltransferase	0.3	1.1	0.7	0.9	0.2	0.4
MAG78	Proteobacteria	Escherichia flexneri	CKGPHOPF_01275	pta	phosphate acetyltransferase	3.8	4.4	0.4	4	14.5	3.2
MAG78	Proteobacteria	Escherichia flexneri	CKGPHOPF_01151	pta	phosphate acetyltransferase	1.9	7.7	0.6	0.8	6.3	3.5
MAG54	Bacteroidetes	UBA4372	BCLIDMGN_01333	pta	phosphate acetyltransferase	0.3	0.2	0	0.2	0	0
MAG49	Bacteroidetes	UBA4293	GKJMHOLO_01348	pta	phosphate acetyltransferase	0	0	0	0.2	0	0
MAG61	Bacteroidetes	Bacteroides heparinolyticus	BAEAOJHL_01467	pta	phosphate acetyltransferase	0	1	0.1	0	0.1	0.3
MAG48	Bacteroidetes	UBA3663	LIJEEGMH_01087	pta	phosphate acetyltransferase	17.5	0.3	0.6	14.6	0	0.4
MAG33	Firmicutes	Megasphaera	PEJLDLPI_00761	pta	phosphate acetyltransferase	0.2	17.1	0.5	0	3.7	0.3
MAG67	Bacteroidetes	F082	DIIPMDGL_00159	pta	phosphate acetyltransferase	5.7	1.1	19.5	5.7	0	20.4
MAG15	Firmicutes	Limosilactobacillus mucosae	LEFPIMDI_01396	pta	phosphate acetyltransferase	9.1	10.3	1.2	3.7	1.9	2.1
MAG33	Firmicutes	Megasphaera	PEJLDLPI_02456	pta	phosphate acetyltransferase	2.2	69.8	0.9	0.5	8.4	2.8
MAG28	Firmicutes	Clostridium	HPLLCFNC_01471	pta	phosphate acetyltransferase	0	0	0	0	1.2	0.1
MAG71	Fibrobacteres	Fibrobacter	JIHGGGPG_01204	pta	phosphate acetyltransferase	22.4	0.9	12.3	16.2	0.2	7.1
MAG61	Bacteroidetes	Bacteroides heparinolyticus	BAEAOJHL_02190	pta	phosphate acetyltransferase	0	2.1	0.2	0.1	0.2	0.6
MAG34	Firmicutes	Veillonella caviae	JEPBBJLB_00948	pta	phosphate acetyltransferase	8.7	1.1	0.1	5.2	0	0.9
MAG23	Firmicutes	Blautia_A	LEADPIBK_01068	pta	phosphate acetyltransferase	17.4	26.2	9.1	12.1	2.3	10.7
MAG18	Firmicutes	Evtepia	FHJBGELA_00189	ptb	phosphate butyryltransferase ptb	8.4	1.7	5	3.6	1	4.8
MAG33	Firmicutes	Megasphaera	PEJLDLPI_00761	ptb	phosphate butyryltransferase ptb	0.2	17.1	0.5	0	3.7	0.3
MAG69	Bacteroidetes	Phil12	APHBMNOA_00769	ptb	phosphate butyryltransferase ptb	139.2	6.3	49	169.5	0	56.9
MAG67	Bacteroidetes	F082	DIIPMDGL_00394	ptb	phosphate butyryltransferase ptb	10.8	2.3	30	14.4	0.1	30
MAG27	Firmicutes	Lachnospiraceae	PFIGAMCC_01396	ptb	phosphate butyryltransferase ptb	0.4	0.4	0.3	0.1	1.5	0
MAG71	Fibrobacteres	Fibrobacter	JIHGGGPG_00729	ptb	phosphate butyryltransferase ptb	3.2	0.1	1	2.2	0	1.3
MAG60	Bacteroidetes	F0040	IIIKPKLO_00189	ptb	phosphate butyryltransferase ptb	1.5	0.4	0	1.1	0	0
MAG25	Firmicutes	OF09-33XD	EBFDLAED_00225	ptb	phosphate butyryltransferase ptb	1.9	1.6	2.6	0.8	0.1	1.9
MAG19	Firmicutes	CAG-269	BGHLOPEG_01247	ptb	phosphate butyryltransferase ptb	0.6	0.1	0.1	0.1	0	0
MAG28	Firmicutes	Clostridium	HPLLCFNC_01129	ptb	phosphate butyryltransferase ptb	0	0	0	0	0.2	0.1
MAG36	Firmicutes	Veillonella	IKGDGHFF_00601	ptb	phosphate butyryltransferase ptb	2.5	0.3	0	0.4	0.8	0.1
MAG60	Bacteroidetes	F0040	IIIKPKLO_01285	ptb	phosphate butyryltransferase ptb	1.2	0.4	0	0.7	0	0
MAG49	Bacteroidetes	UBA4293	GKJMHOLO_01284	ptb	phosphate butyryltransferase ptb	1	3.7	1.6	0.8	0	0.4
MAG49	Bacteroidetes	UBA4293	GKJMHOLO_01348	ptb	phosphate butyryltransferase ptb	0	0	0	0.2	0	0
MAG1	Actinobacteria	Eggerthellaceae	AAIIIFJP_01060	ptb	phosphate butyryltransferase ptb	0	0	0.1	0	0.1	0
MAG40	Bacteroidetes	CAG-831	MILKAIHP_00705	ptb	phosphate butyryltransferase ptb	0.1	1.7	6.3	0.1	0.8	5.9
MAG21	Firmicutes	Pseudobutyrivibrio	ELJJNMAE_00151	ptb	phosphate butyryltransferase ptb	0.4	1	0.3	0.2	0	0.1
MAG60	Bacteroidetes	F0040	IIIKPKLO_00912	ptb	phosphate butyryltransferase ptb	0.9	0.6	0	0.9	0	0
MAG62	Bacteroidetes	C941	PNDJHFJE_01539	ptb	phosphate butyryltransferase ptb	1.8	9.6	0.8	2.2	0.3	1
MAG41	Bacteroidetes	UBA932	PFKHPGNA_00474	ptb	phosphate butyryltransferase ptb	0.3	0.4	0.4	0.3	0	0.1
MAG15	Firmicutes	Limosilactobacillus mucosae	LEFPIMDI_01396	ptb	phosphate butyryltransferase ptb	9.1	10.3	1.2	3.7	1.9	2.1
MAG20	Firmicutes	RUG760	GEHCNCEO_00032	ptb	phosphate butyryltransferase ptb	4.1	1.3	2.3	4.6	0	1.5
MAG4	Firmicutes	Holdemanella	PHHJLMLM_00704	ptb	phosphate butyryltransferase ptb	1.9	1.6	0	1.9	9.6	0.1
MAG64	Bacteroidetes	CAG-1031	EFKHEEKO_01470	ptb	phosphate butyryltransferase ptb	2	3.4	0.7	0.8	0.1	0.8
MAG57	Bacteroidetes	Bacteroidaceae	BKKEJLFF_00874	ptb	phosphate butyryltransferase ptb	1.8	2.3	1.5	1.5	0.1	1
MAG32	Firmicutes	Acidaminococcus fermentans	HGNOBLHI_01227	ptb	phosphate butyryltransferase ptb	0.8	10.8	0.9	0.1	11.7	1
MAG27	Firmicutes	Lachnospiraceae	PFIGAMCC_02041	ptb	phosphate butyryltransferase ptb	0.9	0.5	0.1	0.4	0.3	0.1
MAG27	Firmicutes	Lachnospiraceae	PFIGAMCC_00226	ptb	phosphate butyryltransferase ptb	0.1	0.1	0.1	0.1	0.4	0.1
MAG24	Firmicutes	Eubacterium_H	FJFIIHJF_00686	ptb	phosphate butyryltransferase ptb	8.3	4.6	2.3	2.5	1.5	2.3
MAG74	Spirochaetes	UBA9732	OBPDNEJA_00247	ptb	phosphate butyryltransferase ptb	17.3	13.8	38.4	16.6	0.8	25.3
MAG28	Firmicutes	Clostridium	HPLLCFNC_01471	ptb	phosphate butyryltransferase ptb	0	0	0	0	1.2	0.1
MAG2	Firmicutes	Malacoplasma	KHELNLJK_00572	ptb	phosphate butyryltransferase ptb	0	0	0	0.1	0	0.5
MAG24	Firmicutes	Eubacterium_H	FJFIIHJF_00127	ptb	phosphate butyryltransferase ptb	0.8	1.9	1.4	0.9	1	1.3
MAG20	Firmicutes	RUG760	GEHCNCEO_00915	ptb	phosphate butyryltransferase ptb	0.7	0	0.1	0.4	0	0.2
MAG38	Fusobacteria	Fusobacterium_A varium B	EHMNNIKL_02600	ptb	phosphate butyryltransferase ptb	56.1	0	7.3	43.1	0	31.2
MAG72	Fibrobacteres	Fibrobacteraceae	AFFDLEKP_00710	ptb	phosphate butyryltransferase ptb	4.5	0.2	1.7	3.5	0.7	1.3
MAG21	Firmicutes	Pseudobutyrivibrio	ELJJNMAE_01378	ptb	phosphate butyryltransferase ptb	7.7	11.4	1.2	3.3	5.7	0.4
MAG26	Firmicutes	Parasporobacterium	GKIOCPCL_00871	ptb	phosphate butyryltransferase ptb	0.7	0.2	0	0.7	0	0.3
MAG52	Bacteroidetes	UBA4372	FBKLKAAE_01873	ptb	phosphate butyryltransferase ptb	2.6	4.1	0.3	4	0.1	1.2
MAG34	Firmicutes	Veillonella caviae	JEPBBJLB_00948	ptb	phosphate butyryltransferase ptb	8.7	1.1	0.1	5.2	0	0.9
MAG65	Bacteroidetes	CAG-1031	PBPFHPBA_00377	ptb	phosphate butyryltransferase ptb	7.9	16.3	1.9	5.8	0.4	2.3
MAG27	Firmicutes	Lachnospiraceae	PFIGAMCC_00345	ptb	phosphate butyryltransferase ptb	0.1	0.1	0	0	0.1	0.1
MAG6	Firmicutes	Ileibacterium	PPNCGBJL_00624	ptb	phosphate butyryltransferase ptb	172.7	193.4	15.6	103.6	189.9	22.9
MAG28	Firmicutes	Clostridium	HPLLCFNC_02624	ptb	phosphate butyryltransferase ptb	0	0	0	0	2.2	0.2
MAG61	Bacteroidetes	Bacteroides heparinolyticus	BAEAOJHL_02190	ptb	phosphate butyryltransferase ptb	0	2.1	0.2	0.1	0.2	0.6
MAG23	Firmicutes	Blautia_A	LEADPIBK_00019	ptb	phosphate butyryltransferase ptb	6.9	11.5	1.3	8.7	0.2	1.5
MAG35	Firmicutes	Veillonella	FKIMHPIF_00890	ptb	phosphate butyryltransferase ptb	2.5	0.3	0	0.4	0.8	0.1
MAG53	Bacteroidetes	UBA4372	GPKOOJOD_00745	ptb	phosphate butyryltransferase ptb	0.3	1.1	0.7	0.9	0.2	0.4
MAG47	Bacteroidetes	W3P20-009	APDGPHMD_00629	ptb	phosphate butyryltransferase ptb	5.8	0	1.1	7.8	0	0.6
MAG26	Firmicutes	Parasporobacterium	GKIOCPCL_00472	ptb	phosphate butyryltransferase ptb	0.1	0.1	0	0.1	0	0.2
MAG14	Firmicutes	Enterococcus	DOLAIFOP_00042	ptb	phosphate butyryltransferase ptb	0	0	0	0	0	0
MAG4	Firmicutes	Holdemanella	PHHJLMLM_00097	ptb	phosphate butyryltransferase ptb	0.2	0.4	0	0.3	9.2	0
MAG7	Firmicutes	Erysipelotrichaceae	KGBBODCF_00128	ptb	phosphate butyryltransferase ptb	2.4	0.2	0	1.8	0.2	0.2
MAG70	Fibrobacteres	Fibrobacter	HAEJEJCK_00270	ptb	phosphate butyryltransferase ptb	18.2	0.1	0.1	15.5	0	0
MAG27	Firmicutes	Lachnospiraceae	PFIGAMCC_00815	ptb	phosphate butyryltransferase ptb	0.3	0.7	0.2	0.4	0.1	0.1
MAG30	Firmicutes	UBA1191	MLNEDGJG_00308	ptb	phosphate butyryltransferase ptb	8.1	2.3	1.7	4.1	0.4	1.4
MAG58	Bacteroidetes	Bacteroidaceae	JLCECMBG_01095	ptb	phosphate butyryltransferase ptb	0.6	0.1	0	0.5	0	0
MAG78	Proteobacteria	Escherichia flexneri	CKGPHOPF_01275	ptb	phosphate butyryltransferase ptb	3.8	4.4	0.4	4	14.5	3.2
MAG59	Bacteroidetes	Bacteroidaceae	OFBLBOGK_01382	ptb	phosphate butyryltransferase ptb	0.2	0.9	0.4	0.1	0	0.5
MAG63	Bacteroidetes	SFTJ01	PKMGAMNB_01853	ptb	phosphate butyryltransferase ptb	4.9	8.6	1	3.3	2.7	4.9
MAG3	Firmicutes	Malacoplasma_A	EJJNKAMC_00357	ptb	phosphate butyryltransferase ptb	0.2	0.5	0.5	0.1	0.2	0.4
MAG26	Firmicutes	Parasporobacterium	GKIOCPCL_00218	ptb	phosphate butyryltransferase ptb	0.1	0.2	0	0.1	0	0.1
MAG5	Firmicutes	Erysipelotrichaceae	LKAHPAEG_01053	ptb	phosphate butyryltransferase ptb	38.8	14.6	35.8	30.1	25.7	7.1
MAG66	Bacteroidetes	Bact-19	DCLEDIBG_01340	ptb	phosphate butyryltransferase ptb	3.2	0.2	1.9	2.5	0.1	2.6
MAG39	Fusobacteria	Fusobacterium_C necrophorum	MOKAHJHF_01508	ptb	phosphate butyryltransferase ptb	1.1	16	0.1	0.5	0.8	0.1
MAG33	Firmicutes	Megasphaera	PEJLDLPI_02456	ptb	phosphate butyryltransferase ptb	2.2	69.8	0.9	0.5	8.4	2.8
MAG65	Bacteroidetes	CAG-1031	PBPFHPBA_00195	ptb	phosphate butyryltransferase ptb	11.3	60.4	4.2	4.5	0.7	3.2
MAG50	Bacteroidetes	UBA4293	FDNFCCKC_00125	ptb	phosphate butyryltransferase ptb	0.4	0.6	0.2	0.7	0.1	0.2
MAG61	Bacteroidetes	Bacteroides heparinolyticus	BAEAOJHL_01623	ptb	phosphate butyryltransferase ptb	0	6.1	0.2	0	0.5	0.4
MAG54	Bacteroidetes	UBA4372	BCLIDMGN_01333	ptb	phosphate butyryltransferase ptb	0.3	0.2	0	0.2	0	0
MAG78	Proteobacteria	Escherichia flexneri	CKGPHOPF_01151	ptb	phosphate butyryltransferase ptb	1.9	7.7	0.6	0.8	6.3	3.5
MAG43	Bacteroidetes	UBA932	FJIFJIMM_01312	ptb	phosphate butyryltransferase ptb	3.9	5.1	24.1	2.8	0.5	27.6
MAG67	Bacteroidetes	F082	DIIPMDGL_00159	ptb	phosphate butyryltransferase ptb	5.7	1.1	19.5	5.7	0	20.4
MAG62	Bacteroidetes	C941	PNDJHFJE_00675	ptb	phosphate butyryltransferase ptb	3.3	6.9	0	2.6	0.7	0.4
MAG22	Firmicutes	Pseudobutyrivibrio	MNLGBCPI_01078	ptb	phosphate butyryltransferase ptb	1.9	0.4	0.1	1.3	0.1	0
MAG48	Bacteroidetes	UBA3663	LIJEEGMH_01087	ptb	phosphate butyryltransferase ptb	17.5	0.3	0.6	14.6	0	0.4
MAG51	Bacteroidetes	Bacteroidaceae	GMCBJOHN_01089	ptb	phosphate butyryltransferase ptb	3.7	0.2	0.7	5	0	1.6
MAG23	Firmicutes	Blautia_A	LEADPIBK_01068	ptb	phosphate butyryltransferase ptb	17.4	26.2	9.1	12.1	2.3	10.7
MAG16	Firmicutes	Oscillospiraceae	DJFDGEMF_00135	ackA	acetate kinase	0.6	0.6	0.1	0.7	0.1	0
MAG42	Bacteroidetes	UBA932	ADELAMLI_01385	ackA	acetate kinase	0.6	0.4	0.9	0.6	0	1.9
MAG4	Firmicutes	Holdemanella	PHHJLMLM_00098	ackA	acetate kinase	0.1	0.1	0.1	0.2	4.4	0
MAG25	Firmicutes	OF09-33XD	EBFDLAED_00226	ackA	acetate kinase	1.5	1.4	2.1	0.9	0.1	1.7
MAG44	Bacteroidetes	UBA932	IPGDFDAF_00485	ackA	acetate kinase	0.3	0.1	1	0.5	0	1.2
MAG37	Synergistes	Synergistes	LCINLIHK_00771	ackA	acetate kinase	2.1	3.6	34.9	1.4	0.3	20.6
MAG27	Firmicutes	Lachnospiraceae	PFIGAMCC_00346	ackA	acetate kinase	0	0	0	0	0	0
MAG50	Bacteroidetes	UBA4293	FDNFCCKC_00576	ackA	acetate kinase	2.2	7.9	2.7	1.2	0.3	1
MAG30	Firmicutes	UBA1191	MLNEDGJG_00591	ackA	acetate kinase	11.4	6.6	2.5	6.2	0.7	2.6
MAG39	Fusobacteria	Fusobacterium_C necrophorum	MOKAHJHF_01507	ackA	acetate kinase	1.7	15.2	0.1	0.3	0.6	0.2
MAG38	Fusobacteria	Fusobacterium_A varium B	EHMNNIKL_02599	ackA	acetate kinase	58.6	0.3	10.6	45.1	0	32
MAG12	Firmicutes	CAG-826	DFGAHNMJ_00351	ackA	acetate kinase	2.7	11.6	3.9	2.7	0.4	3.8
MAG53	Bacteroidetes	UBA4372	GPKOOJOD_00744	ackA	acetate kinase	1.1	2	2.7	1.1	0.4	1.4
MAG57	Bacteroidetes	Bacteroidaceae	BKKEJLFF_00876	ackA	acetate kinase	1.7	1.8	1.4	1.6	0.2	1
MAG34	Firmicutes	Veillonella caviae	JEPBBJLB_01494	ackA	acetate kinase	10.9	1.2	0.1	7.2	0	2.7
MAG16	Firmicutes	Oscillospiraceae	DJFDGEMF_00420	ackA	acetate kinase	1.2	0.6	0.4	1.7	0	0.6
MAG15	Firmicutes	Limosilactobacillus mucosae	LEFPIMDI_00294	ackA	acetate kinase	7	5.4	0.4	3.8	0.6	0.2
MAG47	Bacteroidetes	W3P20-009	APDGPHMD_00630	ackA	acetate kinase	5.5	0.1	0.7	6.3	0	1
MAG65	Bacteroidetes	CAG-1031	PBPFHPBA_00196	ackA	acetate kinase	8.1	40.7	1.3	3	0.4	1.4
MAG64	Bacteroidetes	CAG-1031	EFKHEEKO_01469	ackA	acetate kinase	1.4	3.7	1.1	0.9	0.1	1.2
MAG10	Firmicutes	CAG-826	BKMLJIHP_00570	ackA	acetate kinase	4.3	0.9	2.2	4.3	0.2	0.9
MAG20	Firmicutes	RUG760	GEHCNCEO_01391	ackA	acetate kinase	0.2	0	0	0.1	0	0.1
MAG69	Bacteroidetes	Phil12	APHBMNOA_01340	ackA	acetate kinase	17.8	0.9	28.8	29.7	0	27.5
MAG28	Firmicutes	Clostridium	HPLLCFNC_02625	ackA	acetate kinase	0	0	0	0	2.7	0.4
MAG56	Bacteroidetes	Bacteroidaceae	FDLDGOMF_00103	ackA	acetate kinase	7.9	2.7	2.7	10.1	0.8	0.3
MAG40	Bacteroidetes	CAG-831	MILKAIHP_00704	ackA	acetate kinase	0	1	3.6	0	1.4	4.6
MAG48	Bacteroidetes	UBA3663	LIJEEGMH_01088	ackA	acetate kinase	18.9	0.5	0.6	16.7	0	0.8
MAG35	Firmicutes	Veillonella	FKIMHPIF_01027	ackA	acetate kinase	1.4	0.1	0.1	0	0.1	0.1
MAG41	Bacteroidetes	UBA932	PFKHPGNA_00295	ackA	acetate kinase	0.2	0.8	0.9	0.4	0	0.3
MAG26	Firmicutes	Parasporobacterium	GKIOCPCL_00929	ackA	acetate kinase	0	0.1	0	0	0.1	0
MAG23	Firmicutes	Blautia_A	LEADPIBK_00020	ackA	acetate kinase	4.9	10.7	1.3	4.7	0	1
MAG69	Bacteroidetes	Phil12	APHBMNOA_00292	ackA	acetate kinase	17.2	1	80.9	37.9	0	115.4
MAG75	Spirochaetes	Sphaerochaetaceae	OMAFBCBN_00018	ackA	acetate kinase	5.4	1	21.1	6.7	0.2	22.1
MAG8	Firmicutes	Erysipelotrichaceae	LKFPNCAO_00674	ackA	acetate kinase	6.8	3.1	5.6	8.4	7.6	20.3
MAG62	Bacteroidetes	C941	PNDJHFJE_01538	ackA	acetate kinase	1.8	6.9	0.9	1.7	0.1	1.1
MAG33	Firmicutes	Megasphaera	PEJLDLPI_01166	ackA	acetate kinase	2.5	46.6	0.2	0.6	6	1.7
MAG72	Fibrobacteres	Fibrobacteraceae	AFFDLEKP_00371	ackA	acetate kinase	6.2	0.4	1.7	4.7	0.3	1.3
MAG73	Planctomycetes	Thermoguttaceae	MCDBEAJJ_00232	ackA	acetate kinase	2.9	0.3	3	1.8	0.7	3.1
MAG62	Bacteroidetes	C941	PNDJHFJE_00676	ackA	acetate kinase	4	13.2	1.8	3.1	1.7	1.3
MAG26	Firmicutes	Parasporobacterium	GKIOCPCL_00117	ackA	acetate kinase	0.1	0.1	0	0.1	0	0.1
MAG12	Firmicutes	CAG-826	DFGAHNMJ_01063	ackA	acetate kinase	2	7.6	2	1.2	0.2	2.4
MAG7	Firmicutes	Erysipelotrichaceae	KGBBODCF_00382	ackA	acetate kinase	6.8	6	0	8.9	0.5	4
MAG75	Spirochaetes	Sphaerochaetaceae	OMAFBCBN_00017	ackA	acetate kinase	0.5	0.2	0.7	0.8	0	1.3
MAG61	Bacteroidetes	Bacteroides heparinolyticus	BAEAOJHL_01622	ackA	acetate kinase	0	3.7	0	0	0.6	0.1
MAG2	Firmicutes	Malacoplasma	KHELNLJK_00669	ackA	acetate kinase	0	0	0	0.1	0.1	0.2
MAG38	Fusobacteria	Fusobacterium_A varium B	EHMNNIKL_00653	ackA	acetate kinase	0.1	0	0	0.1	0	0.2
MAG67	Bacteroidetes	F082	DIIPMDGL_00160	ackA	acetate kinase	12.7	2.2	59.6	10.9	0.1	64.7
MAG78	Proteobacteria	Escherichia flexneri	CKGPHOPF_01276	ackA	acetate kinase	5.6	6.5	0.2	6.7	40.2	5.7
MAG71	Fibrobacteres	Fibrobacter	JIHGGGPG_01251	ackA	acetate kinase	5	0	1.4	4.5	0	0.4
MAG63	Bacteroidetes	SFTJ01	PKMGAMNB_01852	ackA	acetate kinase	6.1	10.8	1	4.6	3.9	5.2
MAG43	Bacteroidetes	UBA932	FJIFJIMM_01311	ackA	acetate kinase	1.9	1.2	4.2	1.3	0.1	7.2
MAG60	Bacteroidetes	F0040	IIIKPKLO_00188	ackA	acetate kinase	2	0.8	0	1.7	0	0
MAG9	Firmicutes	Erysipelotrichaceae	BPDMHICB_00261	ackA	acetate kinase	1.5	0.5	3.8	1.7	1.3	8.1
MAG42	Bacteroidetes	UBA932	ADELAMLI_00811	ackA	acetate kinase	0.7	0.3	1	0.3	0	1.1
MAG31	Firmicutes	UBA1764	BPLGLIJB_00713	ackA	acetate kinase	0.2	0	1.4	0.1	0	0.2
MAG29	Firmicutes	Mogibacterium	EDAGLLIN_00078	ackA	acetate kinase	18.8	2.4	19.7	8	0.3	24.3
MAG75	Spirochaetes	Sphaerochaetaceae	OMAFBCBN_01000	ackA	acetate kinase	5.7	1.2	13.8	3.9	0.1	14.1
MAG26	Firmicutes	Parasporobacterium	GKIOCPCL_00872	ackA	acetate kinase	0.1	0	0	0.2	0	0.1
MAG59	Bacteroidetes	Bacteroidaceae	OFBLBOGK_00231	ackA	acetate kinase	1.5	1.6	1.1	1.6	0.2	1.1
MAG29	Firmicutes	Mogibacterium	EDAGLLIN_00306	ackA	acetate kinase	9.6	10.2	41.2	7.3	0.5	80.1
MAG29	Firmicutes	Mogibacterium	EDAGLLIN_00100	ackA	acetate kinase	2.2	2	14.4	2.6	0.2	17.7
MAG67	Bacteroidetes	F082	DIIPMDGL_00395	ackA	acetate kinase	11.7	3	33.8	16.4	0	34.3
MAG14	Firmicutes	Enterococcus	DOLAIFOP_01150	ackA	acetate kinase	0	0.1	0	0	0.2	0
MAG28	Firmicutes	Clostridium	HPLLCFNC_01472	ackA	acetate kinase	0	0	0	0	0.9	0.2
MAG22	Firmicutes	Pseudobutyrivibrio	MNLGBCPI_01299	ackA	acetate kinase	2.5	0.5	0.1	1.9	0	0
MAG31	Firmicutes	UBA1764	BPLGLIJB_01249	ackA	acetate kinase	2.1	1.9	27.3	1	0.1	4.1
MAG46	Bacteroidetes	RC9	AHCHELNG_00392	ackA	acetate kinase	0.1	0.7	0.5	0.2	0.1	0.2
MAG28	Firmicutes	Clostridium	HPLLCFNC_01128	ackA	acetate kinase	0	0	0	0	0.5	0
MAG60	Bacteroidetes	F0040	IIIKPKLO_01286	ackA	acetate kinase	1.7	0.9	0	0.8	0	0
MAG61	Bacteroidetes	Bacteroides heparinolyticus	BAEAOJHL_02189	ackA	acetate kinase	0.2	6.3	0.1	0.1	0.9	0.5
MAG36	Firmicutes	Veillonella	IKGDGHFF_01067	ackA	acetate kinase	1.6	0.3	0.1	0.6	0.4	0.1
MAG27	Firmicutes	Lachnospiraceae	PFIGAMCC_00814	ackA	acetate kinase	0.4	0.8	0.3	0.4	0.2	0.1
MAG28	Firmicutes	Clostridium	HPLLCFNC_00920	ackA	acetate kinase	0	0.1	0.1	0	1.2	0.1
MAG4	Firmicutes	Holdemanella	PHHJLMLM_02083	ackA	acetate kinase	2.7	3.6	0.5	3.1	5.1	0.6
MAG18	Firmicutes	Evtepia	FHJBGELA_01193	ackA	acetate kinase	7.2	2.4	2.1	2.7	1.3	4
MAG1	Actinobacteria	Eggerthellaceae	AAIIIFJP_01061	ackA	acetate kinase	0	0.1	0	0	0.1	0.1
MAG54	Bacteroidetes	UBA4372	BCLIDMGN_01334	ackA	acetate kinase	0.7	0.4	0.2	0.5	0	0.2
MAG26	Firmicutes	Parasporobacterium	GKIOCPCL_00813	ackA	acetate kinase	0.2	0	0	0	0	0
MAG64	Bacteroidetes	CAG-1031	EFKHEEKO_00043	ackA	acetate kinase	2.2	4.6	1.5	0.4	0.1	0.5
MAG24	Firmicutes	Eubacterium_H	FJFIIHJF_01414	ackA	acetate kinase	0.8	2	1.5	0.7	1.6	1.8
MAG9	Firmicutes	Erysipelotrichaceae	BPDMHICB_01072	ackA	acetate kinase	2.3	0.6	2.6	1.4	0.1	4.5
MAG14	Firmicutes	Enterococcus	DOLAIFOP_00129	ackA	acetate kinase	0.1	0.2	0	0	0	0.1
MAG19	Firmicutes	CAG-269	BGHLOPEG_01426	ackA	acetate kinase	0	0	0	0	0	0
MAG78	Proteobacteria	Escherichia flexneri	CKGPHOPF_01975	ackA	acetate kinase	4.5	1.3	0.2	1	35.6	0.8
MAG9	Firmicutes	Erysipelotrichaceae	BPDMHICB_00270	ackA	acetate kinase	0.4	0.1	0.2	0.1	0.1	0.3
MAG17	Firmicutes	F23-B02	KNCELONH_00514	ackA	acetate kinase	21.3	0.2	4.7	3.6	0.1	3.6
MAG5	Firmicutes	Erysipelotrichaceae	LKAHPAEG_01377	ackA	acetate kinase	5.1	2.4	1.2	2.6	2.1	0.9
MAG27	Firmicutes	Lachnospiraceae	PFIGAMCC_00335	ackA	acetate kinase	0.5	1.1	0.6	0.5	0.7	0.7
MAG23	Firmicutes	Blautia_A	LEADPIBK_00444	ackA	acetate kinase	47	51.8	26.1	70.3	1.6	21.8
MAG8	Firmicutes	Erysipelotrichaceae	LKFPNCAO_01135	ackA	acetate kinase	7.4	5.7	3.4	7.1	2	21.4
MAG68	Bacteroidetes	P3	ENMJLPGO_00683	ackA	acetate kinase	2.2	0.1	13.3	2.1	0.1	13.6
MAG49	Bacteroidetes	UBA4293	GKJMHOLO_01349	ackA	acetate kinase	0.2	0.9	0.1	0.2	0	0
MAG46	Bacteroidetes	RC9	AHCHELNG_01404	ackA	acetate kinase	0.7	2.1	0.5	0.5	0.2	0.6
MAG45	Bacteroidetes	RC9	DGIGLIHH_01553	ackA	acetate kinase	0.3	0.3	0.1	0.4	0	0.2
MAG66	Bacteroidetes	Bact-19	DCLEDIBG_01339	ackA	acetate kinase	4	0.5	2.7	2.8	0	2.9
MAG52	Bacteroidetes	UBA4372	FBKLKAAE_01872	ackA	acetate kinase	2.3	4.2	0.6	2.5	0.2	1.3
MAG13	Firmicutes	Streptococcus gallolyticus	EAFDNLLG_01757	ackA	acetate kinase	1.8	0.1	1.2	2.1	3.8	1.3
MAG76	Spirochaetes	Treponema_D	CMDNKPOL_00562	ackA	acetate kinase	15.9	7.4	3	14.6	0	1
MAG26	Firmicutes	Parasporobacterium	GKIOCPCL_00648	ackA	acetate kinase	0.1	0	0.1	0	0	0
MAG55	Bacteroidetes	Bacteroidaceae	OKLMCDPA_01000	ackA	acetate kinase	14.3	6.2	3.4	23.1	0.1	11.1
MAG73	Planctomycetes	Thermoguttaceae	MCDBEAJJ_00235	ackA	acetate kinase	1.5	0.2	2.7	1.1	0.4	2.6
MAG11	Firmicutes	UBA733	FMPADHJF_00480	ackA	acetate kinase	3.3	1.7	0.9	2.5	0.2	0.9
MAG11	Firmicutes	UBA733	FMPADHJF_01183	ackA	acetate kinase	4.3	7.5	0.7	3.9	0.6	1.5
MAG20	Firmicutes	RUG760	GEHCNCEO_00033	ackA	acetate kinase	3.6	0	2.8	4.3	0	2.6
MAG65	Bacteroidetes	CAG-1031	PBPFHPBA_00376	ackA	acetate kinase	9.5	21.9	3.1	7.4	0.5	2.4
MAG23	Firmicutes	Blautia_A	LEADPIBK_01069	ackA	acetate kinase	14.9	26.7	8.5	12.1	2.4	12.7
MAG16	Firmicutes	Oscillospiraceae	DJFDGEMF_00637	ackA	acetate kinase	1.7	1.6	0.3	1.5	0.1	0.3
MAG66	Bacteroidetes	Bact-19	DCLEDIBG_01758	ackA	acetate kinase	6.2	0	3.7	5.1	0.2	3.6
MAG62	Bacteroidetes	C941	PNDJHFJE_01555	ackA	acetate kinase	0	0	0	0	0.1	0
MAG68	Bacteroidetes	P3	ENMJLPGO_00207	ackA	acetate kinase	2.2	0.1	13.3	2.1	0.1	13.6
MAG27	Firmicutes	Lachnospiraceae	PFIGAMCC_00170	ackA	acetate kinase	0.1	0.6	0.1	0.1	0.5	0.2
MAG16	Firmicutes	Oscillospiraceae	DJFDGEMF_00631	ackA	acetate kinase	2.2	1.3	0.2	0.7	0.7	0.1
MAG14	Firmicutes	Enterococcus	DOLAIFOP_01452	ackA	acetate kinase	0	0	0	0	0	0
MAG32	Firmicutes	Acidaminococcus fermentans	HGNOBLHI_00082	ackA	acetate kinase	1.1	2.4	0.1	0.1	4.6	0.8
MAG60	Bacteroidetes	F0040	IIIKPKLO_00188	butK	butyrate kinase butK	2	0.8	0	1.7	0	0
MAG9	Firmicutes	Erysipelotrichaceae	BPDMHICB_00270	butK	butyrate kinase butK	0.4	0.1	0.2	0.1	0.1	0.3
MAG37	Synergistes	Synergistes	LCINLIHK_00771	butK	butyrate kinase butK	2.1	3.6	34.9	1.4	0.3	20.6
MAG17	Firmicutes	F23-B02	KNCELONH_00514	butK	butyrate kinase butK	21.3	0.2	4.7	3.6	0.1	3.6
MAG35	Firmicutes	Veillonella	FKIMHPIF_01027	butK	butyrate kinase butK	1.4	0.1	0.1	0	0.1	0.1
MAG54	Bacteroidetes	UBA4372	BCLIDMGN_01334	butK	butyrate kinase butK	0.7	0.4	0.2	0.5	0	0.2
MAG64	Bacteroidetes	CAG-1031	EFKHEEKO_00043	butK	butyrate kinase butK	2.2	4.6	1.5	0.4	0.1	0.5
MAG4	Firmicutes	Holdemanella	PHHJLMLM_00098	butK	butyrate kinase butK	0.1	0.1	0.1	0.2	4.4	0
MAG64	Bacteroidetes	CAG-1031	EFKHEEKO_01469	butK	butyrate kinase butK	1.4	3.7	1.1	0.9	0.1	1.2
MAG26	Firmicutes	Parasporobacterium	GKIOCPCL_00117	butK	butyrate kinase butK	0.1	0.1	0	0.1	0	0.1
MAG15	Firmicutes	Limosilactobacillus mucosae	LEFPIMDI_00294	butK	butyrate kinase butK	7	5.4	0.4	3.8	0.6	0.2
MAG16	Firmicutes	Oscillospiraceae	DJFDGEMF_00420	butK	butyrate kinase butK	1.2	0.6	0.4	1.7	0	0.6
MAG30	Firmicutes	UBA1191	MLNEDGJG_00591	butK	butyrate kinase butK	11.4	6.6	2.5	6.2	0.7	2.6
MAG39	Fusobacteria	Fusobacterium_C necrophorum	MOKAHJHF_01507	butK	butyrate kinase butK	1.7	15.2	0.1	0.3	0.6	0.2
MAG13	Firmicutes	Streptococcus gallolyticus	EAFDNLLG_01757	butK	butyrate kinase butK	1.8	0.1	1.2	2.1	3.8	1.3
MAG34	Firmicutes	Veillonella caviae	JEPBBJLB_01494	butK	butyrate kinase butK	10.9	1.2	0.1	7.2	0	2.7
MAG65	Bacteroidetes	CAG-1031	PBPFHPBA_00196	butK	butyrate kinase butK	8.1	40.7	1.3	3	0.4	1.4
MAG28	Firmicutes	Clostridium	HPLLCFNC_02625	butK	butyrate kinase butK	0	0	0	0	2.7	0.4
MAG75	Spirochaetes	Sphaerochaetaceae	OMAFBCBN_01000	butK	butyrate kinase butK	5.7	1.2	13.8	3.9	0.1	14.1
MAG25	Firmicutes	OF09-33XD	EBFDLAED_00226	butK	butyrate kinase butK	1.5	1.4	2.1	0.9	0.1	1.7
MAG12	Firmicutes	CAG-826	DFGAHNMJ_01063	butK	butyrate kinase butK	2	7.6	2	1.2	0.2	2.4
MAG43	Bacteroidetes	UBA932	FJIFJIMM_01311	butK	butyrate kinase butK	1.9	1.2	4.2	1.3	0.1	7.2
MAG49	Bacteroidetes	UBA4293	GKJMHOLO_01349	butK	butyrate kinase butK	0.2	0.9	0.1	0.2	0	0
MAG26	Firmicutes	Parasporobacterium	GKIOCPCL_00648	butK	butyrate kinase butK	0.1	0	0.1	0	0	0
MAG26	Firmicutes	Parasporobacterium	GKIOCPCL_00813	butK	butyrate kinase butK	0.2	0	0	0	0	0
MAG57	Bacteroidetes	Bacteroidaceae	BKKEJLFF_00876	butK	butyrate kinase butK	1.7	1.8	1.4	1.6	0.2	1
MAG27	Firmicutes	Lachnospiraceae	PFIGAMCC_00346	butK	butyrate kinase butK	0	0	0	0	0	0
MAG14	Firmicutes	Enterococcus	DOLAIFOP_01150	butK	butyrate kinase butK	0	0.1	0	0	0.2	0
MAG23	Firmicutes	Blautia_A	LEADPIBK_00020	butK	butyrate kinase butK	4.9	10.7	1.3	4.7	0	1
MAG48	Bacteroidetes	UBA3663	LIJEEGMH_01088	butK	butyrate kinase butK	18.9	0.5	0.6	16.7	0	0.8
MAG52	Bacteroidetes	UBA4372	FBKLKAAE_01872	butK	butyrate kinase butK	2.3	4.2	0.6	2.5	0.2	1.3
MAG72	Fibrobacteres	Fibrobacteraceae	AFFDLEKP_00371	butK	butyrate kinase butK	6.2	0.4	1.7	4.7	0.3	1.3
MAG26	Firmicutes	Parasporobacterium	GKIOCPCL_00929	butK	butyrate kinase butK	0	0.1	0	0	0.1	0
MAG61	Bacteroidetes	Bacteroides heparinolyticus	BAEAOJHL_02189	butK	butyrate kinase butK	0.2	6.3	0.1	0.1	0.9	0.5
MAG73	Planctomycetes	Thermoguttaceae	MCDBEAJJ_00232	butK	butyrate kinase butK	2.9	0.3	3	1.8	0.7	3.1
MAG27	Firmicutes	Lachnospiraceae	PFIGAMCC_00814	butK	butyrate kinase butK	0.4	0.8	0.3	0.4	0.2	0.1
MAG44	Bacteroidetes	UBA932	IPGDFDAF_00485	butK	butyrate kinase butK	0.3	0.1	1	0.5	0	1.2
MAG62	Bacteroidetes	C941	PNDJHFJE_00676	butK	butyrate kinase butK	4	13.2	1.8	3.1	1.7	1.3
MAG53	Bacteroidetes	UBA4372	GPKOOJOD_00744	butK	butyrate kinase butK	1.1	2	2.7	1.1	0.4	1.4
MAG59	Bacteroidetes	Bacteroidaceae	OFBLBOGK_00231	butK	butyrate kinase butK	1.5	1.6	1.1	1.6	0.2	1.1
MAG67	Bacteroidetes	F082	DIIPMDGL_00395	butK	butyrate kinase butK	11.7	3	33.8	16.4	0	34.3
MAG4	Firmicutes	Holdemanella	PHHJLMLM_02083	butK	butyrate kinase butK	2.7	3.6	0.5	3.1	5.1	0.6
MAG41	Bacteroidetes	UBA932	PFKHPGNA_00295	butK	butyrate kinase butK	0.2	0.8	0.9	0.4	0	0.3
MAG29	Firmicutes	Mogibacterium	EDAGLLIN_00078	butK	butyrate kinase butK	18.8	2.4	19.7	8	0.3	24.3
MAG2	Firmicutes	Malacoplasma	KHELNLJK_00669	butK	butyrate kinase butK	0	0	0	0.1	0.1	0.2
MAG62	Bacteroidetes	C941	PNDJHFJE_01538	butK	butyrate kinase butK	1.8	6.9	0.9	1.7	0.1	1.1
MAG50	Bacteroidetes	UBA4293	FDNFCCKC_00576	butK	butyrate kinase butK	2.2	7.9	2.7	1.2	0.3	1
MAG26	Firmicutes	Parasporobacterium	GKIOCPCL_00872	butK	butyrate kinase butK	0.1	0	0	0.2	0	0.1
MAG31	Firmicutes	UBA1764	BPLGLIJB_00713	butK	butyrate kinase butK	0.2	0	1.4	0.1	0	0.2
MAG47	Bacteroidetes	W3P20-009	APDGPHMD_00630	butK	butyrate kinase butK	5.5	0.1	0.7	6.3	0	1
MAG16	Firmicutes	Oscillospiraceae	DJFDGEMF_00135	butK	butyrate kinase butK	0.6	0.6	0.1	0.7	0.1	0
MAG69	Bacteroidetes	Phil12	APHBMNOA_00292	butK	butyrate kinase butK	17.2	1	80.9	37.9	0	115.4
MAG45	Bacteroidetes	RC9	DGIGLIHH_01553	butK	butyrate kinase butK	0.3	0.3	0.1	0.4	0	0.2
MAG20	Firmicutes	RUG760	GEHCNCEO_00033	butK	butyrate kinase butK	3.6	0	2.8	4.3	0	2.6
MAG68	Bacteroidetes	P3	ENMJLPGO_00683	butK	butyrate kinase butK	2.2	0.1	13.3	2.1	0.1	13.6
MAG42	Bacteroidetes	UBA932	ADELAMLI_00811	butK	butyrate kinase butK	0.7	0.3	1	0.3	0	1.1
MAG23	Firmicutes	Blautia_A	LEADPIBK_01069	butK	butyrate kinase butK	14.9	26.7	8.5	12.1	2.4	12.7
MAG63	Bacteroidetes	SFTJ01	PKMGAMNB_01852	butK	butyrate kinase butK	6.1	10.8	1	4.6	3.9	5.2
MAG20	Firmicutes	RUG760	GEHCNCEO_01391	butK	butyrate kinase butK	0.2	0	0	0.1	0	0.1
MAG38	Fusobacteria	Fusobacterium_A varium B	EHMNNIKL_02599	butK	butyrate kinase butK	58.6	0.3	10.6	45.1	0	32
MAG78	Proteobacteria	Escherichia flexneri	CKGPHOPF_01975	butK	butyrate kinase butK	4.5	1.3	0.2	1	35.6	0.8
MAG1	Actinobacteria	Eggerthellaceae	AAIIIFJP_01061	butK	butyrate kinase butK	0	0.1	0	0	0.1	0.1
MAG28	Firmicutes	Clostridium	HPLLCFNC_01128	butK	butyrate kinase butK	0	0	0	0	0.5	0
MAG29	Firmicutes	Mogibacterium	EDAGLLIN_00100	butK	butyrate kinase butK	2.2	2	14.4	2.6	0.2	17.7
MAG27	Firmicutes	Lachnospiraceae	PFIGAMCC_00170	butK	butyrate kinase butK	0.1	0.6	0.1	0.1	0.5	0.2
MAG79	Euryarchaeota	Methanobrevibacter_A	GBNEBFAP_00978	butK	butyrate kinase butK	1.8	2.5	1.3	1.9	0.3	1.7
MAG33	Firmicutes	Megasphaera	PEJLDLPI_01166	butK	butyrate kinase butK	2.5	46.6	0.2	0.6	6	1.7
MAG67	Bacteroidetes	F082	DIIPMDGL_00160	butK	butyrate kinase butK	12.7	2.2	59.6	10.9	0.1	64.7
MAG28	Firmicutes	Clostridium	HPLLCFNC_00920	butK	butyrate kinase butK	0	0.1	0.1	0	1.2	0.1
MAG29	Firmicutes	Mogibacterium	EDAGLLIN_00306	butK	butyrate kinase butK	9.6	10.2	41.2	7.3	0.5	80.1
MAG36	Firmicutes	Veillonella	IKGDGHFF_01067	butK	butyrate kinase butK	1.6	0.3	0.1	0.6	0.4	0.1
MAG5	Firmicutes	Erysipelotrichaceae	LKAHPAEG_01377	butK	butyrate kinase butK	5.1	2.4	1.2	2.6	2.1	0.9
MAG28	Firmicutes	Clostridium	HPLLCFNC_01472	butK	butyrate kinase butK	0	0	0	0	0.9	0.2
MAG61	Bacteroidetes	Bacteroides heparinolyticus	BAEAOJHL_01622	butK	butyrate kinase butK	0	3.7	0	0	0.6	0.1
MAG40	Bacteroidetes	CAG-831	MILKAIHP_00704	butK	butyrate kinase butK	0	1	3.6	0	1.4	4.6
MAG78	Proteobacteria	Escherichia flexneri	CKGPHOPF_01276	butK	butyrate kinase butK	5.6	6.5	0.2	6.7	40.2	5.7
MAG69	Bacteroidetes	Phil12	APHBMNOA_01340	butK	butyrate kinase butK	17.8	0.9	28.8	29.7	0	27.5
MAG71	Fibrobacteres	Fibrobacter	JIHGGGPG_01251	butK	butyrate kinase butK	5	0	1.4	4.5	0	0.4
MAG22	Firmicutes	Pseudobutyrivibrio	MNLGBCPI_01299	butK	butyrate kinase butK	2.5	0.5	0.1	1.9	0	0
MAG75	Spirochaetes	Sphaerochaetaceae	OMAFBCBN_00017	butK	butyrate kinase butK	0.5	0.2	0.7	0.8	0	1.3
MAG18	Firmicutes	Evtepia	FHJBGELA_01193	butK	butyrate kinase butK	7.2	2.4	2.1	2.7	1.3	4
MAG68	Bacteroidetes	P3	ENMJLPGO_00207	butK	butyrate kinase butK	2.2	0.1	13.3	2.1	0.1	13.6
MAG62	Bacteroidetes	C941	PNDJHFJE_01555	butK	butyrate kinase butK	0	0	0	0	0.1	0
MAG8	Firmicutes	Erysipelotrichaceae	LKFPNCAO_01135	butK	butyrate kinase butK	7.4	5.7	3.4	7.1	2	21.4
MAG27	Firmicutes	Lachnospiraceae	PFIGAMCC_00335	butK	butyrate kinase butK	0.5	1.1	0.6	0.5	0.7	0.7
MAG46	Bacteroidetes	RC9	AHCHELNG_00392	butK	butyrate kinase butK	0.1	0.7	0.5	0.2	0.1	0.2
MAG60	Bacteroidetes	F0040	IIIKPKLO_01286	butK	butyrate kinase butK	1.7	0.9	0	0.8	0	0
MAG11	Firmicutes	UBA733	FMPADHJF_00480	butK	butyrate kinase butK	3.3	1.7	0.9	2.5	0.2	0.9
MAG65	Bacteroidetes	CAG-1031	PBPFHPBA_00376	butK	butyrate kinase butK	9.5	21.9	3.1	7.4	0.5	2.4
MAG19	Firmicutes	CAG-269	BGHLOPEG_01426	butK	butyrate kinase butK	0	0	0	0	0	0
MAG66	Bacteroidetes	Bact-19	DCLEDIBG_01758	butK	butyrate kinase butK	6.2	0	3.7	5.1	0.2	3.6
MAG66	Bacteroidetes	Bact-19	DCLEDIBG_01339	butK	butyrate kinase butK	4	0.5	2.7	2.8	0	2.9
MAG16	Firmicutes	Oscillospiraceae	DJFDGEMF_00637	butK	butyrate kinase butK	1.7	1.6	0.3	1.5	0.1	0.3
MAG24	Firmicutes	Eubacterium_H	FJFIIHJF_01414	butK	butyrate kinase butK	0.8	2	1.5	0.7	1.6	1.8
MAG32	Firmicutes	Acidaminococcus fermentans	HGNOBLHI_00082	butK	butyrate kinase butK	1.1	2.4	0.1	0.1	4.6	0.8
MAG9	Firmicutes	Erysipelotrichaceae	BPDMHICB_01072	butK	butyrate kinase butK	2.3	0.6	2.6	1.4	0.1	4.5
MAG55	Bacteroidetes	Bacteroidaceae	OKLMCDPA_01000	butK	butyrate kinase butK	14.3	6.2	3.4	23.1	0.1	11.1
MAG14	Firmicutes	Enterococcus	DOLAIFOP_01452	butK	butyrate kinase butK	0	0	0	0	0	0
MAG30	Firmicutes	UBA1191	MLNEDGJG_00591	tdcD	propionate kinase	11.4	6.6	2.5	6.2	0.7	2.6
MAG26	Firmicutes	Parasporobacterium	GKIOCPCL_00117	tdcD	propionate kinase	0.1	0.1	0	0.1	0	0.1
MAG41	Bacteroidetes	UBA932	PFKHPGNA_00295	tdcD	propionate kinase	0.2	0.8	0.9	0.4	0	0.3
MAG12	Firmicutes	CAG-826	DFGAHNMJ_01063	tdcD	propionate kinase	2	7.6	2	1.2	0.2	2.4
MAG64	Bacteroidetes	CAG-1031	EFKHEEKO_01469	tdcD	propionate kinase	1.4	3.7	1.1	0.9	0.1	1.2
MAG65	Bacteroidetes	CAG-1031	PBPFHPBA_00196	tdcD	propionate kinase	8.1	40.7	1.3	3	0.4	1.4
MAG50	Bacteroidetes	UBA4293	FDNFCCKC_00576	tdcD	propionate kinase	2.2	7.9	2.7	1.2	0.3	1
MAG14	Firmicutes	Enterococcus	DOLAIFOP_01150	tdcD	propionate kinase	0	0.1	0	0	0.2	0
MAG17	Firmicutes	F23-B02	KNCELONH_00514	tdcD	propionate kinase	21.3	0.2	4.7	3.6	0.1	3.6
MAG34	Firmicutes	Veillonella caviae	JEPBBJLB_01494	tdcD	propionate kinase	10.9	1.2	0.1	7.2	0	2.7
MAG26	Firmicutes	Parasporobacterium	GKIOCPCL_00813	tdcD	propionate kinase	0.2	0	0	0	0	0
MAG37	Synergistes	Synergistes	LCINLIHK_00771	tdcD	propionate kinase	2.1	3.6	34.9	1.4	0.3	20.6
MAG54	Bacteroidetes	UBA4372	BCLIDMGN_01334	tdcD	propionate kinase	0.7	0.4	0.2	0.5	0	0.2
MAG28	Firmicutes	Clostridium	HPLLCFNC_02625	tdcD	propionate kinase	0	0	0	0	2.7	0.4
MAG9	Firmicutes	Erysipelotrichaceae	BPDMHICB_00270	tdcD	propionate kinase	0.4	0.1	0.2	0.1	0.1	0.3
MAG61	Bacteroidetes	Bacteroides heparinolyticus	BAEAOJHL_02189	tdcD	propionate kinase	0.2	6.3	0.1	0.1	0.9	0.5
MAG26	Firmicutes	Parasporobacterium	GKIOCPCL_00929	tdcD	propionate kinase	0	0.1	0	0	0.1	0
MAG69	Bacteroidetes	Phil12	APHBMNOA_00292	tdcD	propionate kinase	17.2	1	80.9	37.9	0	115.4
MAG28	Firmicutes	Clostridium	HPLLCFNC_01128	tdcD	propionate kinase	0	0	0	0	0.5	0
MAG35	Firmicutes	Veillonella	FKIMHPIF_01027	tdcD	propionate kinase	1.4	0.1	0.1	0	0.1	0.1
MAG4	Firmicutes	Holdemanella	PHHJLMLM_00098	tdcD	propionate kinase	0.1	0.1	0.1	0.2	4.4	0
MAG75	Spirochaetes	Sphaerochaetaceae	OMAFBCBN_01000	tdcD	propionate kinase	5.7	1.2	13.8	3.9	0.1	14.1
MAG16	Firmicutes	Oscillospiraceae	DJFDGEMF_00420	tdcD	propionate kinase	1.2	0.6	0.4	1.7	0	0.6
MAG48	Bacteroidetes	UBA3663	LIJEEGMH_01088	tdcD	propionate kinase	18.9	0.5	0.6	16.7	0	0.8
MAG57	Bacteroidetes	Bacteroidaceae	BKKEJLFF_00876	tdcD	propionate kinase	1.7	1.8	1.4	1.6	0.2	1
MAG67	Bacteroidetes	F082	DIIPMDGL_00395	tdcD	propionate kinase	11.7	3	33.8	16.4	0	34.3
MAG16	Firmicutes	Oscillospiraceae	DJFDGEMF_00135	tdcD	propionate kinase	0.6	0.6	0.1	0.7	0.1	0
MAG72	Fibrobacteres	Fibrobacteraceae	AFFDLEKP_00371	tdcD	propionate kinase	6.2	0.4	1.7	4.7	0.3	1.3
MAG23	Firmicutes	Blautia_A	LEADPIBK_00020	tdcD	propionate kinase	4.9	10.7	1.3	4.7	0	1
MAG43	Bacteroidetes	UBA932	FJIFJIMM_01311	tdcD	propionate kinase	1.9	1.2	4.2	1.3	0.1	7.2
MAG26	Firmicutes	Parasporobacterium	GKIOCPCL_00872	tdcD	propionate kinase	0.1	0	0	0.2	0	0.1
MAG59	Bacteroidetes	Bacteroidaceae	OFBLBOGK_00231	tdcD	propionate kinase	1.5	1.6	1.1	1.6	0.2	1.1
MAG73	Planctomycetes	Thermoguttaceae	MCDBEAJJ_00232	tdcD	propionate kinase	2.9	0.3	3	1.8	0.7	3.1
MAG15	Firmicutes	Limosilactobacillus mucosae	LEFPIMDI_00294	tdcD	propionate kinase	7	5.4	0.4	3.8	0.6	0.2
MAG27	Firmicutes	Lachnospiraceae	PFIGAMCC_00346	tdcD	propionate kinase	0	0	0	0	0	0
MAG28	Firmicutes	Clostridium	HPLLCFNC_00920	tdcD	propionate kinase	0	0.1	0.1	0	1.2	0.1
MAG40	Bacteroidetes	CAG-831	MILKAIHP_00704	tdcD	propionate kinase	0	1	3.6	0	1.4	4.6
MAG2	Firmicutes	Malacoplasma	KHELNLJK_00669	tdcD	propionate kinase	0	0	0	0.1	0.1	0.2
MAG56	Bacteroidetes	Bacteroidaceae	FDLDGOMF_00103	tdcD	propionate kinase	7.9	2.7	2.7	10.1	0.8	0.3
MAG44	Bacteroidetes	UBA932	IPGDFDAF_00485	tdcD	propionate kinase	0.3	0.1	1	0.5	0	1.2
MAG49	Bacteroidetes	UBA4293	GKJMHOLO_01349	tdcD	propionate kinase	0.2	0.9	0.1	0.2	0	0
MAG4	Firmicutes	Holdemanella	PHHJLMLM_02083	tdcD	propionate kinase	2.7	3.6	0.5	3.1	5.1	0.6
MAG33	Firmicutes	Megasphaera	PEJLDLPI_01166	tdcD	propionate kinase	2.5	46.6	0.2	0.6	6	1.7
MAG13	Firmicutes	Streptococcus gallolyticus	EAFDNLLG_01757	tdcD	propionate kinase	1.8	0.1	1.2	2.1	3.8	1.3
MAG42	Bacteroidetes	UBA932	ADELAMLI_00811	tdcD	propionate kinase	0.7	0.3	1	0.3	0	1.1
MAG29	Firmicutes	Mogibacterium	EDAGLLIN_00078	tdcD	propionate kinase	18.8	2.4	19.7	8	0.3	24.3
MAG63	Bacteroidetes	SFTJ01	PKMGAMNB_01852	tdcD	propionate kinase	6.1	10.8	1	4.6	3.9	5.2
MAG45	Bacteroidetes	RC9	DGIGLIHH_01553	tdcD	propionate kinase	0.3	0.3	0.1	0.4	0	0.2
MAG20	Firmicutes	RUG760	GEHCNCEO_01391	tdcD	propionate kinase	0.2	0	0	0.1	0	0.1
MAG78	Proteobacteria	Escherichia flexneri	CKGPHOPF_01975	tdcD	propionate kinase	4.5	1.3	0.2	1	35.6	0.8
MAG69	Bacteroidetes	Phil12	APHBMNOA_01340	tdcD	propionate kinase	17.8	0.9	28.8	29.7	0	27.5
MAG60	Bacteroidetes	F0040	IIIKPKLO_00188	tdcD	propionate kinase	2	0.8	0	1.7	0	0
MAG26	Firmicutes	Parasporobacterium	GKIOCPCL_00648	tdcD	propionate kinase	0.1	0	0.1	0	0	0
MAG62	Bacteroidetes	C941	PNDJHFJE_00676	tdcD	propionate kinase	4	13.2	1.8	3.1	1.7	1.3
MAG53	Bacteroidetes	UBA4372	GPKOOJOD_00744	tdcD	propionate kinase	1.1	2	2.7	1.1	0.4	1.4
MAG67	Bacteroidetes	F082	DIIPMDGL_00160	tdcD	propionate kinase	12.7	2.2	59.6	10.9	0.1	64.7
MAG29	Firmicutes	Mogibacterium	EDAGLLIN_00100	tdcD	propionate kinase	2.2	2	14.4	2.6	0.2	17.7
MAG47	Bacteroidetes	W3P20-009	APDGPHMD_00630	tdcD	propionate kinase	5.5	0.1	0.7	6.3	0	1
MAG66	Bacteroidetes	Bact-19	DCLEDIBG_01758	tdcD	propionate kinase	6.2	0	3.7	5.1	0.2	3.6
MAG18	Firmicutes	Evtepia	FHJBGELA_01193	tdcD	propionate kinase	7.2	2.4	2.1	2.7	1.3	4
MAG38	Fusobacteria	Fusobacterium_A varium B	EHMNNIKL_02599	tdcD	propionate kinase	58.6	0.3	10.6	45.1	0	32
MAG27	Firmicutes	Lachnospiraceae	PFIGAMCC_00814	tdcD	propionate kinase	0.4	0.8	0.3	0.4	0.2	0.1
MAG52	Bacteroidetes	UBA4372	FBKLKAAE_01872	tdcD	propionate kinase	2.3	4.2	0.6	2.5	0.2	1.3
MAG28	Firmicutes	Clostridium	HPLLCFNC_01472	tdcD	propionate kinase	0	0	0	0	0.9	0.2
MAG25	Firmicutes	OF09-33XD	EBFDLAED_00226	tdcD	propionate kinase	1.5	1.4	2.1	0.9	0.1	1.7
MAG19	Firmicutes	CAG-269	BGHLOPEG_01426	tdcD	propionate kinase	0	0	0	0	0	0
MAG29	Firmicutes	Mogibacterium	EDAGLLIN_00306	tdcD	propionate kinase	9.6	10.2	41.2	7.3	0.5	80.1
MAG68	Bacteroidetes	P3	ENMJLPGO_00207	tdcD	propionate kinase	2.2	0.1	13.3	2.1	0.1	13.6
MAG78	Proteobacteria	Escherichia flexneri	CKGPHOPF_01276	tdcD	propionate kinase	5.6	6.5	0.2	6.7	40.2	5.7
MAG61	Bacteroidetes	Bacteroides heparinolyticus	BAEAOJHL_01622	tdcD	propionate kinase	0	3.7	0	0	0.6	0.1
MAG66	Bacteroidetes	Bact-19	DCLEDIBG_01339	tdcD	propionate kinase	4	0.5	2.7	2.8	0	2.9
MAG46	Bacteroidetes	RC9	AHCHELNG_00392	tdcD	propionate kinase	0.1	0.7	0.5	0.2	0.1	0.2
MAG39	Fusobacteria	Fusobacterium_C necrophorum	MOKAHJHF_01507	tdcD	propionate kinase	1.7	15.2	0.1	0.3	0.6	0.2
MAG68	Bacteroidetes	P3	ENMJLPGO_00683	tdcD	propionate kinase	2.2	0.1	13.3	2.1	0.1	13.6
MAG22	Firmicutes	Pseudobutyrivibrio	MNLGBCPI_01299	tdcD	propionate kinase	2.5	0.5	0.1	1.9	0	0
MAG62	Bacteroidetes	C941	PNDJHFJE_01538	tdcD	propionate kinase	1.8	6.9	0.9	1.7	0.1	1.1
MAG5	Firmicutes	Erysipelotrichaceae	LKAHPAEG_01377	tdcD	propionate kinase	5.1	2.4	1.2	2.6	2.1	0.9
MAG71	Fibrobacteres	Fibrobacter	JIHGGGPG_01251	tdcD	propionate kinase	5	0	1.4	4.5	0	0.4
MAG31	Firmicutes	UBA1764	BPLGLIJB_00713	tdcD	propionate kinase	0.2	0	1.4	0.1	0	0.2
MAG20	Firmicutes	RUG760	GEHCNCEO_00033	tdcD	propionate kinase	3.6	0	2.8	4.3	0	2.6
MAG1	Actinobacteria	Eggerthellaceae	AAIIIFJP_01061	tdcD	propionate kinase	0	0.1	0	0	0.1	0.1
MAG23	Firmicutes	Blautia_A	LEADPIBK_01069	tdcD	propionate kinase	14.9	26.7	8.5	12.1	2.4	12.7
MAG36	Firmicutes	Veillonella	IKGDGHFF_01067	tdcD	propionate kinase	1.6	0.3	0.1	0.6	0.4	0.1
MAG27	Firmicutes	Lachnospiraceae	PFIGAMCC_00335	tdcD	propionate kinase	0.5	1.1	0.6	0.5	0.7	0.7
MAG60	Bacteroidetes	F0040	IIIKPKLO_01286	tdcD	propionate kinase	1.7	0.9	0	0.8	0	0
MAG62	Bacteroidetes	C941	PNDJHFJE_01555	tdcD	propionate kinase	0	0	0	0	0.1	0
MAG64	Bacteroidetes	CAG-1031	EFKHEEKO_00043	tdcD	propionate kinase	2.2	4.6	1.5	0.4	0.1	0.5
MAG55	Bacteroidetes	Bacteroidaceae	OKLMCDPA_01000	tdcD	propionate kinase	14.3	6.2	3.4	23.1	0.1	11.1
MAG11	Firmicutes	UBA733	FMPADHJF_00480	tdcD	propionate kinase	3.3	1.7	0.9	2.5	0.2	0.9
MAG27	Firmicutes	Lachnospiraceae	PFIGAMCC_00170	tdcD	propionate kinase	0.1	0.6	0.1	0.1	0.5	0.2
MAG16	Firmicutes	Oscillospiraceae	DJFDGEMF_00637	tdcD	propionate kinase	1.7	1.6	0.3	1.5	0.1	0.3
MAG9	Firmicutes	Erysipelotrichaceae	BPDMHICB_01072	tdcD	propionate kinase	2.3	0.6	2.6	1.4	0.1	4.5
MAG65	Bacteroidetes	CAG-1031	PBPFHPBA_00376	tdcD	propionate kinase	9.5	21.9	3.1	7.4	0.5	2.4
MAG8	Firmicutes	Erysipelotrichaceae	LKFPNCAO_01135	tdcD	propionate kinase	7.4	5.7	3.4	7.1	2	21.4
MAG24	Firmicutes	Eubacterium_H	FJFIIHJF_01414	tdcD	propionate kinase	0.8	2	1.5	0.7	1.6	1.8
MAG32	Firmicutes	Acidaminococcus fermentans	HGNOBLHI_00082	tdcD	propionate kinase	1.1	2.4	0.1	0.1	4.6	0.8
MAG38	Fusobacteria	Fusobacterium_A varium B	EHMNNIKL_00861	pct	propionate CoA-transferase	0.1	0	0	0.1	0	0
MAG66	Bacteroidetes	Bact-19	DCLEDIBG_00694	pct	propionate CoA-transferase	4.9	0.5	0.9	4	0	1.7
MAG78	Proteobacteria	Escherichia flexneri	CKGPHOPF_00129	pct	propionate CoA-transferase	0	0	0	0.1	0.1	0
MAG47	Bacteroidetes	W3P20-009	APDGPHMD_01444	pct	propionate CoA-transferase	3.2	0.2	0.9	4.2	0	0.9
MAG39	Fusobacteria	Fusobacterium_C necrophorum	MOKAHJHF_02002	pct	propionate CoA-transferase	0	0.1	0	0	0	0
MAG69	Bacteroidetes	Phil12	APHBMNOA_00605	pct	propionate CoA-transferase	78.1	4.8	142.6	124	0	89.1
MAG78	Proteobacteria	Escherichia flexneri	CKGPHOPF_03796	pct	propionate CoA-transferase	0.2	0.1	0	0.2	0.2	0
MAG39	Fusobacteria	Fusobacterium_C necrophorum	MOKAHJHF_01038	pct	propionate CoA-transferase	0.3	2.3	0	0.6	0	0
MAG24	Firmicutes	Eubacterium_H	FJFIIHJF_01466	pct	propionate CoA-transferase	11.2	10.6	6.3	6.2	8.5	8.4
MAG33	Firmicutes	Megasphaera	PEJLDLPI_00310	pct	propionate CoA-transferase	1.3	607.3	71.2	3.1	71.1	173
MAG6	Firmicutes	Ileibacterium	PPNCGBJL_01069	pct	propionate CoA-transferase	143.3	565	69.2	192	4.1	16.8
MAG32	Firmicutes	Acidaminococcus fermentans	HGNOBLHI_00156	pct	propionate CoA-transferase	4.2	57.3	2.6	0.5	13.8	5.1
MAG38	Fusobacteria	Fusobacterium_A varium B	EHMNNIKL_01915	pct	propionate CoA-transferase	2.3	0	0.1	1.5	0	0.3
MAG33	Firmicutes	Megasphaera	PEJLDLPI_02188	pct	propionate CoA-transferase	5.2	0.2	0.1	0	0.1	0.1
MAG5	Firmicutes	Erysipelotrichaceae	LKAHPAEG_01325	pct	propionate CoA-transferase	31.8	10.1	9.7	13.5	7.1	2.2
MAG47	Bacteroidetes	W3P20-009	APDGPHMD_01443	pct	propionate CoA-transferase	2.6	0.1	0.8	3.1	0	1.3
MAG20	Firmicutes	RUG760	GEHCNCEO_01123	pct	propionate CoA-transferase	0.9	0	0	1	0	0.5
MAG6	Firmicutes	Ileibacterium	PPNCGBJL_01068	pct	propionate CoA-transferase	141.4	485.9	76.7	170.3	5.8	14.8
MAG33	Firmicutes	Megasphaera	PEJLDLPI_01377	pct	propionate CoA-transferase	0	0.4	0	0	0	0
MAG18	Firmicutes	Evtepia	FHJBGELA_00799	pct	propionate CoA-transferase	1.6	0.8	1.6	0.9	0.5	1.9
MAG26	Firmicutes	Parasporobacterium	GKIOCPCL_01106	pct	propionate CoA-transferase	0.5	0.7	0	0.8	0	0
MAG16	Firmicutes	Oscillospiraceae	DJFDGEMF_00273	pct	propionate CoA-transferase	2.7	0	3.6	0	0	1
MAG5	Firmicutes	Erysipelotrichaceae	LKAHPAEG_02799	pct	propionate CoA-transferase	20.5	23.3	5.1	13	11.6	1.7
MAG17	Firmicutes	F23-B02	KNCELONH_01250	pct	propionate CoA-transferase	14.5	0.2	1.6	1.1	0.9	3.5
MAG43	Bacteroidetes	UBA932	FJIFJIMM_01123	pct	propionate CoA-transferase	1.3	1.1	4.9	1.3	0.1	4
MAG31	Firmicutes	UBA1764	BPLGLIJB_01407	pct	propionate CoA-transferase	0.5	0.6	2	0.4	0	0.6
MAG27	Firmicutes	Lachnospiraceae	PFIGAMCC_01490	pct	propionate CoA-transferase	0.2	0.4	0	0.2	0.2	0.4
MAG27	Firmicutes	Lachnospiraceae	PFIGAMCC_01491	pct	propionate CoA-transferase	0.9	0.3	0.1	0.1	1	0.5
MAG45	Bacteroidetes	RC9	DGIGLIHH_00260	pct	propionate CoA-transferase	0.4	0.1	0.8	0.2	0	0.4
MAG6	Firmicutes	Ileibacterium	PPNCGBJL_01316	pct	propionate CoA-transferase	115.8	146.7	7.4	65	22.2	8.6
MAG78	Proteobacteria	Escherichia flexneri	CKGPHOPF_04010	pct	propionate CoA-transferase	0	0	0	0.1	0	0
MAG38	Fusobacteria	Fusobacterium_A varium B	EHMNNIKL_03275	pct	propionate CoA-transferase	7.2	0	0.4	6.3	0	2
MAG43	Bacteroidetes	UBA932	FJIFJIMM_01268	pct	propionate CoA-transferase	0.8	0.1	0.7	0.8	0	0.5
MAG24	Firmicutes	Eubacterium_H	FJFIIHJF_01467	pct	propionate CoA-transferase	10.8	11.1	7	5.2	4.3	7.6
MAG39	Fusobacteria	Fusobacterium_C necrophorum	MOKAHJHF_01564	pct	propionate CoA-transferase	5.6	2.1	0	1.2	0	0
MAG39	Fusobacteria	Fusobacterium_C necrophorum	MOKAHJHF_02150	pct	propionate CoA-transferase	2.1	68.2	0.3	1.5	1.4	0.2
MAG33	Firmicutes	Megasphaera	PEJLDLPI_00194	pct	propionate CoA-transferase	0.1	4.8	0.1	0.1	2.1	0.2
MAG23	Firmicutes	Blautia_A	LEADPIBK_01806	pct	propionate CoA-transferase	1.1	3.9	1.3	0.9	0.5	1.3
MAG30	Firmicutes	UBA1191	MLNEDGJG_00326	pct	propionate CoA-transferase	34.6	37.2	8.1	13.7	4.4	26.3
MAG66	Bacteroidetes	Bact-19	DCLEDIBG_01312	pct	propionate CoA-transferase	4.1	0.1	2	2.6	0.1	2
MAG39	Fusobacteria	Fusobacterium_C necrophorum	MOKAHJHF_00785	pct	propionate CoA-transferase	1.7	5.4	0	0.3	0.4	0.1
MAG33	Firmicutes	Megasphaera	PEJLDLPI_00309	pct	propionate CoA-transferase	1.6	597.4	59	2.7	77.7	167.3
MAG33	Firmicutes	Megasphaera	PEJLDLPI_01652	pct	propionate CoA-transferase	0	0.7	0	0	0.2	0
MAG78	Proteobacteria	Escherichia flexneri	CKGPHOPF_03796	atoA	Butyryl-CoA:acetate CoA-transferase atoA	0.2	0.1	0	0.2	0.2	0
MAG39	Fusobacteria	Fusobacterium_C necrophorum	MOKAHJHF_01038	atoA	Butyryl-CoA:acetate CoA-transferase atoA	0.3	2.3	0	0.6	0	0
MAG78	Proteobacteria	Escherichia flexneri	CKGPHOPF_04011	atoA	Butyryl-CoA:acetate CoA-transferase atoA	0	0.1	0	0	0	0
MAG6	Firmicutes	Ileibacterium	PPNCGBJL_01069	atoA	Butyryl-CoA:acetate CoA-transferase atoA	143.3	565	69.2	192	4.1	16.8
MAG27	Firmicutes	Lachnospiraceae	PFIGAMCC_01490	atoA	Butyryl-CoA:acetate CoA-transferase atoA	0.2	0.4	0	0.2	0.2	0.4
MAG38	Fusobacteria	Fusobacterium_A varium B	EHMNNIKL_00861	atoA	Butyryl-CoA:acetate CoA-transferase atoA	0.1	0	0	0.1	0	0
MAG20	Firmicutes	RUG760	GEHCNCEO_01123	atoA	Butyryl-CoA:acetate CoA-transferase atoA	0.9	0	0	1	0	0.5
MAG38	Fusobacteria	Fusobacterium_A varium B	EHMNNIKL_03276	atoA	Butyryl-CoA:acetate CoA-transferase atoA	6.5	0	0.4	6.3	0	1.8
MAG39	Fusobacteria	Fusobacterium_C necrophorum	MOKAHJHF_02002	atoA	Butyryl-CoA:acetate CoA-transferase atoA	0	0.1	0	0	0	0
MAG38	Fusobacteria	Fusobacterium_A varium B	EHMNNIKL_01915	atoA	Butyryl-CoA:acetate CoA-transferase atoA	2.3	0	0.1	1.5	0	0.3
MAG47	Bacteroidetes	W3P20-009	APDGPHMD_01444	atoA	Butyryl-CoA:acetate CoA-transferase atoA	3.2	0.2	0.9	4.2	0	0.9
MAG33	Firmicutes	Megasphaera	PEJLDLPI_01377	atoA	Butyryl-CoA:acetate CoA-transferase atoA	0	0.4	0	0	0	0
MAG33	Firmicutes	Megasphaera	PEJLDLPI_02188	atoA	Butyryl-CoA:acetate CoA-transferase atoA	5.2	0.2	0.1	0	0.1	0.1
MAG18	Firmicutes	Evtepia	FHJBGELA_00799	atoA	Butyryl-CoA:acetate CoA-transferase atoA	1.6	0.8	1.6	0.9	0.5	1.9
MAG17	Firmicutes	F23-B02	KNCELONH_01249	atoA	Butyryl-CoA:acetate CoA-transferase atoA	11.9	0.2	1.5	1.1	0.3	2.3
MAG67	Bacteroidetes	F082	DIIPMDGL_01144	atoA	Butyryl-CoA:acetate CoA-transferase atoA	13.2	2.8	51.5	15.2	0	50.5
MAG43	Bacteroidetes	UBA932	FJIFJIMM_01123	atoA	Butyryl-CoA:acetate CoA-transferase atoA	1.3	1.1	4.9	1.3	0.1	4
MAG26	Firmicutes	Parasporobacterium	GKIOCPCL_01106	atoA	Butyryl-CoA:acetate CoA-transferase atoA	0.5	0.7	0	0.8	0	0
MAG78	Proteobacteria	Escherichia flexneri	CKGPHOPF_00129	atoA	Butyryl-CoA:acetate CoA-transferase atoA	0	0	0	0.1	0.1	0
MAG32	Firmicutes	Acidaminococcus fermentans	HGNOBLHI_00156	atoA	Butyryl-CoA:acetate CoA-transferase atoA	4.2	57.3	2.6	0.5	13.8	5.1
MAG68	Bacteroidetes	P3	ENMJLPGO_00701	atoA	Butyryl-CoA:acetate CoA-transferase atoA	16.3	0.5	48.7	16.7	0.2	68.9
MAG39	Fusobacteria	Fusobacterium_C necrophorum	MOKAHJHF_01564	atoA	Butyryl-CoA:acetate CoA-transferase atoA	5.6	2.1	0	1.2	0	0
MAG66	Bacteroidetes	Bact-19	DCLEDIBG_01312	atoA	Butyryl-CoA:acetate CoA-transferase atoA	4.1	0.1	2	2.6	0.1	2
MAG24	Firmicutes	Eubacterium_H	FJFIIHJF_01467	atoA	Butyryl-CoA:acetate CoA-transferase atoA	10.8	11.1	7	5.2	4.3	7.6
MAG6	Firmicutes	Ileibacterium	PPNCGBJL_01316	atoA	Butyryl-CoA:acetate CoA-transferase atoA	115.8	146.7	7.4	65	22.2	8.6
MAG38	Fusobacteria	Fusobacterium_A varium B	EHMNNIKL_02540	atoA	Butyryl-CoA:acetate CoA-transferase atoA	40.1	0	2.3	31.2	0	10.1
MAG33	Firmicutes	Megasphaera	PEJLDLPI_00194	atoA	Butyryl-CoA:acetate CoA-transferase atoA	0.1	4.8	0.1	0.1	2.1	0.2
MAG30	Firmicutes	UBA1191	MLNEDGJG_00326	atoA	Butyryl-CoA:acetate CoA-transferase atoA	34.6	37.2	8.1	13.7	4.4	26.3
MAG33	Firmicutes	Megasphaera	PEJLDLPI_00309	atoA	Butyryl-CoA:acetate CoA-transferase atoA	1.6	597.4	59	2.7	77.7	167.3
MAG39	Fusobacteria	Fusobacterium_C necrophorum	MOKAHJHF_02151	atoA	Butyryl-CoA:acetate CoA-transferase atoA	2.6	68.5	0.1	1.5	1.2	0.1
MAG33	Firmicutes	Megasphaera	PEJLDLPI_01652	atoA	Butyryl-CoA:acetate CoA-transferase atoA	0	0.7	0	0	0.2	0
MAG39	Fusobacteria	Fusobacterium_C necrophorum	MOKAHJHF_00786	atoA	Butyryl-CoA:acetate CoA-transferase atoA	1.8	5.5	0	0.3	0.3	0
MAG69	Bacteroidetes	Phil12	APHBMNOA_00605	atoD	Butyryl-CoA:acetate CoA-transferase atoD	78.1	4.8	142.6	124	0	89.1
MAG33	Firmicutes	Megasphaera	PEJLDLPI_00310	atoD	Butyryl-CoA:acetate CoA-transferase atoD	1.3	607.3	71.2	3.1	71.1	173
MAG17	Firmicutes	F23-B02	KNCELONH_01250	atoD	Butyryl-CoA:acetate CoA-transferase atoD	14.5	0.2	1.6	1.1	0.9	3.5
MAG66	Bacteroidetes	Bact-19	DCLEDIBG_00694	atoD	Butyryl-CoA:acetate CoA-transferase atoD	4.9	0.5	0.9	4	0	1.7
MAG24	Firmicutes	Eubacterium_H	FJFIIHJF_01466	atoD	Butyryl-CoA:acetate CoA-transferase atoD	11.2	10.6	6.3	6.2	8.5	8.4
MAG26	Firmicutes	Parasporobacterium	GKIOCPCL_01107	atoD	Butyryl-CoA:acetate CoA-transferase atoD	0.7	0.5	0.1	0.7	0.1	0.4
MAG38	Fusobacteria	Fusobacterium_A varium B	EHMNNIKL_02541	atoD	Butyryl-CoA:acetate CoA-transferase atoD	77.2	0.1	24.4	42	0	31.8
MAG47	Bacteroidetes	W3P20-009	APDGPHMD_01443	atoD	Butyryl-CoA:acetate CoA-transferase atoD	2.6	0.1	0.8	3.1	0	1.3
MAG38	Fusobacteria	Fusobacterium_A varium B	EHMNNIKL_03275	atoD	Butyryl-CoA:acetate CoA-transferase atoD	7.2	0	0.4	6.3	0	2
MAG67	Bacteroidetes	F082	DIIPMDGL_01430	atoD	Butyryl-CoA:acetate CoA-transferase atoD	10.7	1.7	26.3	11.7	0	24.5
MAG27	Firmicutes	Lachnospiraceae	PFIGAMCC_01491	atoD	Butyryl-CoA:acetate CoA-transferase atoD	0.9	0.3	0.1	0.1	1	0.5
MAG23	Firmicutes	Blautia_A	LEADPIBK_01806	atoD	Butyryl-CoA:acetate CoA-transferase atoD	1.1	3.9	1.3	0.9	0.5	1.3
MAG30	Firmicutes	UBA1191	MLNEDGJG_00327	atoD	Butyryl-CoA:acetate CoA-transferase atoD	44.2	40.7	8.2	15.2	11.9	27.4
MAG6	Firmicutes	Ileibacterium	PPNCGBJL_01068	atoD	Butyryl-CoA:acetate CoA-transferase atoD	141.4	485.9	76.7	170.3	5.8	14.8
MAG78	Proteobacteria	Escherichia flexneri	CKGPHOPF_04010	atoD	Butyryl-CoA:acetate CoA-transferase atoD	0	0	0	0.1	0	0
MAG32	Firmicutes	Acidaminococcus fermentans	HGNOBLHI_00157	atoD	Butyryl-CoA:acetate CoA-transferase atoD	3.3	41.9	3.4	0.4	14.5	4
MAG39	Fusobacteria	Fusobacterium_C necrophorum	MOKAHJHF_02150	atoD	Butyryl-CoA:acetate CoA-transferase atoD	2.1	68.2	0.3	1.5	1.4	0.2
MAG43	Bacteroidetes	UBA932	FJIFJIMM_01268	atoD	Butyryl-CoA:acetate CoA-transferase atoD	0.8	0.1	0.7	0.8	0	0.5
MAG65	Bacteroidetes	CAG-1031	PBPFHPBA_02430	mmdA	methylmalonyl coA decarboxylase mmdA	22.5	26.9	2.4	16.3	0.8	4
MAG66	Bacteroidetes	Bact-19	DCLEDIBG_01662	mmdA	methylmalonyl coA decarboxylase mmdA	2.9	0	0.5	1.6	0	0.5
MAG60	Bacteroidetes	F0040	IIIKPKLO_00785	mmdA	methylmalonyl coA decarboxylase mmdA	2	1.1	0	2.1	0	0
MAG78	Proteobacteria	Escherichia flexneri	CKGPHOPF_01256	mmdA	methylmalonyl coA decarboxylase mmdA	2.2	3.8	0.4	4.1	32.2	3.1
MAG67	Bacteroidetes	F082	DIIPMDGL_00064	mmdA	methylmalonyl coA decarboxylase mmdA	3.7	1.1	28	4.1	0	20.9
MAG22	Firmicutes	Pseudobutyrivibrio	MNLGBCPI_00843	mmdA	methylmalonyl coA decarboxylase mmdA	0	0	0	0	0	0
MAG77	Proteobacteria	Duodenibacillus	IEKMNCOI_01174	mmdA	methylmalonyl coA decarboxylase mmdA	0.6	0.1	3.7	0.4	0	0.5
MAG31	Firmicutes	UBA1764	BPLGLIJB_00749	mmdA	methylmalonyl coA decarboxylase mmdA	0	0	0	0	0	0
MAG16	Firmicutes	Oscillospiraceae	DJFDGEMF_00841	mmdA	methylmalonyl coA decarboxylase mmdA	0.3	0	0	0.2	0	0.2
MAG47	Bacteroidetes	W3P20-009	APDGPHMD_01290	mmdA	methylmalonyl coA decarboxylase mmdA	8.6	0.1	3	10.3	0	1.7
MAG39	Fusobacteria	Fusobacterium_C necrophorum	MOKAHJHF_00516	mmdA	methylmalonyl coA decarboxylase mmdA	0.3	9.3	0	0.1	0.4	0.1
MAG65	Bacteroidetes	CAG-1031	PBPFHPBA_00223	mmdA	methylmalonyl coA decarboxylase mmdA	23.2	33.6	8.9	13.2	0.9	6.4
MAG74	Spirochaetes	UBA9732	OBPDNEJA_00389	mmdA	methylmalonyl coA decarboxylase mmdA	0	0	0	0	0	0.1
MAG55	Bacteroidetes	Bacteroidaceae	OKLMCDPA_00018	mmdA	methylmalonyl coA decarboxylase mmdA	16.1	5.9	5.3	25.9	0.1	15.2
MAG24	Firmicutes	Eubacterium_H	FJFIIHJF_00968	mmdA	methylmalonyl coA decarboxylase mmdA	0	0	0.1	0	0	0.1
MAG47	Bacteroidetes	W3P20-009	APDGPHMD_01146	mmdA	methylmalonyl coA decarboxylase mmdA	3.1	0	0.2	2.3	0	0.2
MAG13	Firmicutes	Streptococcus gallolyticus	EAFDNLLG_01627	mmdA	methylmalonyl coA decarboxylase mmdA	0	0	0.1	0.1	0.2	0.1
MAG77	Proteobacteria	Duodenibacillus	IEKMNCOI_00435	mmdA	methylmalonyl coA decarboxylase mmdA	0.2	0.3	1.5	0.1	0	0.2
MAG75	Spirochaetes	Sphaerochaetaceae	OMAFBCBN_00302	mmdA	methylmalonyl coA decarboxylase mmdA	0.9	0.2	1.7	0.4	0	0.9
MAG18	Firmicutes	Evtepia	FHJBGELA_00956	mmdA	methylmalonyl coA decarboxylase mmdA	0.5	0	0	0.2	0.1	0
MAG58	Bacteroidetes	Bacteroidaceae	JLCECMBG_01022	mmdA	methylmalonyl coA decarboxylase mmdA	3.5	1.2	0	2.6	0.3	0.1
MAG53	Bacteroidetes	UBA4372	GPKOOJOD_01232	mmdA	methylmalonyl coA decarboxylase mmdA	1	2.6	0.3	1.6	0.3	0.8
MAG21	Firmicutes	Pseudobutyrivibrio	ELJJNMAE_00620	mmdA	methylmalonyl coA decarboxylase mmdA	0	0.1	0	0	0	0
MAG16	Firmicutes	Oscillospiraceae	DJFDGEMF_00840	mmdA	methylmalonyl coA decarboxylase mmdA	0.2	0.4	0	0.2	0.1	0.1
MAG62	Bacteroidetes	C941	PNDJHFJE_00625	mmdA	methylmalonyl coA decarboxylase mmdA	2.9	6.6	0.6	1.6	0.7	0.9
MAG61	Bacteroidetes	Bacteroides heparinolyticus	BAEAOJHL_02014	mmdA	methylmalonyl coA decarboxylase mmdA	0.1	13.6	0.2	0	0.3	1.3
MAG5	Firmicutes	Erysipelotrichaceae	LKAHPAEG_02333	mmdA	methylmalonyl coA decarboxylase mmdA	0	0.2	0	0	0.2	0
MAG69	Bacteroidetes	Phil12	APHBMNOA_00408	mmdA	methylmalonyl coA decarboxylase mmdA	40.2	1.1	14.9	48.9	0	23.9
MAG54	Bacteroidetes	UBA4372	BCLIDMGN_00992	mmdA	methylmalonyl coA decarboxylase mmdA	1.4	1.8	0.8	1.6	0.1	0.6
MAG26	Firmicutes	Parasporobacterium	GKIOCPCL_00057	mmdA	methylmalonyl coA decarboxylase mmdA	0.1	0.1	0	0	0	0
MAG67	Bacteroidetes	F082	DIIPMDGL_00361	mmdA	methylmalonyl coA decarboxylase mmdA	15.6	3.6	39.2	18.8	0	33.8
MAG78	Proteobacteria	Escherichia flexneri	CKGPHOPF_03120	mmdA	methylmalonyl coA decarboxylase mmdA	1.7	1.7	0.4	2	27.1	2.3
MAG52	Bacteroidetes	UBA4372	FBKLKAAE_02044	mmdA	methylmalonyl coA decarboxylase mmdA	6.6	5.5	2.8	8.9	0.3	8.9
MAG18	Firmicutes	Evtepia	FHJBGELA_00955	mmdA	methylmalonyl coA decarboxylase mmdA	0.3	0	0	0	0	0.1
MAG31	Firmicutes	UBA1764	BPLGLIJB_00750	mmdA	methylmalonyl coA decarboxylase mmdA	0	0	0	0	0	0
MAG44	Bacteroidetes	UBA932	IPGDFDAF_00278	mmdA	methylmalonyl coA decarboxylase mmdA	3.5	0	1.4	1.6	0	1.9
MAG39	Fusobacteria	Fusobacterium_C necrophorum	MOKAHJHF_00517	mmdA	methylmalonyl coA decarboxylase mmdA	0.1	4.2	0	0.3	0.1	0
MAG15	Firmicutes	Limosilactobacillus mucosae	LEFPIMDI_00898	mmdA	methylmalonyl coA decarboxylase mmdA	0.1	0.2	0	0.1	0	0
MAG28	Firmicutes	Clostridium	HPLLCFNC_01697	mmdA	methylmalonyl coA decarboxylase mmdA	0	0.1	0	0	0.1	0
MAG27	Firmicutes	Lachnospiraceae	PFIGAMCC_00841	mmdA	methylmalonyl coA decarboxylase mmdA	0.1	0	0	0.1	0.4	0.2
MAG34	Firmicutes	Veillonella caviae	JEPBBJLB_01605	mmdA	methylmalonyl coA decarboxylase mmdA	40.9	2.8	0	13.8	0.2	6.9
MAG25	Firmicutes	OF09-33XD	EBFDLAED_00502	mmdA	methylmalonyl coA decarboxylase mmdA	1.3	1.7	4.6	0.5	0.2	2.4
MAG41	Bacteroidetes	UBA932	PFKHPGNA_01030	mmdA	methylmalonyl coA decarboxylase mmdA	0.4	0.8	0.4	0.3	0	0.2
MAG24	Firmicutes	Eubacterium_H	FJFIIHJF_00969	mmdA	methylmalonyl coA decarboxylase mmdA	0	0.1	0	0	0.1	0
MAG23	Firmicutes	Blautia_A	LEADPIBK_01214	mmdA	methylmalonyl coA decarboxylase mmdA	7.7	32.6	5.4	9.6	1.4	6.6
MAG21	Firmicutes	Pseudobutyrivibrio	ELJJNMAE_00619	mmdA	methylmalonyl coA decarboxylase mmdA	0	0.1	0	0	0	0
MAG15	Firmicutes	Limosilactobacillus mucosae	LEFPIMDI_00897	mmdA	methylmalonyl coA decarboxylase mmdA	0.3	0.2	0	0.3	0	0.1
MAG48	Bacteroidetes	UBA3663	LIJEEGMH_00561	mmdA	methylmalonyl coA decarboxylase mmdA	7.7	0.4	0.2	8.4	0.2	0.2
MAG73	Planctomycetes	Thermoguttaceae	MCDBEAJJ_01063	mmdA	methylmalonyl coA decarboxylase mmdA	0.1	0.2	0.7	0.3	0.5	0.3
MAG38	Fusobacteria	Fusobacterium_A varium B	EHMNNIKL_03274	mmdA	methylmalonyl coA decarboxylase mmdA	7.3	0	0.4	6.9	0	2.3
MAG59	Bacteroidetes	Bacteroidaceae	OFBLBOGK_00315	mmdA	methylmalonyl coA decarboxylase mmdA	0.3	0.7	1.1	0.5	0.1	0.8
MAG38	Fusobacteria	Fusobacterium_A varium B	EHMNNIKL_01284	mmdA	methylmalonyl coA decarboxylase mmdA	2.4	0	0.3	5.9	0	1.4
MAG5	Firmicutes	Erysipelotrichaceae	LKAHPAEG_02332	mmdA	methylmalonyl coA decarboxylase mmdA	0	0.1	0	0.3	0.1	0
MAG28	Firmicutes	Clostridium	HPLLCFNC_01698	mmdA	methylmalonyl coA decarboxylase mmdA	0	0.5	0	0	0.5	0.1
MAG6	Firmicutes	Ileibacterium	PPNCGBJL_01027	mmdA	methylmalonyl coA decarboxylase mmdA	2.5	1.1	1.4	1.1	0.6	0.4
MAG24	Firmicutes	Eubacterium_H	FJFIIHJF_01638	mmdA	methylmalonyl coA decarboxylase mmdA	0.7	0.6	0.4	0.9	2.4	1
MAG46	Bacteroidetes	RC9	AHCHELNG_00991	mmdA	methylmalonyl coA decarboxylase mmdA	0.1	0.5	0.1	0	0	0.1
MAG13	Firmicutes	Streptococcus gallolyticus	EAFDNLLG_01628	mmdA	methylmalonyl coA decarboxylase mmdA	0.1	0	0	0.1	0.1	0
MAG39	Fusobacteria	Fusobacterium_C necrophorum	MOKAHJHF_00784	mmdA	methylmalonyl coA decarboxylase mmdA	1.4	5.5	0	0.2	0.2	0.1
MAG42	Bacteroidetes	UBA932	ADELAMLI_01393	mmdA	methylmalonyl coA decarboxylase mmdA	0.7	0	0.4	0.2	0	0.6
MAG32	Firmicutes	Acidaminococcus fermentans	HGNOBLHI_00158	mmdA	methylmalonyl coA decarboxylase mmdA	5.7	54.9	2.9	0.6	15.1	5.3
MAG72	Fibrobacteres	Fibrobacteraceae	AFFDLEKP_00007	mmdA	methylmalonyl coA decarboxylase mmdA	9.1	0.2	3.1	7.5	0.6	1.5
MAG69	Bacteroidetes	Phil12	APHBMNOA_01063	mmdA	methylmalonyl coA decarboxylase mmdA	19	0.8	28.3	34.8	0	33.9
MAG57	Bacteroidetes	Bacteroidaceae	BKKEJLFF_00115	mmdA	methylmalonyl coA decarboxylase mmdA	2.4	1.8	1.7	2.6	0.2	1
MAG33	Firmicutes	Megasphaera	PEJLDLPI_01696	mmdA	methylmalonyl coA decarboxylase mmdA	0.8	9.3	0.3	0.1	3.6	0.6
MAG31	Firmicutes	UBA1764	BPLGLIJB_01189	mmdA	methylmalonyl coA decarboxylase mmdA	0.6	0.9	0.9	0.3	0	0.4
MAG73	Planctomycetes	Thermoguttaceae	MCDBEAJJ_01260	mmdA	methylmalonyl coA decarboxylase mmdA	0.4	0.2	0.8	0.1	0.2	0.6
MAG43	Bacteroidetes	UBA932	FJIFJIMM_00376	mmdA	methylmalonyl coA decarboxylase mmdA	2.1	0.6	2	1.1	0.1	3.5
MAG22	Firmicutes	Pseudobutyrivibrio	MNLGBCPI_01126	mmdA	methylmalonyl coA decarboxylase mmdA	3.3	3	0.3	3.8	0.3	0.3
MAG19	Firmicutes	CAG-269	BGHLOPEG_00210	mmdA	methylmalonyl coA decarboxylase mmdA	0	0	0	0	0	0
MAG45	Bacteroidetes	RC9	DGIGLIHH_00948	mmdA	methylmalonyl coA decarboxylase mmdA	0.1	0.2	0.1	0.2	0	0.5
MAG22	Firmicutes	Pseudobutyrivibrio	MNLGBCPI_00844	mmdA	methylmalonyl coA decarboxylase mmdA	0	0	0	0	0	0
MAG40	Bacteroidetes	CAG-831	MILKAIHP_00462	mmdA	methylmalonyl coA decarboxylase mmdA	0.1	0.7	2.6	0.2	0.3	5
MAG35	Firmicutes	Veillonella	FKIMHPIF_01020	mmdA	methylmalonyl coA decarboxylase mmdA	0.6	0.3	0	0.2	0.1	0
MAG28	Firmicutes	Clostridium	HPLLCFNC_01003	mmdA	methylmalonyl coA decarboxylase mmdA	0.1	0	0	0.1	0.1	0
MAG38	Fusobacteria	Fusobacterium_A varium B	EHMNNIKL_01285	mmdA	methylmalonyl coA decarboxylase mmdA	2.4	0	1	3.8	0	1.2
MAG68	Bacteroidetes	P3	ENMJLPGO_00552	mmdA	methylmalonyl coA decarboxylase mmdA	9.6	0.5	39.5	11	0.1	30.6
MAG48	Bacteroidetes	UBA3663	LIJEEGMH_01442	mmdA	methylmalonyl coA decarboxylase mmdA	16.8	0.9	0.1	11	0.1	0.1
MAG64	Bacteroidetes	CAG-1031	EFKHEEKO_00063	mmdA	methylmalonyl coA decarboxylase mmdA	9.1	13	4.2	4.2	0.5	3.9
MAG32	Firmicutes	Acidaminococcus fermentans	HGNOBLHI_00138	mmdA	methylmalonyl coA decarboxylase mmdA	1.7	9.6	1	0.2	6	1.7
MAG27	Firmicutes	Lachnospiraceae	PFIGAMCC_00842	mmdA	methylmalonyl coA decarboxylase mmdA	0	0.2	0.1	0	0.2	0
MAG28	Firmicutes	Clostridium	HPLLCFNC_01004	mmdA	methylmalonyl coA decarboxylase mmdA	0	0	0.1	0.1	0.2	0.1
MAG56	Bacteroidetes	Bacteroidaceae	FDLDGOMF_01272	mmdA	methylmalonyl coA decarboxylase mmdA	1.3	0.3	0	1.4	0	0
MAG19	Firmicutes	CAG-269	BGHLOPEG_00209	mmdA	methylmalonyl coA decarboxylase mmdA	0	0	0	0	0	0
MAG64	Bacteroidetes	CAG-1031	EFKHEEKO_01066	mmdD	methylmalonyl coA decarboxylase mmdD	1.1	2	0	0.4	0	0.3
MAG62	Bacteroidetes	C941	PNDJHFJE_01369	mmdD	methylmalonyl coA decarboxylase mmdD	2.6	7.8	1	2.3	1.1	0.8
MAG43	Bacteroidetes	UBA932	FJIFJIMM_01248	mmdD	methylmalonyl coA decarboxylase mmdD	1.8	1.1	33.4	2.5	0.1	11.1
MAG65	Bacteroidetes	CAG-1031	PBPFHPBA_02089	mmdD	methylmalonyl coA decarboxylase mmdD	14.4	43.5	2	5.4	6.9	2
MAG78	Proteobacteria	Escherichia flexneri	CKGPHOPF_01772	mmdD	methylmalonyl coA decarboxylase mmdD	0	0.1	0	0	1.2	0
MAG67	Bacteroidetes	F082	DIIPMDGL_00732	mmdD	methylmalonyl coA decarboxylase mmdD	3.2	1.4	10.3	3.3	0.1	7.4
MAG2	Firmicutes	Malacoplasma	KHELNLJK_00572	pta	phosphate acetyltransferase	0	0	0	0.1	0	0.5
MAG62	Bacteroidetes	C941	PNDJHFJE_00674	pta	phosphate acetyltransferase	3.6	17.6	3	3.3	1.6	2.3
MAG72	Fibrobacteres	Fibrobacteraceae	AFFDLEKP_00710	pta	phosphate acetyltransferase	4.5	0.2	1.7	3.5	0.7	1.3
MAG24	Firmicutes	Eubacterium_H	FJFIIHJF_00127	pta	phosphate acetyltransferase	0.8	1.9	1.4	0.9	1	1.3
MAG20	Firmicutes	RUG760	GEHCNCEO_00032	pta	phosphate acetyltransferase	4.1	1.3	2.3	4.6	0	1.5
MAG59	Bacteroidetes	Bacteroidaceae	OFBLBOGK_00200	pta	phosphate acetyltransferase	0.1	0.2	0.5	0.6	0.1	0.3
MAG21	Firmicutes	Pseudobutyrivibrio	ELJJNMAE_01378	pta	phosphate acetyltransferase	7.7	11.4	1.2	3.3	5.7	0.4
MAG69	Bacteroidetes	Phil12	APHBMNOA_00769	pta	phosphate acetyltransferase	139.2	6.3	49	169.5	0	56.9
MAG1	Actinobacteria	Eggerthellaceae	AAIIIFJP_01060	pta	phosphate acetyltransferase	0	0	0.1	0	0.1	0
MAG65	Bacteroidetes	CAG-1031	PBPFHPBA_00195	pta	phosphate acetyltransferase	11.3	60.4	4.2	4.5	0.7	3.2
MAG27	Firmicutes	Lachnospiraceae	PFIGAMCC_02041	pta	phosphate acetyltransferase	0.9	0.5	0.1	0.4	0.3	0.1
MAG21	Firmicutes	Pseudobutyrivibrio	ELJJNMAE_00151	pta	phosphate acetyltransferase	0.4	1	0.3	0.2	0	0.1
MAG26	Firmicutes	Parasporobacterium	GKIOCPCL_00472	pta	phosphate acetyltransferase	0.1	0.1	0	0.1	0	0.2
MAG78	Proteobacteria	Escherichia flexneri	CKGPHOPF_00479	pta	phosphate acetyltransferase	0	0.1	0	0.1	1.4	0.1
MAG36	Firmicutes	Veillonella	IKGDGHFF_00601	pta	phosphate acetyltransferase	2.5	0.3	0	0.4	0.8	0.1
MAG50	Bacteroidetes	UBA4293	FDNFCCKC_00125	pta	phosphate acetyltransferase	0.4	0.6	0.2	0.7	0.1	0.2
MAG71	Fibrobacteres	Fibrobacter	JIHGGGPG_00729	pta	phosphate acetyltransferase	3.2	0.1	1	2.2	0	1.3
MAG59	Bacteroidetes	Bacteroidaceae	OFBLBOGK_01382	pta	phosphate acetyltransferase	0.2	0.9	0.4	0.1	0	0.5
MAG4	Firmicutes	Holdemanella	PHHJLMLM_00097	pta	phosphate acetyltransferase	0.2	0.4	0	0.3	9.2	0
MAG43	Bacteroidetes	UBA932	FJIFJIMM_01312	pta	phosphate acetyltransferase	3.9	5.1	24.1	2.8	0.5	27.6
MAG4	Firmicutes	Holdemanella	PHHJLMLM_00704	pta	phosphate acetyltransferase	1.9	1.6	0	1.9	9.6	0.1
MAG78	Proteobacteria	Escherichia flexneri	CKGPHOPF_00023	pta	phosphate acetyltransferase	5.8	5.3	0.2	4.3	58.8	4.1
MAG49	Bacteroidetes	UBA4293	GKJMHOLO_01284	pta	phosphate acetyltransferase	1	3.7	1.6	0.8	0	0.4
MAG20	Firmicutes	RUG760	GEHCNCEO_00915	pta	phosphate acetyltransferase	0.7	0	0.1	0.4	0	0.2
MAG19	Firmicutes	CAG-269	BGHLOPEG_01238	pta	phosphate acetyltransferase	0.1	0.4	0.3	0.2	0	0.3
MAG6	Firmicutes	Ileibacterium	PPNCGBJL_00624	pta	phosphate acetyltransferase	172.7	193.4	15.6	103.6	189.9	22.9
MAG28	Firmicutes	Clostridium	HPLLCFNC_02624	pta	phosphate acetyltransferase	0	0	0	0	2.2	0.2
MAG33	Firmicutes	Megasphaera	PEJLDLPI_00762	pta	phosphate acetyltransferase	0	0.9	0	0	0.5	0
MAG40	Bacteroidetes	CAG-831	MILKAIHP_00705	pta	phosphate acetyltransferase	0.1	1.7	6.3	0.1	0.8	5.9
MAG7	Firmicutes	Erysipelotrichaceae	KGBBODCF_00128	pta	phosphate acetyltransferase	2.4	0.2	0	1.8	0.2	0.2
MAG74	Spirochaetes	UBA9732	OBPDNEJA_00247	pta	phosphate acetyltransferase	17.3	13.8	38.4	16.6	0.8	25.3
MAG28	Firmicutes	Clostridium	HPLLCFNC_01129	pta	phosphate acetyltransferase	0	0	0	0	0.2	0.1
MAG60	Bacteroidetes	F0040	IIIKPKLO_00912	pta	phosphate acetyltransferase	0.9	0.6	0	0.9	0	0
MAG32	Firmicutes	Acidaminococcus fermentans	HGNOBLHI_01227	pta	phosphate acetyltransferase	0.8	10.8	0.9	0.1	11.7	1
MAG19	Firmicutes	CAG-269	BGHLOPEG_01247	pta	phosphate acetyltransferase	0.6	0.1	0.1	0.1	0	0
MAG67	Bacteroidetes	F082	DIIPMDGL_00394	pta	phosphate acetyltransferase	10.8	2.3	30	14.4	0.1	30
MAG26	Firmicutes	Parasporobacterium	GKIOCPCL_00871	pta	phosphate acetyltransferase	0.7	0.2	0	0.7	0	0.3
MAG72	Fibrobacteres	Fibrobacteraceae	AFFDLEKP_01987	pta	phosphate acetyltransferase	1.7	0.1	0.9	1	0.1	0.4
MAG30	Firmicutes	UBA1191	MLNEDGJG_00308	pta	phosphate acetyltransferase	8.1	2.3	1.7	4.1	0.4	1.4
MAG62	Bacteroidetes	C941	PNDJHFJE_00675	pta	phosphate acetyltransferase	3.3	6.9	0	2.6	0.7	0.4
MAG22	Firmicutes	Pseudobutyrivibrio	MNLGBCPI_01078	pta	phosphate acetyltransferase	1.9	0.4	0.1	1.3	0.1	0
MAG18	Firmicutes	Evtepia	FHJBGELA_00189	pta	phosphate acetyltransferase	8.4	1.7	5	3.6	1	4.8
MAG27	Firmicutes	Lachnospiraceae	PFIGAMCC_00226	pta	phosphate acetyltransferase	0.1	0.1	0.1	0.1	0.4	0.1
MAG27	Firmicutes	Lachnospiraceae	PFIGAMCC_01396	pta	phosphate acetyltransferase	0.4	0.4	0.3	0.1	1.5	0
MAG5	Firmicutes	Erysipelotrichaceae	LKAHPAEG_01053	pta	phosphate acetyltransferase	38.8	14.6	35.8	30.1	25.7	7.1
MAG61	Bacteroidetes	Bacteroides heparinolyticus	BAEAOJHL_01623	pta	phosphate acetyltransferase	0	6.1	0.2	0	0.5	0.4
MAG60	Bacteroidetes	F0040	IIIKPKLO_00189	pta	phosphate acetyltransferase	1.5	0.4	0	1.1	0	0
MAG47	Bacteroidetes	W3P20-009	APDGPHMD_00629	pta	phosphate acetyltransferase	5.8	0	1.1	7.8	0	0.6
MAG62	Bacteroidetes	C941	PNDJHFJE_01539	pta	phosphate acetyltransferase	1.8	9.6	0.8	2.2	0.3	1
MAG51	Bacteroidetes	Bacteroidaceae	GMCBJOHN_01089	pta	phosphate acetyltransferase	3.7	0.2	0.7	5	0	1.6
MAG78	Proteobacteria	Escherichia flexneri	CKGPHOPF_01146	pta	phosphate acetyltransferase	2.2	2.4	0.5	2.5	14	1.6
MAG35	Firmicutes	Veillonella	FKIMHPIF_00890	pta	phosphate acetyltransferase	2.5	0.3	0	0.4	0.8	0.1
MAG57	Bacteroidetes	Bacteroidaceae	BKKEJLFF_00874	pta	phosphate acetyltransferase	1.8	2.3	1.5	1.5	0.1	1
MAG64	Bacteroidetes	CAG-1031	EFKHEEKO_01470	pta	phosphate acetyltransferase	2	3.4	0.7	0.8	0.1	0.8
MAG3	Firmicutes	Malacoplasma_A	EJJNKAMC_00357	pta	phosphate acetyltransferase	0.2	0.5	0.5	0.1	0.2	0.4
MAG26	Firmicutes	Parasporobacterium	GKIOCPCL_00218	pta	phosphate acetyltransferase	0.1	0.2	0	0.1	0	0.1
MAG41	Bacteroidetes	UBA932	PFKHPGNA_00474	pta	phosphate acetyltransferase	0.3	0.4	0.4	0.3	0	0.1
MAG14	Firmicutes	Enterococcus	DOLAIFOP_00042	pta	phosphate acetyltransferase	0	0	0	0	0	0
MAG25	Firmicutes	OF09-33XD	EBFDLAED_00225	pta	phosphate acetyltransferase	1.9	1.6	2.6	0.8	0.1	1.9
MAG70	Fibrobacteres	Fibrobacter	HAEJEJCK_00270	pta	phosphate acetyltransferase	18.2	0.1	0.1	15.5	0	0
MAG66	Bacteroidetes	Bact-19	DCLEDIBG_01340	pta	phosphate acetyltransferase	3.2	0.2	1.9	2.5	0.1	2.6
MAG58	Bacteroidetes	Bacteroidaceae	JLCECMBG_01095	pta	phosphate acetyltransferase	0.6	0.1	0	0.5	0	0
MAG24	Firmicutes	Eubacterium_H	FJFIIHJF_00686	pta	phosphate acetyltransferase	8.3	4.6	2.3	2.5	1.5	2.3
MAG52	Bacteroidetes	UBA4372	FBKLKAAE_01873	pta	phosphate acetyltransferase	2.6	4.1	0.3	4	0.1	1.2
MAG78	Proteobacteria	Escherichia flexneri	CKGPHOPF_01275	pta	phosphate acetyltransferase	3.8	4.4	0.4	4	14.5	3.2
MAG45	Bacteroidetes	RC9	DGIGLIHH_00149	pta	phosphate acetyltransferase	0.3	0.3	0.1	0.8	0	1.2
MAG60	Bacteroidetes	F0040	IIIKPKLO_01285	pta	phosphate acetyltransferase	1.2	0.4	0	0.7	0	0
MAG33	Firmicutes	Megasphaera	PEJLDLPI_00761	pta	phosphate acetyltransferase	0.2	17.1	0.5	0	3.7	0.3
MAG34	Firmicutes	Veillonella caviae	JEPBBJLB_00948	pta	phosphate acetyltransferase	8.7	1.1	0.1	5.2	0	0.9
MAG61	Bacteroidetes	Bacteroides heparinolyticus	BAEAOJHL_02190	pta	phosphate acetyltransferase	0	2.1	0.2	0.1	0.2	0.6
MAG65	Bacteroidetes	CAG-1031	PBPFHPBA_00377	pta	phosphate acetyltransferase	7.9	16.3	1.9	5.8	0.4	2.3
MAG27	Firmicutes	Lachnospiraceae	PFIGAMCC_00815	pta	phosphate acetyltransferase	0.3	0.7	0.2	0.4	0.1	0.1
MAG49	Bacteroidetes	UBA4293	GKJMHOLO_01348	pta	phosphate acetyltransferase	0	0	0	0.2	0	0
MAG57	Bacteroidetes	Bacteroidaceae	BKKEJLFF_01181	pta	phosphate acetyltransferase	0.2	0.1	0.1	0.5	0	0.2
MAG71	Fibrobacteres	Fibrobacter	JIHGGGPG_01198	pta	phosphate acetyltransferase	6	0.2	1.8	4.4	0	1.3
MAG63	Bacteroidetes	SFTJ01	PKMGAMNB_01853	pta	phosphate acetyltransferase	4.9	8.6	1	3.3	2.7	4.9
MAG27	Firmicutes	Lachnospiraceae	PFIGAMCC_00345	pta	phosphate acetyltransferase	0.1	0.1	0	0	0.1	0.1
MAG15	Firmicutes	Limosilactobacillus mucosae	LEFPIMDI_01396	pta	phosphate acetyltransferase	9.1	10.3	1.2	3.7	1.9	2.1
MAG38	Fusobacteria	Fusobacterium_A varium B	EHMNNIKL_02600	pta	phosphate acetyltransferase	56.1	0	7.3	43.1	0	31.2
MAG23	Firmicutes	Blautia_A	LEADPIBK_00019	pta	phosphate acetyltransferase	6.9	11.5	1.3	8.7	0.2	1.5
MAG78	Proteobacteria	Escherichia flexneri	CKGPHOPF_01151	pta	phosphate acetyltransferase	1.9	7.7	0.6	0.8	6.3	3.5
MAG33	Firmicutes	Megasphaera	PEJLDLPI_02456	pta	phosphate acetyltransferase	2.2	69.8	0.9	0.5	8.4	2.8
MAG39	Fusobacteria	Fusobacterium_C necrophorum	MOKAHJHF_01508	pta	phosphate acetyltransferase	1.1	16	0.1	0.5	0.8	0.1
MAG53	Bacteroidetes	UBA4372	GPKOOJOD_00745	pta	phosphate acetyltransferase	0.3	1.1	0.7	0.9	0.2	0.4
MAG54	Bacteroidetes	UBA4372	BCLIDMGN_01333	pta	phosphate acetyltransferase	0.3	0.2	0	0.2	0	0
MAG25	Firmicutes	OF09-33XD	EBFDLAED_00072	pta	phosphate acetyltransferase	2	0	5.4	0	0.5	3
MAG28	Firmicutes	Clostridium	HPLLCFNC_01471	pta	phosphate acetyltransferase	0	0	0	0	1.2	0.1
MAG48	Bacteroidetes	UBA3663	LIJEEGMH_01087	pta	phosphate acetyltransferase	17.5	0.3	0.6	14.6	0	0.4
MAG23	Firmicutes	Blautia_A	LEADPIBK_01068	pta	phosphate acetyltransferase	17.4	26.2	9.1	12.1	2.3	10.7
MAG61	Bacteroidetes	Bacteroides heparinolyticus	BAEAOJHL_01467	pta	phosphate acetyltransferase	0	1	0.1	0	0.1	0.3
MAG67	Bacteroidetes	F082	DIIPMDGL_00159	pta	phosphate acetyltransferase	5.7	1.1	19.5	5.7	0	20.4
MAG38	Fusobacteria	Fusobacterium_A varium B	EHMNNIKL_00659	pduQ	propanol dehydrogenase	0.2	0	0	0.1	0	0.1
MAG13	Firmicutes	Streptococcus gallolyticus	EAFDNLLG_01166	pduQ	propanol dehydrogenase	19.6	5.9	8.4	15.6	9.3	10.4
MAG27	Firmicutes	Lachnospiraceae	PFIGAMCC_02085	pduQ	propanol dehydrogenase	23.7	20.6	7.7	16.5	10.7	12.8
MAG33	Firmicutes	Megasphaera	PEJLDLPI_01743	pduQ	propanol dehydrogenase	0	0.1	0	0	0.9	0
MAG37	Synergistes	Synergistes	LCINLIHK_00603	pduQ	propanol dehydrogenase	0.4	1.1	8	0.2	0.3	2
MAG27	Firmicutes	Lachnospiraceae	PFIGAMCC_02030	pduQ	propanol dehydrogenase	0.1	0.1	0.1	0	0.2	0.2
MAG38	Fusobacteria	Fusobacterium_A varium B	EHMNNIKL_01662	pduQ	propanol dehydrogenase	0.1	0	0	0.1	0	0.1
MAG14	Firmicutes	Enterococcus	DOLAIFOP_00823	pduQ	propanol dehydrogenase	0	0	0	0	0	0
MAG23	Firmicutes	Blautia_A	LEADPIBK_00449	pduQ	propanol dehydrogenase	9.9	16.1	10	13.8	0.8	7.4
MAG28	Firmicutes	Clostridium	HPLLCFNC_00454	pduQ	propanol dehydrogenase	0	0.2	0.1	0	1.5	0.6
MAG22	Firmicutes	Pseudobutyrivibrio	MNLGBCPI_01642	pduQ	propanol dehydrogenase	0.8	1.5	0.1	1.5	0	0.2
MAG27	Firmicutes	Lachnospiraceae	PFIGAMCC_00851	pduP	propionaldehyde dehydrogenase	0.1	0.1	0.2	0.1	0.3	0.1
MAG78	Proteobacteria	Escherichia flexneri	CKGPHOPF_01154	pduP	propionaldehyde dehydrogenase	1.2	3.4	0.6	0.5	2.5	2.9
MAG30	Firmicutes	UBA1191	MLNEDGJG_00453	pduP	propionaldehyde dehydrogenase	137.4	49.6	10.3	19.4	10.2	30.7
MAG23	Firmicutes	Blautia_A	LEADPIBK_01325	pduP	propionaldehyde dehydrogenase	25.3	29.1	11.3	46.9	0.6	8.6
MAG24	Firmicutes	Eubacterium_H	FJFIIHJF_00675	pduP	propionaldehyde dehydrogenase	2.4	1.5	0.9	0.9	0.6	1.1
MAG37	Synergistes	Synergistes	LCINLIHK_00263	pduP	propionaldehyde dehydrogenase	1.7	0.9	7.3	0.7	0	1.9
MAG30	Firmicutes	UBA1191	MLNEDGJG_00473	pduP	propionaldehyde dehydrogenase	17.7	5.3	1.3	6	0.8	3.5
MAG16	Firmicutes	Oscillospiraceae	DJFDGEMF_00617	pduP	propionaldehyde dehydrogenase	3.2	3.5	1.4	5.4	0.1	1.4
MAG33	Firmicutes	Megasphaera	PEJLDLPI_01744	pduP	propionaldehyde dehydrogenase	0	0.1	0	0	0.4	0
MAG38	Fusobacteria	Fusobacterium_A varium B	EHMNNIKL_01675	pduP	propionaldehyde dehydrogenase	0.3	0	0	0.7	0	0.2
MAG38	Fusobacteria	Fusobacterium_A varium B	EHMNNIKL_00651	pduP	propionaldehyde dehydrogenase	0.1	0	0	0.2	0	0.2
MAG37	Synergistes	Synergistes	LCINLIHK_00018	pduP	propionaldehyde dehydrogenase	11.8	12.5	127.5	6.5	0.2	22.3
MAG53	Bacteroidetes	UBA4372	GPKOOJOD_00744	pduW	propionate kinase	1.1	2	2.7	1.1	0.4	1.4
MAG12	Firmicutes	CAG-826	DFGAHNMJ_01063	pduW	propionate kinase	2	7.6	2	1.2	0.2	2.4
MAG44	Bacteroidetes	UBA932	IPGDFDAF_00485	pduW	propionate kinase	0.3	0.1	1	0.5	0	1.2
MAG57	Bacteroidetes	Bacteroidaceae	BKKEJLFF_00876	pduW	propionate kinase	1.7	1.8	1.4	1.6	0.2	1
MAG16	Firmicutes	Oscillospiraceae	DJFDGEMF_00135	pduW	propionate kinase	0.6	0.6	0.1	0.7	0.1	0
MAG50	Bacteroidetes	UBA4293	FDNFCCKC_00576	pduW	propionate kinase	2.2	7.9	2.7	1.2	0.3	1
MAG30	Firmicutes	UBA1191	MLNEDGJG_00591	pduW	propionate kinase	11.4	6.6	2.5	6.2	0.7	2.6
MAG28	Firmicutes	Clostridium	HPLLCFNC_01128	pduW	propionate kinase	0	0	0	0	0.5	0
MAG37	Synergistes	Synergistes	LCINLIHK_00771	pduW	propionate kinase	2.1	3.6	34.9	1.4	0.3	20.6
MAG9	Firmicutes	Erysipelotrichaceae	BPDMHICB_00270	pduW	propionate kinase	0.4	0.1	0.2	0.1	0.1	0.3
MAG60	Bacteroidetes	F0040	IIIKPKLO_00188	pduW	propionate kinase	2	0.8	0	1.7	0	0
MAG67	Bacteroidetes	F082	DIIPMDGL_00160	pduW	propionate kinase	12.7	2.2	59.6	10.9	0.1	64.7
MAG23	Firmicutes	Blautia_A	LEADPIBK_00020	pduW	propionate kinase	4.9	10.7	1.3	4.7	0	1
MAG61	Bacteroidetes	Bacteroides heparinolyticus	BAEAOJHL_02189	pduW	propionate kinase	0.2	6.3	0.1	0.1	0.9	0.5
MAG38	Fusobacteria	Fusobacterium_A varium B	EHMNNIKL_02599	pduW	propionate kinase	58.6	0.3	10.6	45.1	0	32
MAG14	Firmicutes	Enterococcus	DOLAIFOP_01150	pduW	propionate kinase	0	0.1	0	0	0.2	0
MAG56	Bacteroidetes	Bacteroidaceae	FDLDGOMF_00103	pduW	propionate kinase	7.9	2.7	2.7	10.1	0.8	0.3
MAG73	Planctomycetes	Thermoguttaceae	MCDBEAJJ_00232	pduW	propionate kinase	2.9	0.3	3	1.8	0.7	3.1
MAG31	Firmicutes	UBA1764	BPLGLIJB_00713	pduW	propionate kinase	0.2	0	1.4	0.1	0	0.2
MAG25	Firmicutes	OF09-33XD	EBFDLAED_00226	pduW	propionate kinase	1.5	1.4	2.1	0.9	0.1	1.7
MAG41	Bacteroidetes	UBA932	PFKHPGNA_00295	pduW	propionate kinase	0.2	0.8	0.9	0.4	0	0.3
MAG20	Firmicutes	RUG760	GEHCNCEO_01391	pduW	propionate kinase	0.2	0	0	0.1	0	0.1
MAG27	Firmicutes	Lachnospiraceae	PFIGAMCC_00814	pduW	propionate kinase	0.4	0.8	0.3	0.4	0.2	0.1
MAG67	Bacteroidetes	F082	DIIPMDGL_00395	pduW	propionate kinase	11.7	3	33.8	16.4	0	34.3
MAG35	Firmicutes	Veillonella	FKIMHPIF_01027	pduW	propionate kinase	1.4	0.1	0.1	0	0.1	0.1
MAG62	Bacteroidetes	C941	PNDJHFJE_01538	pduW	propionate kinase	1.8	6.9	0.9	1.7	0.1	1.1
MAG26	Firmicutes	Parasporobacterium	GKIOCPCL_00813	pduW	propionate kinase	0.2	0	0	0	0	0
MAG34	Firmicutes	Veillonella caviae	JEPBBJLB_01494	pduW	propionate kinase	10.9	1.2	0.1	7.2	0	2.7
MAG16	Firmicutes	Oscillospiraceae	DJFDGEMF_00420	pduW	propionate kinase	1.2	0.6	0.4	1.7	0	0.6
MAG66	Bacteroidetes	Bact-19	DCLEDIBG_01758	pduW	propionate kinase	6.2	0	3.7	5.1	0.2	3.6
MAG45	Bacteroidetes	RC9	DGIGLIHH_01553	pduW	propionate kinase	0.3	0.3	0.1	0.4	0	0.2
MAG26	Firmicutes	Parasporobacterium	GKIOCPCL_00117	pduW	propionate kinase	0.1	0.1	0	0.1	0	0.1
MAG23	Firmicutes	Blautia_A	LEADPIBK_01069	pduW	propionate kinase	14.9	26.7	8.5	12.1	2.4	12.7
MAG5	Firmicutes	Erysipelotrichaceae	LKAHPAEG_01377	pduW	propionate kinase	5.1	2.4	1.2	2.6	2.1	0.9
MAG28	Firmicutes	Clostridium	HPLLCFNC_01472	pduW	propionate kinase	0	0	0	0	0.9	0.2
MAG59	Bacteroidetes	Bacteroidaceae	OFBLBOGK_00231	pduW	propionate kinase	1.5	1.6	1.1	1.6	0.2	1.1
MAG29	Firmicutes	Mogibacterium	EDAGLLIN_00078	pduW	propionate kinase	18.8	2.4	19.7	8	0.3	24.3
MAG63	Bacteroidetes	SFTJ01	PKMGAMNB_01852	pduW	propionate kinase	6.1	10.8	1	4.6	3.9	5.2
MAG52	Bacteroidetes	UBA4372	FBKLKAAE_01872	pduW	propionate kinase	2.3	4.2	0.6	2.5	0.2	1.3
MAG20	Firmicutes	RUG760	GEHCNCEO_00033	pduW	propionate kinase	3.6	0	2.8	4.3	0	2.6
MAG39	Fusobacteria	Fusobacterium_C necrophorum	MOKAHJHF_01507	pduW	propionate kinase	1.7	15.2	0.1	0.3	0.6	0.2
MAG17	Firmicutes	F23-B02	KNCELONH_00514	pduW	propionate kinase	21.3	0.2	4.7	3.6	0.1	3.6
MAG4	Firmicutes	Holdemanella	PHHJLMLM_00098	pduW	propionate kinase	0.1	0.1	0.1	0.2	4.4	0
MAG28	Firmicutes	Clostridium	HPLLCFNC_02625	pduW	propionate kinase	0	0	0	0	2.7	0.4
MAG65	Bacteroidetes	CAG-1031	PBPFHPBA_00196	pduW	propionate kinase	8.1	40.7	1.3	3	0.4	1.4
MAG27	Firmicutes	Lachnospiraceae	PFIGAMCC_00335	pduW	propionate kinase	0.5	1.1	0.6	0.5	0.7	0.7
MAG8	Firmicutes	Erysipelotrichaceae	LKFPNCAO_01135	pduW	propionate kinase	7.4	5.7	3.4	7.1	2	21.4
MAG61	Bacteroidetes	Bacteroides heparinolyticus	BAEAOJHL_01622	pduW	propionate kinase	0	3.7	0	0	0.6	0.1
MAG78	Proteobacteria	Escherichia flexneri	CKGPHOPF_01276	pduW	propionate kinase	5.6	6.5	0.2	6.7	40.2	5.7
MAG40	Bacteroidetes	CAG-831	MILKAIHP_00704	pduW	propionate kinase	0	1	3.6	0	1.4	4.6
MAG69	Bacteroidetes	Phil12	APHBMNOA_01340	pduW	propionate kinase	17.8	0.9	28.8	29.7	0	27.5
MAG27	Firmicutes	Lachnospiraceae	PFIGAMCC_00170	pduW	propionate kinase	0.1	0.6	0.1	0.1	0.5	0.2
MAG47	Bacteroidetes	W3P20-009	APDGPHMD_00630	pduW	propionate kinase	5.5	0.1	0.7	6.3	0	1
MAG64	Bacteroidetes	CAG-1031	EFKHEEKO_01469	pduW	propionate kinase	1.4	3.7	1.1	0.9	0.1	1.2
MAG33	Firmicutes	Megasphaera	PEJLDLPI_01166	pduW	propionate kinase	2.5	46.6	0.2	0.6	6	1.7
MAG7	Firmicutes	Erysipelotrichaceae	KGBBODCF_00382	pduW	propionate kinase	6.8	6	0	8.9	0.5	4
MAG29	Firmicutes	Mogibacterium	EDAGLLIN_00306	pduW	propionate kinase	9.6	10.2	41.2	7.3	0.5	80.1
MAG62	Bacteroidetes	C941	PNDJHFJE_00676	pduW	propionate kinase	4	13.2	1.8	3.1	1.7	1.3
MAG46	Bacteroidetes	RC9	AHCHELNG_00392	pduW	propionate kinase	0.1	0.7	0.5	0.2	0.1	0.2
MAG72	Fibrobacteres	Fibrobacteraceae	AFFDLEKP_00371	pduW	propionate kinase	6.2	0.4	1.7	4.7	0.3	1.3
MAG42	Bacteroidetes	UBA932	ADELAMLI_00811	pduW	propionate kinase	0.7	0.3	1	0.3	0	1.1
MAG49	Bacteroidetes	UBA4293	GKJMHOLO_01349	pduW	propionate kinase	0.2	0.9	0.1	0.2	0	0
MAG13	Firmicutes	Streptococcus gallolyticus	EAFDNLLG_01757	pduW	propionate kinase	1.8	0.1	1.2	2.1	3.8	1.3
MAG78	Proteobacteria	Escherichia flexneri	CKGPHOPF_01975	pduW	propionate kinase	4.5	1.3	0.2	1	35.6	0.8
MAG48	Bacteroidetes	UBA3663	LIJEEGMH_01088	pduW	propionate kinase	18.9	0.5	0.6	16.7	0	0.8
MAG9	Firmicutes	Erysipelotrichaceae	BPDMHICB_01072	pduW	propionate kinase	2.3	0.6	2.6	1.4	0.1	4.5
MAG36	Firmicutes	Veillonella	IKGDGHFF_01067	pduW	propionate kinase	1.6	0.3	0.1	0.6	0.4	0.1
MAG1	Actinobacteria	Eggerthellaceae	AAIIIFJP_01061	pduW	propionate kinase	0	0.1	0	0	0.1	0.1
MAG24	Firmicutes	Eubacterium_H	FJFIIHJF_01414	pduW	propionate kinase	0.8	2	1.5	0.7	1.6	1.8
MAG18	Firmicutes	Evtepia	FHJBGELA_01193	pduW	propionate kinase	7.2	2.4	2.1	2.7	1.3	4
MAG69	Bacteroidetes	Phil12	APHBMNOA_00292	pduW	propionate kinase	17.2	1	80.9	37.9	0	115.4
MAG2	Firmicutes	Malacoplasma	KHELNLJK_00669	pduW	propionate kinase	0	0	0	0.1	0.1	0.2
MAG26	Firmicutes	Parasporobacterium	GKIOCPCL_00929	pduW	propionate kinase	0	0.1	0	0	0.1	0
MAG19	Firmicutes	CAG-269	BGHLOPEG_01426	pduW	propionate kinase	0	0	0	0	0	0
MAG54	Bacteroidetes	UBA4372	BCLIDMGN_01334	pduW	propionate kinase	0.7	0.4	0.2	0.5	0	0.2
MAG28	Firmicutes	Clostridium	HPLLCFNC_00920	pduW	propionate kinase	0	0.1	0.1	0	1.2	0.1
MAG22	Firmicutes	Pseudobutyrivibrio	MNLGBCPI_01299	pduW	propionate kinase	2.5	0.5	0.1	1.9	0	0
MAG4	Firmicutes	Holdemanella	PHHJLMLM_02083	pduW	propionate kinase	2.7	3.6	0.5	3.1	5.1	0.6
MAG11	Firmicutes	UBA733	FMPADHJF_00480	pduW	propionate kinase	3.3	1.7	0.9	2.5	0.2	0.9
MAG15	Firmicutes	Limosilactobacillus mucosae	LEFPIMDI_00294	pduW	propionate kinase	7	5.4	0.4	3.8	0.6	0.2
MAG26	Firmicutes	Parasporobacterium	GKIOCPCL_00648	pduW	propionate kinase	0.1	0	0.1	0	0	0
MAG75	Spirochaetes	Sphaerochaetaceae	OMAFBCBN_01000	pduW	propionate kinase	5.7	1.2	13.8	3.9	0.1	14.1
MAG71	Fibrobacteres	Fibrobacter	JIHGGGPG_01251	pduW	propionate kinase	5	0	1.4	4.5	0	0.4
MAG68	Bacteroidetes	P3	ENMJLPGO_00207	pduW	propionate kinase	2.2	0.1	13.3	2.1	0.1	13.6
MAG16	Firmicutes	Oscillospiraceae	DJFDGEMF_00637	pduW	propionate kinase	1.7	1.6	0.3	1.5	0.1	0.3
MAG66	Bacteroidetes	Bact-19	DCLEDIBG_01339	pduW	propionate kinase	4	0.5	2.7	2.8	0	2.9
MAG55	Bacteroidetes	Bacteroidaceae	OKLMCDPA_01000	pduW	propionate kinase	14.3	6.2	3.4	23.1	0.1	11.1
MAG43	Bacteroidetes	UBA932	FJIFJIMM_01311	pduW	propionate kinase	1.9	1.2	4.2	1.3	0.1	7.2
MAG68	Bacteroidetes	P3	ENMJLPGO_00683	pduW	propionate kinase	2.2	0.1	13.3	2.1	0.1	13.6
MAG64	Bacteroidetes	CAG-1031	EFKHEEKO_00043	pduW	propionate kinase	2.2	4.6	1.5	0.4	0.1	0.5
MAG62	Bacteroidetes	C941	PNDJHFJE_01555	pduW	propionate kinase	0	0	0	0	0.1	0
MAG65	Bacteroidetes	CAG-1031	PBPFHPBA_00376	pduW	propionate kinase	9.5	21.9	3.1	7.4	0.5	2.4
MAG32	Firmicutes	Acidaminococcus fermentans	HGNOBLHI_00082	pduW	propionate kinase	1.1	2.4	0.1	0.1	4.6	0.8
MAG38	Fusobacteria	Fusobacterium_A varium B	EHMNNIKL_01915	ydiF	acetate CoA/acetoacetate CoA-transferase	2.3	0	0.1	1.5	0	0.3
MAG78	Proteobacteria	Escherichia flexneri	CKGPHOPF_03796	ydiF	acetate CoA/acetoacetate CoA-transferase	0.2	0.1	0	0.2	0.2	0
MAG33	Firmicutes	Megasphaera	PEJLDLPI_02188	ydiF	acetate CoA/acetoacetate CoA-transferase	5.2	0.2	0.1	0	0.1	0.1
MAG39	Fusobacteria	Fusobacterium_C necrophorum	MOKAHJHF_01564	ydiF	acetate CoA/acetoacetate CoA-transferase	5.6	2.1	0	1.2	0	0
MAG5	Firmicutes	Erysipelotrichaceae	LKAHPAEG_02799	ydiF	acetate CoA/acetoacetate CoA-transferase	20.5	23.3	5.1	13	11.6	1.7
MAG39	Fusobacteria	Fusobacterium_C necrophorum	MOKAHJHF_01038	ydiF	acetate CoA/acetoacetate CoA-transferase	0.3	2.3	0	0.6	0	0
MAG39	Fusobacteria	Fusobacterium_C necrophorum	MOKAHJHF_02002	ydiF	acetate CoA/acetoacetate CoA-transferase	0	0.1	0	0	0	0
MAG20	Firmicutes	RUG760	GEHCNCEO_01123	ydiF	acetate CoA/acetoacetate CoA-transferase	0.9	0	0	1	0	0.5
MAG33	Firmicutes	Megasphaera	PEJLDLPI_01377	ydiF	acetate CoA/acetoacetate CoA-transferase	0	0.4	0	0	0	0
MAG18	Firmicutes	Evtepia	FHJBGELA_00799	ydiF	acetate CoA/acetoacetate CoA-transferase	1.6	0.8	1.6	0.9	0.5	1.9
MAG5	Firmicutes	Erysipelotrichaceae	LKAHPAEG_01325	ydiF	acetate CoA/acetoacetate CoA-transferase	31.8	10.1	9.7	13.5	7.1	2.2
MAG38	Fusobacteria	Fusobacterium_A varium B	EHMNNIKL_00861	ydiF	acetate CoA/acetoacetate CoA-transferase	0.1	0	0	0.1	0	0
MAG6	Firmicutes	Ileibacterium	PPNCGBJL_01316	ydiF	acetate CoA/acetoacetate CoA-transferase	115.8	146.7	7.4	65	22.2	8.6
MAG33	Firmicutes	Megasphaera	PEJLDLPI_00194	ydiF	acetate CoA/acetoacetate CoA-transferase	0.1	4.8	0.1	0.1	2.1	0.2
MAG78	Proteobacteria	Escherichia flexneri	CKGPHOPF_00129	ydiF	acetate CoA/acetoacetate CoA-transferase	0	0	0	0.1	0.1	0
MAG16	Firmicutes	Oscillospiraceae	DJFDGEMF_00273	ydiF	acetate CoA/acetoacetate CoA-transferase	2.7	0	3.6	0	0	1
MAG23	Firmicutes	Blautia_A	LEADPIBK_01806	ydiF	acetate CoA/acetoacetate CoA-transferase	1.1	3.9	1.3	0.9	0.5	1.3
MAG33	Firmicutes	Megasphaera	PEJLDLPI_01652	ydiF	acetate CoA/acetoacetate CoA-transferase	0	0.7	0	0	0.2	0
MAG22	Firmicutes	Pseudobutyrivibrio	MNLGBCPI_00261	lcdA	lactoyl-CoA dehydratase subunit alpha	0.6	0.4	0	0.5	0	0
MAG16	Firmicutes	Oscillospiraceae	DJFDGEMF_01384	lcdA	lactoyl-CoA dehydratase subunit alpha	0.2	0.3	0.2	0.1	0	0.4
MAG21	Firmicutes	Pseudobutyrivibrio	ELJJNMAE_00534	lcdA	lactoyl-CoA dehydratase subunit alpha	2.5	9.6	0.5	2.1	0.3	0.3
MAG32	Firmicutes	Acidaminococcus fermentans	HGNOBLHI_00160	lcdA	lactoyl-CoA dehydratase subunit alpha	5	48.3	1.6	0.7	3.8	4.7
MAG33	Firmicutes	Megasphaera	PEJLDLPI_01375	lcdA	lactoyl-CoA dehydratase subunit alpha	0	0.3	0	0	0	0
MAG39	Fusobacteria	Fusobacterium_C necrophorum	MOKAHJHF_01560	lcdA	lactoyl-CoA dehydratase subunit alpha	7.4	6.5	0	1.1	0	0
MAG17	Firmicutes	F23-B02	KNCELONH_01123	lcdA	lactoyl-CoA dehydratase subunit alpha	7.6	0	1.5	1.5	0	1.6
MAG29	Firmicutes	Mogibacterium	EDAGLLIN_00113	lcdA	lactoyl-CoA dehydratase subunit alpha	8.4	1.5	16.4	7.7	0.6	20.8
MAG37	Synergistes	Synergistes	LCINLIHK_01033	lcdA	lactoyl-CoA dehydratase subunit alpha	0.1	0.1	1.7	0	0	0.3
MAG39	Fusobacteria	Fusobacterium_C necrophorum	MOKAHJHF_00179	lcdA	lactoyl-CoA dehydratase subunit alpha	0.1	1.6	0	0	0.1	0
MAG24	Firmicutes	Eubacterium_H	FJFIIHJF_00824	lcdA	lactoyl-CoA dehydratase subunit alpha	0.4	3.1	1.2	0.4	2.4	1.7
MAG30	Firmicutes	UBA1191	MLNEDGJG_00967	lcdA	lactoyl-CoA dehydratase subunit alpha	0.7	0.2	0.2	0.3	0.1	0.2
MAG38	Fusobacteria	Fusobacterium_A varium B	EHMNNIKL_03271	lcdA	lactoyl-CoA dehydratase subunit alpha	6.8	0	0.2	4.6	0	1.6
MAG39	Fusobacteria	Fusobacterium_C necrophorum	MOKAHJHF_00781	lcdA	lactoyl-CoA dehydratase subunit alpha	0.9	4.5	0.1	0.2	0.2	0.1
MAG1	Actinobacteria	Eggerthellaceae	AAIIIFJP_00128	lcdB	lactoyl-CoA dehydratase subunit beta	0	0	0	0	0.1	0
MAG33	Firmicutes	Megasphaera	PEJLDLPI_01374	lcdB	lactoyl-CoA dehydratase subunit beta	0	0.6	0	0	0	0
MAG29	Firmicutes	Mogibacterium	EDAGLLIN_00661	lcdB	lactoyl-CoA dehydratase subunit beta	2.1	0.4	2.2	0.2	0.2	3
MAG29	Firmicutes	Mogibacterium	EDAGLLIN_00662	lcdB	lactoyl-CoA dehydratase subunit beta	2.2	0.2	2.4	0.9	0.1	3.3
MAG39	Fusobacteria	Fusobacterium_C necrophorum	MOKAHJHF_00780	lcdB	lactoyl-CoA dehydratase subunit beta	0.9	3.9	0	0.2	0.3	0
MAG17	Firmicutes	F23-B02	KNCELONH_01321	lcdB	lactoyl-CoA dehydratase subunit beta	32.4	0.2	14.7	8	0.1	12.9
MAG32	Firmicutes	Acidaminococcus fermentans	HGNOBLHI_00161	lcdB	lactoyl-CoA dehydratase subunit beta	4.9	56.3	3.2	0.6	18	6.8
MAG29	Firmicutes	Mogibacterium	EDAGLLIN_00114	lcdB	lactoyl-CoA dehydratase subunit beta	6.4	1.4	8.6	5.2	0.4	12.8
MAG31	Firmicutes	UBA1764	BPLGLIJB_00770	lcdB	lactoyl-CoA dehydratase subunit beta	0	0.3	0.3	0	0	0.1
MAG17	Firmicutes	F23-B02	KNCELONH_01551	lcdB	lactoyl-CoA dehydratase subunit beta	1.9	0	1.9	1.2	0	1.5
MAG17	Firmicutes	F23-B02	KNCELONH_01640	lcdB	lactoyl-CoA dehydratase subunit beta	4.3	0.1	3.9	1.1	0	5.7
MAG17	Firmicutes	F23-B02	KNCELONH_00852	lcdB	lactoyl-CoA dehydratase subunit beta	44	0.2	16	11.3	0	14.5
MAG4	Firmicutes	Holdemanella	PHHJLMLM_00263	lcdB	lactoyl-CoA dehydratase subunit beta	0.1	0	0	0	0.4	0
MAG4	Firmicutes	Holdemanella	PHHJLMLM_00651	lcdB	lactoyl-CoA dehydratase subunit beta	1.5	1.8	0	0.8	1.2	0.2
MAG31	Firmicutes	UBA1764	BPLGLIJB_00176	lcdB	lactoyl-CoA dehydratase subunit beta	0.1	0.2	0.8	0	0	0.1
MAG39	Fusobacteria	Fusobacterium_C necrophorum	MOKAHJHF_00180	lcdB	lactoyl-CoA dehydratase subunit beta	0	2.7	0	0.2	0	0
MAG78	Proteobacteria	Escherichia flexneri	CKGPHOPF_03360	lcdB	lactoyl-CoA dehydratase subunit beta	1.7	1.9	0.4	1.3	13.3	2
MAG29	Firmicutes	Mogibacterium	EDAGLLIN_00562	lcdB	lactoyl-CoA dehydratase subunit beta	8	1.1	7.2	8.5	0.1	9.3
MAG22	Firmicutes	Pseudobutyrivibrio	MNLGBCPI_00260	lcdB	lactoyl-CoA dehydratase subunit beta	0.3	0.3	0	0.7	0	0
MAG29	Firmicutes	Mogibacterium	EDAGLLIN_01096	lcdB	lactoyl-CoA dehydratase subunit beta	3.5	0.7	1.3	0.6	0.4	1.9
MAG39	Fusobacteria	Fusobacterium_C necrophorum	MOKAHJHF_01559	lcdB	lactoyl-CoA dehydratase subunit beta	5	5.4	0	0.7	0.1	0
MAG17	Firmicutes	F23-B02	KNCELONH_00402	lcdB	lactoyl-CoA dehydratase subunit beta	2.2	0	1.1	0.5	0	1.3
MAG21	Firmicutes	Pseudobutyrivibrio	ELJJNMAE_02502	lcdB	lactoyl-CoA dehydratase subunit beta	0.2	1	0.1	0.3	0.4	0.1
MAG4	Firmicutes	Holdemanella	PHHJLMLM_00199	lcdB	lactoyl-CoA dehydratase subunit beta	2.6	9.7	0.1	3.6	5.2	0.8
MAG21	Firmicutes	Pseudobutyrivibrio	ELJJNMAE_00533	lcdB	lactoyl-CoA dehydratase subunit beta	2.2	8.6	0.6	1.8	0.3	0.7
MAG29	Firmicutes	Mogibacterium	EDAGLLIN_00556	lcdB	lactoyl-CoA dehydratase subunit beta	9.4	2.8	9.2	10.7	0.4	14.4
MAG38	Fusobacteria	Fusobacterium_A varium B	EHMNNIKL_03270	lcdB	lactoyl-CoA dehydratase subunit beta	4.9	0	0.1	3.8	0	1.2
MAG17	Firmicutes	F23-B02	KNCELONH_01124	lcdB	lactoyl-CoA dehydratase subunit beta	7.7	0	1	0.9	0	0.8
MAG22	Firmicutes	Pseudobutyrivibrio	MNLGBCPI_01095	lcdB	lactoyl-CoA dehydratase subunit beta	0.1	0.1	0.1	0.1	0	0
MAG17	Firmicutes	F23-B02	KNCELONH_01219	lcdB	lactoyl-CoA dehydratase subunit beta	15.1	0.3	11.8	3.9	0	13.8
