# Supplementary material for: Gut microbiome of the largest living rodent harbors unprecedented enzymatic systems to degrade plant polysaccharides
Source: Nat Commun. 2022 Feb 2;13:629. doi: 10.1038/s41467-022-28310-y (PMC8810776; doi:10.1038/s41467-022-28310-y)
Supplement: Supplementary file 12 — Source_data [file 41467_2022_28310_MOESM12_ESM.xlsx]

## Sheet: Fig. 2
Fig. 2a: Abundance of 16S, MG and MT data.
16S
taxon_name	2AC.III	2AC.II	2AC.I	2R.III	2R.II	2R.I	3AC.III	3AC.II	3AC.I	3R.III	3R.II	3R.I	4AC.III	4AC.II	4AC.I	4R.III	4R.II	4R.I
p:Actinobacteria	0.54846	0.596039	0.393684	0.439879	0.420014	0.434424	1.0803	1.15781	1.07197	3.06255	2.89909	2.88364	1.11562	1.13643	1.12274	1.41058	1.36203	1.37872
p:Bacteroidetes	29.7125	29.8926	26.398	33.7132	35.2426	35.4037	26.8621	27.1559	26.4708	16.4096	15.9345	15.7105	42.1622	42.1089	42.2104	40.1709	41.3513	40.8649
p:Candidatus_Saccharibacteria	0.143557	0.123603	0.177793	0.0724801	0.061252	0.0767733	0.0350177	0.061399	0.0597287	0.215355	0.228579	0.220723	0.126608	0.142516	0.0934027	0.134905	0.14891	0.174301
p:Chloroflexi	0.0294475	0.0109869	0.0169327	0.0124966	0.00525017	0.00187252	0.0210106	0.0292376	0.0282925	0.037562	0.0305845	0.0338205	0.0458724	0.0573766	0.0590915	0.056802	0.0476512	0.0557763
p:Cyanobacteria/Chloroplast	0.00368094	0	0	0	0	0	0	0	0	0	0.0128777	0.0071201	0.0018349	0	0.00190618	0.00236675	0	0.00174301
p:Elusimicrobia	0.0110428	0	0.00423316	0.00749794	0.00875028	0.00187252	0	0	0	0.0075124	0.00160971	0.00356005	0.0018349	0	0.00190618	0	0	0
p:Euryarchaeota	0.614716	0.609773	0.817	0.279923	0.30276	0.256535	0.665336	0.630071	0.66959	1.11684	1.00929	0.946973	1.67526	1.67688	1.50207	2.16794	2.0351	2.23628
p:Fibrobacteres	0.784039	0.802044	0.825467	5.37352	5.26942	5.07827	0.0262633	0.0380089	0.0235771	0.142736	0.16419	0.133502	0.537625	0.568213	0.505137	0.165673	0.164794	0.189988
p:Firmicutes	40.3136	39.5336	41.9506	31.0964	30.0082	30.1607	44.6896	44.102	45.0889	53.1101	53.2251	53.86	22.1032	22.1066	22.1269	24.3042	23.6151	23.7625
p:Fusobacteria	17.5029	18.068	17.6904	16.9079	17.0053	17.1541	12.5678	12.5546	12.3701	1.59012	1.526	1.56286	20.2242	20.2817	20.8822	23.5705	23.0274	22.4639
p:Lentisphaerae	0	0	0.00423316	0.0174952	0.0175006	0.0131076	0.00175088	0	0	0.00250413	0.00160971	0.00356005	0.0110094	0	0.00762471	0	0	0
p:Planctomycetes	0.224537	0.291153	0.359819	0.232436	0.218757	0.228447	0.164583	0.140341	0.194904	0.185306	0.210872	0.186903	0.829373	0.851395	0.827281	0.965635	0.962951	1.18525
p:Proteobacteria	5.99256	5.94117	7.24717	4.52626	4.27539	4.42851	10.8275	11.1732	11.0844	17.579	18.5261	18.6173	6.33773	6.09302	6.11121	3.86254	4.06624	4.21286
p:Spirochaetes	1.94353	1.94743	1.67633	4.11387	4.00938	3.74878	0.353679	0.345004	0.355229	0.395653	0.410476	0.414746	0.473403	0.488626	0.438421	0.246142	0.287893	0.207418
p:Synergistetes	0.0478522	0.0357074	0.0634974	0.0199945	0.0280009	0.0187252	0.0210106	0.0336233	0.0267207	0.0225372	0.0193165	0.0213603	0.823868	0.794018	0.712911	0.508852	0.498352	0.529875
p:Tenericutes	0.82453	0.824017	0.893197	0.842268	0.843527	0.690959	1.94698	1.8332	1.84059	4.16938	3.90516	3.74873	1.14864	1.22342	1.12083	0.899366	0.956995	1.06498
p:Verrucomicrobia	0.00736187	0.0219738	0.0296321	0.317413	0.29576	0.247172	0.00350177	0.00292376	0.00628723	0.0976611	0.0949729	0.072981	0.293583	0.310944	0.276396	0.056802	0.0456657	0.0400892
unclassified	1.29569	1.30195	1.45197	2.02694	1.98806	2.05603	0.73362	0.742636	0.708885	1.85556	1.79966	1.57176	2.08811	2.15995	1.99958	1.47685	1.42954	1.63146
16S_MG
taxon_name	AC_2_L001	AC_2_L002	AC_3_L001	AC_3_L002	AC_4_L001	AC_4_L002	R_2_L001	R_2_L002	R_3_L001	R_3_L002	R_4_L001	R_4_L002
Actinobacteria	5.08981	5.20397	5.87359	5.9174	5.27691	4.96221	4.99927	5.16448	6.44259	6.20023	5.29625	5.37094
Bacteroidetes	10.5804	10.6697	9.05908	9.06357	11.1633	11.0603	10.3585	10.5153	4.00681	4.16667	11.2993	11.2307
belong to a (non	2.43925	2.52443	2.57317	2.42292	3.0812	2.94319	2.72186	2.85415	4.52193	4.5127	2.60812	2.70025
cannot be assigned to a (non	17.4536	17.1863	16.6996	16.8329	20.169	20.1493	17.7968	17.625	17.2137	17.7877	20.1353	20.2381
Firmicutes	22.4487	22.2216	25.1876	25.4016	17.5571	17.8071	21.0605	20.9945	28.9147	28.9794	18.9179	18.1607
Fusobacteria	6.32674	6.61354	3.71341	3.77427	6.85679	7.17928	6.14348	6.4537	NA	NA	7.88912	7.97264
Proteobacteria	15.0035	14.5126	18.3965	18.4469	11.7982	11.5201	14.726	14.3601	24.3182	24.0283	10.4248	10.6059
unclassified	20.6544	21.0679	18.4952	18.1386	24.0975	24.3786	22.1918	22.027	14.5727	14.3155	23.4292	23.7189
Others	0.003641	0	0.001795	0.001902	0	0	0.001836	0.005706	0.009325	0.009479	0	0.00197
MG
taxon_name	AC_2_L001	AC_2_L002	AC_3_L001	AC_3_L002	AC_4_L001	AC_4_L002	R_2_L001	R_2_L002	R_3_L001	R_3_L002	R_4_L001	R_4_L002
Actinobacteria	1.0763	1.06613	1.20905	1.1948	1.03826	1.01499	0.97227	0.968318	1.86524	1.85513	1.12967	1.11622
Ascomycota	0.136871	0.134202	0.151078	0.150963	0.240753	0.24445	0.147714	0.146277	0.124737	0.125632	0.180686	0.182633
Bacteroidetes	21.3437	21.0543	17.7534	17.4979	19.8171	19.4491	22.0556	21.8159	7.07409	6.98447	22.9824	22.7341
Basidiomycota	NA	NA	NA	NA	0.122832	0.123866	NA	NA	NA	NA	NA	NA
cannot be assigned to a (non	5.00983	4.95985	6.52213	6.45349	5.22072	5.15345	4.56637	4.5244	8.75337	8.67567	5.17274	5.11874
Chloroflexi	0.121844	0.118379	0.100676	NA	0.125166	0.123452	0.123764	0.12599	NA	NA	0.124083	0.123452
Ciliophora	NA	NA	0.207382	0.214629	0.470055	0.476694	NA	NA	NA	NA	0.23978	0.24581
Cyanobacteria	NA	NA	NA	NA	0.130983	0.129756	0.101269	0.100901	NA	NA	0.121949	0.120962
Euryarchaeota	0.401287	0.41143	0.368397	0.375212	0.408024	0.402529	0.242256	0.243855	0.338214	0.343204	0.645092	0.657847
Fibrobacteres	0.79097	0.778627	0.127504	0.126906	0.432942	0.421576	3.57635	3.52653	0.195535	0.193831	0.254035	0.251418
Firmicutes	12.0067	11.999	14.8993	14.8648	8.34222	8.29541	11.149	11.1304	14.3586	14.4605	9.34582	9.31247
Fusobacteria	7.53201	7.72816	5.08616	5.18125	6.0026	6.16971	6.05384	6.22284	0.449711	0.451741	8.27572	8.48544
Planctomycetes	0.10856	0.10787	NA	NA	0.111278	0.107601	0.111207	0.109596	NA	NA	0.11618	0.114267
Proteobacteria	7.1436	7.06186	13.5602	13.4537	5.09123	5.02639	5.16979	5.12035	20.437	20.2513	4.61262	4.56902
Spirochaetes	0.801977	0.803303	0.279087	0.279269	0.401043	0.39836	1.42142	1.43281	0.239143	0.239652	0.278876	0.276805
Synergistetes	NA	NA	NA	NA	0.236	0.229836	NA	NA	NA	NA	0.180486	0.179593
Tenericutes	0.237874	0.240345	0.43986	0.450303	0.27685	0.281155	0.245861	0.2507	0.656338	0.667509	0.230094	0.234502
unclassified	41.9265	42.1813	38.036	38.3948	50.1434	50.5624	42.7227	42.9445	44.3006	44.5399	44.7767	44.9465
Verrucomicrobia	NA	NA	NA	NA	0.104759	0.103278	0.105221	0.103818	NA	NA	NA	NA
Others	1.36194	1.35527	1.25987	1.36196	1.28375	1.28595	1.23539	1.23276	1.2075	1.21148	1.333	1.33022
MT
taxon_name	AC_2_L001	AC_2_L002	AC_3_L001	AC_3_L002	AC_4_L001	AC_4_L002	R_2_L001	R_2_L002	R_3_L001	R_3_L002	R_4_L001	R_4_L002
Actinobacteria	0.902015	0.89892	0.986665	0.987416	0.890706	0.884537	0.86748	0.860828	1.31801	1.31118	1.12117	1.11977
Ascomycota	NA	NA	NA	NA	0.948279	0.967816	NA	NA	NA	NA	NA	NA
Bacteroidetes	11.5653	11.5227	9.4232	9.36024	7.03151	7.0013	14.742	14.7036	3.34427	3.3501	10.6211	10.5964
Basidiomycota	NA	NA	NA	NA	0.531427	0.535978	NA	NA	NA	NA	NA	NA
cannot be assigned to a (non	4.61123	4.65303	4.30221	4.37368	4.5914	4.62228	5.24056	5.32464	7.16745	7.18638	4.77664	4.80434
Ciliophora	0.556544	0.558381	1.26495	1.27589	1.87995	1.89307	NA	NA	NA	NA	0.900791	0.906206
Euryarchaeota	1.1932	1.1966	2.60431	2.60023	2.72089	2.71725	0.820239	0.820595	0.5225	0.527248	1.45767	1.45543
Fibrobacteres	3.93983	3.92152	NA	NA	0.927014	0.927306	4.28023	4.25332	NA	NA	0.591391	0.591695
Firmicutes	18.8352	18.813	19.9487	19.9265	9.49479	9.47566	15.4229	15.4076	18.0624	18.0383	13.7446	13.7186
Fusobacteria	1.7312	1.73732	1.10204	1.0981	NA	NA	1.54728	1.55786	NA	NA	0.948003	0.951519
Proteobacteria	2.74321	2.74324	3.55786	3.55201	2.17859	2.17104	2.58515	2.57462	21.4978	21.4788	2.81058	2.80312
Spirochaetes	2.54735	2.55909	0.776365	0.776969	0.860321	0.856986	3.05604	3.0601	NA	NA	0.96695	0.96618
Synergistetes	NA	NA	NA	NA	0.778829	0.775004	NA	NA	NA	NA	1.0081	0.998036
unclassified	49.1529	49.1666	53.2452	53.2526	64.4241	64.4276	49.1822	49.1781	45.8972	45.9109	58.2576	58.2873
Others	2.22209	2.22955	2.78854	2.7964	2.74217	2.74414	2.25586	2.25866	2.19027	2.19701	2.79534	2.80138
Fig 2b
taxon_name	variable	value	sd	log
Actinobacteria	Cecum	0.917127	0.0145051	-0.124807
Ascomycota	Cecum	1.31465	0.235184	0.394683
Bacteroidetes	Cecum	0.503838	0.0999317	-0.988967
Euryarchaeota	Cecum	2.27771	0.621037	1.18759
Fibrobacteres	Cecum	1.72672	0.90818	0.788035
Firmicutes	Cecum	1.32269	0.199749	0.403478
Fusobacteria	Cecum	0.28712	0.0746884	-1.80027
Others	Cecum	1.09004	0.156159	0.124379
Proteobacteria	Cecum	0.433318	0.1079	-1.2065
Spirochaetes	Cecum	1.56264	0.355065	0.643987
Tenericutes	Cecum	0.844078	0.0646921	-0.244552
unclassified	Cecum	1.27415	0.109156	0.349534
Actinobacteria	Recto	0.918071	0.0978595	-0.123323
Ascomycota	Recto	1.09542	0.141204	0.131479
Bacteroidetes	Recto	0.571168	0.102754	-0.808012
Euryarchaeota	Recto	1.36311	0.195839	0.4469
Fibrobacteres	Recto	1.13424	0.14901	0.18173
Firmicutes	Recto	1.33823	0.0957401	0.420325
Fusobacteria	Recto	0.451496	0.301766	-1.14722
Others	Recto	1.07482	0.165122	0.104096
Proteobacteria	Recto	0.77236	0.24848	-0.372655
Spirochaetes	Recto	1.38887	0.38102	0.473908
Tenericutes	Recto	0.813513	0.140629	-0.297762
unclassified	Recto	1.15663	0.130279	0.209922

## Sheet: Fig. 3
Fig. 3: Abundance in TPM of main CAZymes genes.
MG											MT
GeneID	CAZy	2AC	3AC	4AC	2R	3R	4R	Mean Cecum	Mean Recto		GeneID	CAZy	2AC	3AC	4AC	2R	3R	4R	Mean Cecum	Mean Recto
PBMDCECB_00880	GH2	3.74752	0.054778	0.79477	8.59264	0.0389408	0.485349	1.53236	3.03898		PBMDCECB_00880	GH2	0.373005	0	0.0836661	0.386264	0	0.0388571	0.152224	0.141707
PBMDCECB_00919	GH2	3.90634	0.0530784	0.705934	8.82726	0.0377326	0.705434	1.55512	3.19014		PBMDCECB_00919	GH2	0.510499	0.0273329	0.30354	1.46673	0	0.150366	0.280457	0.539032
PBMDCECB_01495	GH23	2.36064	37.7033	1.07082	1.06202	3.41779	0.42038	13.7116	1.6334		PBMDCECB_01495	GH23	0	0.0797184	0	0	0	0	0.0265728	0
PBMDCECB_01987	GH10	4.02773	0.0733145	0.886429	9.38488	0	0.568389	1.66249	3.31776		PBMDCECB_01987	GH10	7.89758	0.0412825	1.28387	8.87192	0	1.17638	3.07424	3.34943
PBMDCECB_01990	GH67	3.22434	0	0.723264	8.7035	0.0566996	0.706691	1.31587	3.15563		PBMDCECB_01990	GH67	3.1588	0.147346	0.748061	4.56284	0.00890983	0.675951	1.3514	1.74923
PBMDCECB_02045	GH25	0.284663	10.573	0.49806	0	5.4663	1.52077	3.78524	2.32902		PBMDCECB_02045	GH25	0	0.0886561	0	0	0	0	0.029552	0
PBMDCECB_02056	GH23	0.0305288	10.3082	0.498537	0	3.89428	0.78286	3.61242	1.55905		PBMDCECB_02056	GH23	0	0.167724	0	0	0	0	0.055908	0
PBMDCECB_02330	GH112	5.8373	0.989304	0.138017	5.74908	0.108197	0.168568	2.32154	2.00861		PBMDCECB_02330	GH112	0.0773453	0.0400302	0	0.123174	0	0	0.0391252	0.041058
PBMDCECB_02782	GH73	32.3689	0	28.8432	24.8156	0	46.1515	20.404	23.6557		PBMDCECB_02782	GH73	0.591426	0	0	0.754701	0	0.394568	0.197142	0.38309
PBMDCECB_03056	GH25	0	5.91039	1.02087	0.110741	1.50057	1.16892	2.31042	0.926744		PBMDCECB_03056	GH25	0	0.444644	0	0	0.0267048	0	0.148215	0.0089016
PBMDCECB_03201	GH25	1.21646	1.10021	0.0443412	1.03895	6.15268	0.162469	0.787004	2.45137		PBMDCECB_03201	GH25	3.04859	9.40914	0.626824	3.78909	17.0191	1.20029	4.36152	7.33616
PBMDCECB_03203	GH73	1.23764	1.19399	0.164985	0.859057	5.04422	0.0755648	0.865538	1.99295		PBMDCECB_03203	GH73	0.0688375	0.267205	0	0.170513	1.14671	0	0.112014	0.439074
PBMDCECB_03808	GH1	52.5961	0	50.9561	43.4003	0	68.9331	34.5174	37.4445		PBMDCECB_03808	GH1	0.0782449	0	0.0449735	0.0831041	0	0.167333	0.0410728	0.083479
PBMDCECB_03914	CBM48	2.03866	0	0.70258	7.69169	0	0.643576	0.913747	2.77842		PBMDCECB_03914	CBM48	6.0723	0.142849	0.881369	6.25237	0.0100731	1.22358	2.36551	2.49534
PBMDCECB_04124	GH5_4	3.91458	0	0.6523	8.43448	0.0767047	0.65727	1.52229	3.05615		PBMDCECB_04124	GH5_4	2.37354	0.0584939	0.779578	5.80192	0.0741806	0.617655	1.07054	2.16459
PBMDCECB_04137	GH94	3.43341	0.0662463	0.680823	8.37582	0.0470934	0.623646	1.39349	3.01552		PBMDCECB_04137	GH94	4.05853	0.0690584	1.02257	3.78901	0.0219368	0.82341	1.71672	1.54479
PBMDCECB_04179	GH10	4.58654	3.40925	2.54339	3.8816	0.515656	3.53486	3.51306	2.64404		PBMDCECB_04179	GH10	0.65671	0.693285	0.54355	1.03271	0.0516226	0.449827	0.631182	0.511387
PBMDCECB_04181	GH2	4.10563	2.26333	3.13897	3.45743	0.425902	3.8338	3.16931	2.57238		PBMDCECB_04181	GH2	0.23471	0.27766	0.102785	0.225431	0	0.0159167	0.205052	0.0804492
PBMDCECB_04286	GH3	1.33353	0	1.62311	2.69972	0.159053	0.557548	0.985547	1.13877		PBMDCECB_04286	GH3	0.274477	0	0.0450754	0.541401	0	0.0838566	0.106517	0.208419
PBMDCECB_04518	GH9	4.938	0.87081	0.185802	5.80467	0	0.283663	1.9982	2.02944		PBMDCECB_04518	GH9	0.373638	0.138121	0	0.226743	0.0116805	0.0507215	0.170586	0.0963817
PBMDCECB_04582	GH73	48.056	0	38.7638	31.3406	0	58.4994	28.9399	29.9467		PBMDCECB_04582	GH73	0.502351	0	0	1.65173	0	1.43755	0.16745	1.02976
PBMDCECB_04920	GH23	6.27641	6.94114	3.03554	4.49376	0	3.43487	5.4177	2.64288		PBMDCECB_04920	GH23	1.32154	0	0.144691	1.20623	0	0.180513	0.488744	0.462248
PBMDCECB_05170	GH8	3.09018	0	1.17537	8.63603	0.0921425	0.574221	1.42185	3.1008		PBMDCECB_05170	GH8	5.87057	0.179414	1.59415	5.57355	0.0303049	1.94511	2.54804	2.51632
PBMDCECB_05332	GH18	0	6.35208	1.77955	0.0812795	1.76218	1.11533	2.71054	0.986263		PBMDCECB_05332	GH18	0.254985	57.487	0.911935	0.0903211	1.48394	4.44854	19.5513	2.0076
PBMDCECB_05408	GH10	3.36147	0	0.452415	8.07033	0	0.690701	1.2713	2.92034		PBMDCECB_05408	GH10	9.57069	0.176117	2.11891	9.7854	0	2.28263	3.95524	4.02268
PBMDCECB_05678	GH20	0	7.51854	1.01006	0.0365224	2.52394	1.31074	2.84287	1.2904		PBMDCECB_05678	GH20	0.0117215	0.527787	0.0269489	0.0746611	0.0385355	0.717832	0.188819	0.27701
PBMDCECB_05819	GH105	0	6.38799	1.44817	0	1.89213	1.76873	2.61205	1.22029		PBMDCECB_05819	GH105	0	0.258778	0	0	0.0156081	0.101906	0.0862593	0.0391714
PBMDCECB_06043	PL12	5.33319	1.00392	0.151727	5.92516	0.178418	0.185313	2.16295	2.0963		PBMDCECB_06043	PL12	0.0428169	0	0	0.0606153	0	0	0.0142723	0.0202051
PBMDCECB_06094	GH2	1.52839	0	2.41663	2.13156	0	1.01611	1.31501	1.04922		PBMDCECB_06094	GH2	0.428695	0	0.404355	0.921836	0	0.297418	0.277683	0.406418
PBMDCECB_06110	GH1	1.77568	0	2.41641	2.33664	0	0.948633	1.39736	1.09509		PBMDCECB_06110	GH1	1.72514	0	2.21375	2.23715	0.0131615	1.63029	1.31296	1.29353
PBMDCECB_06143	GH1	1.97535	1.40123	0.474375	1.52905	7.01264	0.931149	1.28365	3.15761		PBMDCECB_06143	GH1	2.77065	4.33215	0.361422	3.54798	9.01286	1.26071	2.48807	4.60718
PBMDCECB_06634	GH13_38	0.049485	6.20616	1.15442	0.150273	1.42537	1.21609	2.47002	0.930578		PBMDCECB_06634	GH13_38	0	0.997409	0.0378709	0.0174917	0.129809	0.164322	0.345093	0.103874
PBMDCECB_06638	GH13_8	0.0846486	7.39051	1.38232	0.085685	1.33522	0.949671	2.95249	0.790192		PBMDCECB_06638	GH13_8	0.0417165	4.08056	0.0639405	0.0295281	0.127932	0.515064	1.39541	0.224175
PBMDCECB_06844	GH23	2.78758	0	0.325153	6.71901	0	0.694974	1.03758	2.47133		PBMDCECB_06844	GH23	1.41169	0	0.231834	1.71501	0	0.288075	0.547841	0.667695
PBMDCECB_06937	GH25	0.200978	0.969448	1.05492	0	1.79183	1.82529	0.741782	1.20571		PBMDCECB_06937	GH25	0.073814	0.171881	0	0.0784812	0.819774	0	0.0818983	0.299418
PBMDCECB_07106	GH3	3.35785	0.0352111	0.851458	8.60824	0.050062	0.506968	1.41484	3.05509		PBMDCECB_07106	GH3	0.33225	0.0184241	0.354657	0.428303	0	0.185901	0.23511	0.204735
PBMDCECB_07158	GH18	5.37448	3.06863	4.15799	0.388591	0.225666	3.7502	4.20037	1.45482		PBMDCECB_07158	GH18	0.497784	0.973222	1.44118	0.176221	0.205724	1.15637	0.970729	0.512772
PBMDCECB_07193	CBM48	3.55286	0	0.900907	10.9454	0	1.3204	1.48459	4.0886		PBMDCECB_07193	CBM48	8.53349	0.16823	1.61939	12.5794	0	1.27588	3.44037	4.61843
PBMDCECB_07270	GH2	3.94569	0.057241	0.622879	9.06908	0.0813834	0.633965	1.54194	3.26148		PBMDCECB_07270	GH2	1.06717	0	0.350503	1.46651	0	0.135662	0.472558	0.534057
PBMDCECB_07534	GH23	0.456785	13.2202	0.710411	0.154126	18.5872	1.46419	4.7958	6.73517		PBMDCECB_07534	GH23	0.0624772	3.10299	0.287293	0.0665272	3.28462	0.447998	1.15092	1.26638
PBMDCECB_07634	GH2	0.0545429	7.70871	1.17698	0.082816	1.72068	1.4278	2.98008	1.0771		PBMDCECB_07634	GH2	0.00872189	0.338564	0.040105	0.0092575	0.103306	0.235918	0.12913	0.11616
PBMDCECB_07635	GH63	0.0440322	7.47633	1.18129	0.0891426	1.87226	0.987991	2.90055	0.983131		PBMDCECB_07635	GH63	0	0.20278	0	0.0154081	0.0286043	0.144727	0.0675933	0.0629131
PBMDCECB_07638	GH2	0	8.29986	1.07172	0.0422749	2.34864	1.3387	3.12386	1.2432		PBMDCECB_07638	GH2	0	0.40437	0	0.0145535	0.0630576	0.058582	0.13479	0.0453977
PBMDCECB_07646	GH20	0.0439639	7.08303	1.12818	0.0890044	1.50755	0.939486	2.75172	0.845347		PBMDCECB_07646	GH20	0.0144873	2.58675	0.0333078	0	0.475944	0.227046	0.878182	0.23433
PBMDCECB_07793	GH23	2.21255	0	0.645199	6.22901	0	0.517137	0.952583	2.24872		PBMDCECB_07793	GH23	0.668569	0	0.164692	0.963943	0	0.13625	0.277754	0.366731
PBMDCECB_07799	GH3	3.41766	0.24553	1.27228	6.80859	0.149609	1.16543	1.64516	2.70788		PBMDCECB_07799	GH3	1.97352	0.0733945	0.73358	2.30837	0	0.706891	0.926832	1.00509
PBMDCECB_07800	GH3	3.54947	0.105906	0.896337	7.33403	0.250956	0.821061	1.51724	2.80202		PBMDCECB_07800	GH3	2.12986	0.0554241	0.465058	2.62741	0.00782326	0.627023	0.883447	1.08742
PBMDCECB_07844	GH3	4.31933	1.16288	0.312447	5.25343	0.321484	0.178879	1.93155	1.91793		PBMDCECB_07844	GH3	3.23734	4.28686	1.0455	2.73547	0.818885	1.01761	2.85657	1.52399
PBMDCECB_07891	CBM50	3.53094	0.179284	0.216769	6.67805	0	0.49641	1.309	2.39149		PBMDCECB_07891	CBM50	2.75616	0	0.540946	2.75116	0	0.432113	1.09904	1.06109
PBMDCECB_07898	GH35	4.6848	0.919913	0	5.58148	0	0.265784	1.86824	1.94909		PBMDCECB_07898	GH35	0.108797	0.0211155	0	0.101073	0	0	0.0433042	0.033691
PBMDCECB_08058	GH32	0.0757918	6.14197	1.76812	0.0767197	1.45541	0.890797	2.66196	0.807642		PBMDCECB_08058	GH32	0	0.0823121	0	0	0	0	0.0274374	0
PBMDCECB_08059	GH32	0	7.01148	1.4129	0	2.87985	0.949113	2.80813	1.27632		PBMDCECB_08059	GH32	0	0.0885473	0	0	0	0	0.0295158	0
PBMDCECB_08112	GH3	2.93722	0	0.685215	8.68831	0.089528	0.69741	1.20748	3.15842		PBMDCECB_08112	GH3	1.26447	0.0981664	0.339168	2.17	0	0.585189	0.567268	0.918396
PBMDCECB_08257	GH24	29.0162	0	0	20.827	0	0	9.67207	6.94233		PBMDCECB_08257	GH24	0.60982	0	0	2.51832	0	0	0.203273	0.83944
PBMDCECB_08359	GH24	0	3.81235	0	0	7.08806	0	1.27078	2.36269		PBMDCECB_08359	GH24	0	0	0	0	0.117906	0	0	0.039302
PBMDCECB_08409	PL12	0.0851568	8.70825	1.63894	0.172399	1.92725	1.68327	3.47745	1.26097		PBMDCECB_08409	PL12	0.0419863	0.651896	0	0	0.0183938	0	0.231294	0.00613127
PBMDCECB_08415	PL15	0.0326358	7.80822	1.14202	0.0330354	2.05914	1.1856	2.99429	1.09259		PBMDCECB_08415	PL15	0.0421491	0.114527	0	0	0.0138612	0	0.0522254	0.0046204
PBMDCECB_08613	GH123	9.29511	9.01471	7.15425	9.63208	6.64111	8.63441	8.48802	8.30253		PBMDCECB_08613	GH123	0.523648	0.714477	0.0364826	1.33114	0.0208449	0.814039	0.424869	0.722008
PBMDCECB_08614	GH20	7.35927	8.96193	6.40289	7.63255	6.53637	7.47647	7.5747	7.21513		PBMDCECB_08614	GH20	0.737534	6.55233	0.0942044	1.24035	0.752657	0.759526	2.46136	0.917511
PBMDCECB_08682	CBM50	0.149192	6.62079	2.43632	0	2.35331	1.11586	3.06877	1.15639		PBMDCECB_08682	CBM50	0	5.05171	0.0598496	0	0.0852666	0.408609	1.70385	0.164625
PBMDCECB_08709	GH23	36.5498	0	33.6661	24.6494	0	44.0694	23.4053	22.9063		PBMDCECB_08709	GH23	0.624274	0	0.0700135	0.630535	0	0.911213	0.231429	0.513916
PBMDCECB_09141	GH3	0.518086	13.7806	0.776974	0	4.56827	1.42344	5.02522	1.99724		PBMDCECB_09141	GH3	0.541773	17.4629	0.296573	0.0822336	6.11848	0.257691	6.10042	2.1528
PBMDCECB_09263	GH13_11	49.2675	0	46.4081	33.437	0	60.9674	31.8919	31.4681		PBMDCECB_09263	GH13_11	1.70986	0	1.60522	2.20881	0	3.28863	1.10503	1.83248
PBMDCECB_09331	GH3	5.66364	1.30825	0.046523	5.65224	0	0.298311	2.33947	1.98352		PBMDCECB_09331	GH3	0.730593	0.668461	0.0899846	0.678703	0	0.111504	0.496346	0.263402
PBMDCECB_09395	GH1	0.933398	1.01304	0.0680466	1.06293	4.88103	0.31166	0.671495	2.08521		PBMDCECB_09395	GH1	0.118438	0.429061	0	0.377383	0.544003	0.0562878	0.1825	0.325891
PBMDCECB_09567	GH23	3.17796	0.933094	0.805844	3.35674	0.568561	0.590534	1.63897	1.50528		PBMDCECB_09567	GH23	1.59335	0.852815	0.631634	1.16958	0.786044	0.314855	1.02593	0.756826
PBMDCECB_09797	GH110	0	6.61744	0.788831	0.0977937	2.4515	1.29033	2.46876	1.27987		PBMDCECB_09797	GH110	0	0.747332	0.0737765	0.0170374	0.094841	0.228642	0.273703	0.113507
PBMDCECB_09867	GH24	1.70228	8.50981	0.180509	0.313296	76.4146	0.330699	3.4642	25.6862		PBMDCECB_09867	GH24	0	0	0	0	0.165735	0	0	0.055245
PBMDCECB_09950	CBM48	0	5.51284	1.75406	0	2.37202	1.2854	2.4223	1.21914		PBMDCECB_09950	CBM48	0	0.244689	0.0603945	0	0.0172075	0	0.101694	0.00573583
PBMDCECB_100093	GH25	2.59494	0.500684	0.484293	1.9963	0.142371	0.554526	1.19331	0.897732		PBMDCECB_100093	GH25	0.0767592	0	0	0.12243	0	0	0.0255864	0.04081
PBMDCECB_100318	GH18	3.06586	0.422533	1.19204	1.62559	0	1.5599	1.56014	1.06183		PBMDCECB_100318	GH18	0.236268	0	0	0.251532	0	0.254008	0.078756	0.168513
PBMDCECB_100404	GH30	3.63365	0	0	18.9104	0.0541738	0	1.21122	6.32152		PBMDCECB_100404	GH30	1.39429	0	0	1.97372	0	0	0.464763	0.657907
PBMDCECB_100541	GH30_3	2.43515	0.671217	0.676294	3.40399	0	0.433648	1.26089	1.27921		PBMDCECB_100541	GH30_3	0.156844	0.182634	0.0450754	0.0624694	0.0257298	0	0.128184	0.0293997
PBMDCECB_100618	GH3	0.187476	0.90432	1.53075	0.759086	0.257147	0.801253	0.874182	0.605829		PBMDCECB_100618	GH3	0	0	0	0	0	0	0	0
PBMDCECB_100735	GH13	0.769684	0.247512	6.28449	1.75299	0.263929	1.16505	2.4339	1.06066		PBMDCECB_100735	GH13	0.438819	1.94166	0.958453	0.37291	0.0431661	0.938754	1.11298	0.45161
PBMDCECB_101016	GH11	2.68012	0.235054	3.31565	13.4825	1.67096	1.21488	2.07694	5.45611		PBMDCECB_101016	GH11	66.3142	2.36206	25.8069	57.2618	2.8754	15.7772	31.4944	25.3048
PBMDCECB_101166	GH10	2.43183	0	0	4.30781	0.166778	0	0.81061	1.49153		PBMDCECB_101166	GH10	0.326569	0	0.107264	0.645195	0	0	0.144611	0.215065
PBMDCECB_101240	GH3	1.18149	0.0455926	0.165375	3.0138	0	0.0504954	0.464153	1.02143		PBMDCECB_101240	GH3	0.282008	0	0	0.282815	0.010291	0	0.0940027	0.097702
PBMDCECB_102154	GH13	0.862158	0.600709	1.11739	0.775746	4.00755	1.02355	0.860086	1.93562		PBMDCECB_102154	GH13	0.286151	1.8265	1.31578	0.168808	2.34934	2.28803	1.14281	1.60206
PBMDCECB_102342	GH3	7.56822	0	0.461155	11.3198	0	0.482772	2.67646	3.93419		PBMDCECB_102342	GH3	12.4172	0.384392	0.35029	8.45485	0.0749926	0.461562	4.38396	2.99713
PBMDCECB_102859	GH127	1.28507	0	0	2.51488	0	0	0.428357	0.838293		PBMDCECB_102859	GH127	0.450768	0.0218713	0	0.732863	0	0	0.157546	0.244288
PBMDCECB_103046	GH13_9	0.582974	0.562413	5.984	2.1244	0.319848	0.996627	2.37646	1.14696		PBMDCECB_103046	GH13_9	0.486939	6.45929	1.32313	0.800471	0.028865	1.39318	2.75645	0.740839
PBMDCECB_103065	GH3	0.422054	0	0.574347	3.84499	0	0	0.332134	1.28166		PBMDCECB_103065	GH3	0.243476	0	0	0.181069	0	0.138942	0.0811587	0.10667
PBMDCECB_103122	GH3	3.76837	2.54209	4.99044	10.3537	3.38108	1.42286	3.76697	5.05255		PBMDCECB_103122	GH3	35.0798	22.7939	10.6659	39.2006	0.621237	4.96327	22.8465	14.9284
PBMDCECB_103556	GH2	1.44408	0.55726	0.235819	1.16941	2.4165	0.216015	0.74572	1.26731		PBMDCECB_103556	GH2	0.250106	0.38834	0.063891	0.108156	0.249878	0.0263766	0.234112	0.128137
PBMDCECB_103796	GH18	1.70814	0.188331	1.42317	1.77846	0.535525	1.40794	1.10655	1.24064		PBMDCECB_103796	GH18	0.1298	0.100765	0.149212	0.189521	0.0106559	0.138731	0.126592	0.112969
PBMDCECB_103867	GH3	10.8342	2.6922	33.5561	11.2576	3.43366	30.0802	15.6942	14.9238		PBMDCECB_103867	GH3	3.52436	0.375945	5.69057	2.61358	0.00884085	5.09724	3.19696	2.57322
PBMDCECB_103923	GH1	0.544054	0.0583183	0.0705114	0.122381	5.4724	0.387538	0.224295	1.99411		PBMDCECB_103923	GH1	0	0	0	0.0654368	0.148192	0	0	0.0712096
PBMDCECB_104188	GH5_4	3.50066	0.463537	0.400323	4.93314	0.188298	0.440043	1.45484	1.85383		PBMDCECB_104188	GH5_4	1.94188	0.257363	0.326681	2.16363	0	0.202693	0.841975	0.788774
PBMDCECB_104407	GH32	66.1597	89.9291	15.2317	45.7694	24.0138	18.6677	57.1068	29.4836		PBMDCECB_104407	GH32	0.952017	6.3324	0.216177	0.37432	0.123647	0.20087	2.5002	0.232946
PBMDCECB_104564	GH78	0.0728717	1.19513	1.785	0.590111	0.199905	0.622892	1.01767	0.470969		PBMDCECB_104564	GH78	0.0506911	0	0.0582726	0	0.0166069	0	0.0363212	0.00553563
PBMDCECB_104771	CBM6	0.928941	0	1.21899	9.05052	0.477809	0.744411	0.715977	3.42425		PBMDCECB_104771	CBM6	4.53632	0.0683664	2.53153	5.7621	0.0287198	1.95307	2.37874	2.5813
PBMDCECB_104887	GH78	2.9645	0.254217	1.42158	2.56735	0.180719	1.68933	1.54677	1.47913		PBMDCECB_104887	GH78	0.532045	0.0991316	0.048929	0.33887	0.0489898	0.166679	0.226702	0.184846
PBMDCECB_104895	GH5_13	0.697022	0.149431	1.62606	3.13581	0	0.4965	0.824171	1.21077		PBMDCECB_104895	GH5_13	1.41312	0.210947	0.24992	0.490899	0	0.116354	0.624662	0.202418
PBMDCECB_10490	GH3	0.141798	1.02598	1.28183	0.071767	2.9174	2.38624	0.816536	1.7918		PBMDCECB_10490	GH3	0	0	0	0	0.0151283	0	0	0.00504277
PBMDCECB_105035	GH123	0	0	27.7935	0.105941	0	24.1947	9.2645	8.10021		PBMDCECB_105035	GH123	0	0	0.280015	0	0	1.21514	0.0933383	0.405047
PBMDCECB_10526	GH3	3.21551	0.971742	0.361511	3.01959	0.212553	0.206969	1.51625	1.14637		PBMDCECB_10526	GH3	0.796703	1.02102	0.0872241	0.590737	0.349149	0.270193	0.634982	0.40336
PBMDCECB_105386	GH42	1.56097	1.98147	2.8749	0.498975	8.45158	4.21354	2.13911	4.38803		PBMDCECB_105386	GH42	4.8295	3.11647	5.35116	5.25604	0.457062	15.3256	4.43238	7.0129
PBMDCECB_105480	GH1	1.90839	0	4.00682	0.772702	0.523518	4.07813	1.97174	1.79145		PBMDCECB_105480	GH1	0	0.457896	1.35004	0.313794	0.185362	2.179	0.602645	0.892719
PBMDCECB_105494	GH25	1.31497	0	0	1.9361	0	0	0.438323	0.645367		PBMDCECB_105494	GH25	0.0913366	0	0.210001	0.0485803	0.029768	0	0.100446	0.0261161
PBMDCECB_105500	GH78	1.16972	0.464661	0.481552	1.04474	0.755017	1.17629	0.705311	0.992016		PBMDCECB_105500	GH78	0.189972	0	0.272981	0.327958	0.0155656	0.542002	0.154318	0.295175
PBMDCECB_105783	GH123	18.5392	4.60911	21.2007	18.0297	0.356146	14.5236	14.783	10.9698		PBMDCECB_105783	GH123	1.44121	0.808782	0.159688	4.97878	0	0.717718	0.803227	1.89883
PBMDCECB_105923	GH2	0.514203	0.548285	2.4307	0.46571	0.742414	2.05307	1.1644	1.08706		PBMDCECB_105923	GH2	0.0865216	0.456765	0.278491	0.0918344	0.0170804	0.209394	0.273926	0.106103
PBMDCECB_105977	CBM50	5.97576	0.155811	30.1419	8.3377	0.110763	23.0376	12.0912	10.4954		PBMDCECB_105977	CBM50	1.65406	0.221368	3.86847	2.39415	0	9.8108	1.91463	4.06832
PBMDCECB_106373	GH25	1.19319	0	1.73972	0.402599	0	1.59361	0.977637	0.665403		PBMDCECB_106373	GH25	0	0	0	0	0	0.10415	0	0.0347167
PBMDCECB_106416	GH2	3.02112	1.06494	4.60822	2.52882	1.03596	5.33859	2.89809	2.96779		PBMDCECB_106416	GH2	0.4323	0.0915243	1.31015	0.48002	0.0128939	1.17666	0.611325	0.556525
PBMDCECB_106484	GH2	1.94972	0.444589	1.19913	1.57887	0.72935	1.4772	1.19781	1.26181		PBMDCECB_106484	GH2	0.0115034	0.017861	0	0.0488475	0	0.0163827	0.00978813	0.0217434
PBMDCECB_106524	GH13_11	2.48509	0.385302	0.776434	3.23423	0	1.32762	1.21561	1.52062		PBMDCECB_106524	GH13_11	0.526831	0.29538	0.168228	0.699229	0.0288452	0.271055	0.330146	0.333043
PBMDCECB_10655	GH67	0.0847751	7.85137	0.88996	0.0429065	2.50001	1.31341	2.94204	1.28544		PBMDCECB_10655	GH67	0	0.30275	0	0	0	0.0198421	0.100917	0.00661403
PBMDCECB_10662	CBM48	0.0439639	6.95579	1.43587	0.0445022	1.92966	1.40923	2.81187	1.1278		PBMDCECB_10662	CBM48	0	1.12467	0	0.0153823	0	0.103203	0.37489	0.0395284
PBMDCECB_10664	GH3	0.165463	7.5344	1.54401	0.167489	1.77023	1.30827	3.08129	1.082		PBMDCECB_10664	GH3	0.0106935	1.26187	0.196683	0.0113515	0.0421982	0.0913655	0.489749	0.0483051
PBMDCECB_10668	GH10	0.0755899	6.92776	0.969876	0.0765153	2.48834	0.726892	2.65774	1.09725		PBMDCECB_10668	GH10	0	0.90267	0.0607632	0	0	0.0377153	0.321144	0.0125718
PBMDCECB_10676	GH3	2.64098	1.357	0.133936	2.38274	0.708736	0.306719	1.37731	1.13273		PBMDCECB_10676	GH3	1.59231	1.54345	0.634835	1.1235	0.611636	0.471746	1.25686	0.735627
PBMDCECB_106940	GH2	1.65515	1.84035	2.06152	2.86809	0.692618	1.64859	1.85234	1.73643		PBMDCECB_106940	GH2	0.664845	1.45081	0.929522	0.295624	0.0945853	0.767453	1.01506	0.385887
PBMDCECB_107023	GH2	0.401482	0.0484152	2.10736	1.52399	0.206506	0.214486	0.852419	0.648327		PBMDCECB_107023	GH2	0.200719	0.441487	0.0769126	0.284197	0.0329517	0.190706	0.239706	0.169285
PBMDCECB_107050	GH13_9	2.16571	0.948584	0.571889	1.39445	3.22796	0.419089	1.22873	1.6805		PBMDCECB_107050	GH13_9	3.51212	3.50494	0.411983	2.74327	6.06545	0.972957	2.47635	3.26056
PBMDCECB_107114	GH74	2.08483	0.159627	2.04582	10.5183	1.58867	0.671813	1.43009	4.25959		PBMDCECB_107114	GH74	2.89793	0.215846	1.08176	2.78112	0.710336	1.3248	1.39851	1.60542
PBMDCECB_107489	GH5_13	2.714	0.727301	0.879362	1.67886	0.723837	0.241653	1.44022	0.88145		PBMDCECB_107489	GH5_13	0.237135	0.0818112	0.302891	0.0559922	0	0.1504	0.207279	0.0687974
PBMDCECB_107771	GH20	0.0840219	0.256148	9.82581	0.127576	0.806724	5.31923	3.38866	2.08451		PBMDCECB_107771	GH20	0.0137947	0.385529	1.90293	0	0.172244	2.18138	0.767418	0.784541
PBMDCECB_10796	GH67	0.244862	0.519698	8.62559	0.148716	0.806061	5.0756	3.13005	2.01013		PBMDCECB_10796	GH67	0.114002	0.12643	2.8457	0.017294	0.12835	3.22606	1.02871	1.1239
PBMDCECB_10798	GH10	0.29375	0.56678	7.10978	0.148673	0.201457	4.3941	2.65677	1.58141		PBMDCECB_10798	GH10	0.204561	0.15879	2.82187	0.108672	0.184284	3.90397	1.06174	1.39898
PBMDCECB_107989	CBM48	1.43621	0.218772	1.32256	1.22425	0.207362	0.726892	0.992514	0.719501		PBMDCECB_107989	CBM48	0.0528576	0	0	0.0280817	0	0	0.0176192	0.00936057
PBMDCECB_10807	GH32	4.11767	3.20504	3.87514	2.93661	1.09107	4.39963	3.73262	2.8091		PBMDCECB_10807	GH32	0.0464964	0	0.0356335	0.0164573	0	0.0662544	0.0273766	0.0275706
PBMDCECB_108093	GH32	3.15648	0.908203	1.42105	3.30724	0.151912	0.532518	1.82858	1.33056		PBMDCECB_108093	GH32	0.0372697	0.0289322	0	0	0.012231	0.0531296	0.0220673	0.0217869
PBMDCECB_10811	GH78	4.469	2.66522	3.41201	3.57785	0.724429	4.60137	3.51541	2.96788		PBMDCECB_10811	GH78	0.292754	0.392562	0.122377	0.409714	0	0.018956	0.269231	0.14289
PBMDCECB_108135	GH2	0.644361	0.734659	2.66478	0.474364	1.12486	2.87911	1.34793	1.49278		PBMDCECB_108135	GH2	0.0198301	0.12315	0.410325	0.147433	0.0520459	0.254459	0.184435	0.151313
PBMDCECB_108219	GH105	0.309788	0.0747154	3.07145	1.5679	0.106228	0.8275	1.15198	0.833876		PBMDCECB_108219	GH105	0.461983	0.210947	0.37488	0.31764	0	0.155139	0.34927	0.157593
PBMDCECB_108308	GH20	3.8708	0.46154	3.65261	4.97479	0.178965	3.57821	2.66165	2.91066		PBMDCECB_108308	GH20	1.9045	0.844855	1.1852	3.07121	0.0282272	2.77455	1.31152	1.958
PBMDCECB_108537	GH2	1.28184	0.247326	2.39229	0.519014	0	2.32834	1.30715	0.949118		PBMDCECB_108537	GH2	0	0	0	0	0	0.071408	0	0.0238027
PBMDCECB_108700	GH3	0.600604	2.31768	0.250202	0.303979	0.411901	0.137513	1.05616	0.284464		PBMDCECB_108700	GH3	0.169314	0.50386	0.0324392	0.0449424	0.0927155	0.0201013	0.235204	0.0525864
PBMDCECB_10883	GH129	2.07047	0	1.73254	3.82714	0	1.39467	1.26767	1.7406		PBMDCECB_10883	GH129	0.594411	0	0.444151	0.489139	0	0.33877	0.346187	0.27597
PBMDCECB_108839	GH25	0.372899	0.26981	0.487383	0.43223	1.40656	0.697257	0.376697	0.845349		PBMDCECB_108839	GH25	0	0.0523822	0.0775792	0.143475	0.0441227	0.192802	0.0433205	0.1268
PBMDCECB_109124	GH78	2.78454	1.11931	1.24506	2.48979	0.190967	0.495868	1.7163	1.05888		PBMDCECB_109124	GH78	0.322587	0.262354	0.0706346	0.668757	0.0403635	0.0875538	0.218525	0.265558
PBMDCECB_10925	GH73	0.720289	0.347442	1.40028	0.364554	43.9645	1.66749	0.82267	15.3322		PBMDCECB_10925	GH73	0.0459105	0	0	0.0488386	0.0299241	0	0.0153035	0.0262542
PBMDCECB_109314	CBM48	2.17683	0	0	3.74593	0	0	0.72561	1.24864		PBMDCECB_109314	CBM48	6.70454	0	0	6.14914	0	0	2.23485	2.04971
PBMDCECB_109594	CBM48	1.24522	0.141329	1.36702	1.77948	0	0.782636	0.917856	0.854039		PBMDCECB_109594	CBM48	0.0764844	0.0791615	0	0.216702	0	0.218267	0.051882	0.14499
PBMDCECB_11001	GH32	3.57372	1.09177	0.347376	3.73806	0.571877	0.127281	1.67096	1.47907		PBMDCECB_11001	GH32	7.00948	4.35935	1.25395	8.04583	0.0397593	1.26731	4.20759	3.11763
PBMDCECB_110185	GH112	0.546856	0.753669	5.19409	0.711709	0.37504	1.46075	2.16487	0.849166		PBMDCECB_110185	GH112	0.0255158	0.0990433	0.0586636	0.0677233	0	0.0181724	0.0610742	0.0286319
PBMDCECB_110327	GH73	0.637825	1.3674	1.48796	0.430423	0.486031	1.06011	1.1644	0.658855		PBMDCECB_110327	GH73	0	0	0	0	0	0	0	0
PBMDCECB_110541	CBM32	2.19059	0.806905	0.418119	0.846646	4.15189	0.851121	1.13854	1.94989		PBMDCECB_110541	CBM32	0.0130267	0.0202259	0	0	0	0	0.0110842	0
PBMDCECB_110585	GH3	2.60142	1.09577	2.94891	2.89289	0.753839	3.17104	2.21537	2.27259		PBMDCECB_110585	GH3	0.0119151	0	0.054788	0.0758951	0	0.0169699	0.0222344	0.030955
PBMDCECB_110586	GH3	3.39307	0.665775	2.68324	2.61962	0.473289	3.01093	2.24736	2.03461		PBMDCECB_110586	GH3	0.038859	0	0.0893415	0.10318	0	0	0.0427335	0.0343933
PBMDCECB_110719	GH1	0.82865	0.0571017	3.5901	1.43794	0.324741	4.23723	1.49195	1.99997		PBMDCECB_110719	GH1	0.0601794	0.0622884	0.230599	0.0213062	0	0.286017	0.117689	0.102441
PBMDCECB_110733	GH3	1.21382	2.87428	2.31682	1.26591	2.32076	1.33623	2.13497	1.64097		PBMDCECB_110733	GH3	0.191431	1.54188	0.440121	0.558874	0.0393319	0.0511212	0.724477	0.216442
PBMDCECB_110734	GH3	0.952562	2.81095	1.8954	1.07766	2.38254	0.838177	1.8863	1.43279		PBMDCECB_110734	GH3	0.15103	1.70002	0.434043	0.441106	0	0	0.761698	0.147035
PBMDCECB_110867	CBM50	26.4816	60.3068	19.0555	15.9325	114.596	14.7452	35.2813	48.4246		PBMDCECB_110867	CBM50	2.60314	3.8393	0.598496	4.3701	12.5683	3.30602	2.34698	6.74814
PBMDCECB_110884	GH25	0.830382	0	1.93717	2.10137	0	1.21996	0.922517	1.10711		PBMDCECB_110884	GH25	0.537314	0.238317	0.441208	0.32648	0.0250636	0.274298	0.405613	0.208614
PBMDCECB_110968	GH2	2.20223	4.80821	2.43355	2.65939	2.70267	1.85765	3.148	2.40657		PBMDCECB_110968	GH2	0.0378277	0.156623	0	0.0267734	0.0248668	0.0179603	0.0648169	0.0232002
PBMDCECB_111151	GH13	1.25066	1.13952	1.13463	0.773648	1.42953	1.18782	1.17494	1.13033		PBMDCECB_111151	GH13	0.312129	0.745517	0.165605	0.408125	0.755385	0.7878	0.40775	0.650437
PBMDCECB_111214	CBM50	31.0324	63.0214	21.7708	20.1449	115.819	17.1793	38.6082	51.0477		PBMDCECB_111214	CBM50	0.634793	0.788323	0.194602	1.12525	6.9022	0.605241	0.539239	2.87756
PBMDCECB_111324	GH20	4.12318	2.273	2.60101	3.74778	2.77001	2.92202	2.99906	3.1466		PBMDCECB_111324	GH20	0.455952	0.686479	0.285895	0.616128	0.617431	0.688921	0.476109	0.640827
PBMDCECB_111407	GH3	1.4556	0.0739084	3.93188	3.48968	0.630484	2.94682	1.82046	2.35566		PBMDCECB_111407	GH3	0.214708	0	0.185115	0.142589	0	0.727739	0.133274	0.290109
PBMDCECB_111505	CBM50	4.47969	8.64339	9.54615	4.70895	0.47265	8.19217	7.55641	4.45792		PBMDCECB_111505	CBM50	6.3953	28.878	7.13976	11.6334	0.442594	27.3076	14.1377	13.1279
PBMDCECB_111792	GH13_14	0.682126	0.0731186	4.15508	1.45768	0.103958	3.80613	1.63677	1.78926		PBMDCECB_111792	GH13_14	0.556704	0.0823121	0.487594	0.338014	0.0868226	1.85373	0.375537	0.759522
PBMDCECB_111837	GH32	1.0782	0.550678	3.47702	2.1186	0.260979	1.42309	1.70197	1.26756		PBMDCECB_111837	GH32	0.0433327	0	0	0	0	0	0.0144442	0
PBMDCECB_111898	GH13_29	4.2654	0.046761	0	18.1046	0	0	1.43739	6.03487		PBMDCECB_111898	GH13_29	1.01457	0	0	0.889243	0	0	0.33819	0.296414
PBMDCECB_111928	GH13_14	1.04343	0.287609	1.56483	1.50887	0.817825	1.75195	0.96529	1.35955		PBMDCECB_111928	GH13_14	0.242897	1.31949	0	0.452576	0.236584	0.0870648	0.520796	0.258742
PBMDCECB_111991	GH3	0.907698	0.202081	1.14021	1.2722	0.0957708	0.447624	0.749996	0.605198		PBMDCECB_111991	GH3	0.120719	0	0	0.076951	0	0	0.0402397	0.0256503
PBMDCECB_112480	GH2	0.613371	0.870202	2.27262	1.02263	0.346423	0.925229	1.25206	0.764761		PBMDCECB_112480	GH2	0.48058	1.40137	0.862364	0.647063	0.354526	0.75122	0.914771	0.58427
PBMDCECB_112559	GH3	0.275748	1.5518	0.160821	0.186083	1.89111	0.0982098	0.66279	0.725134		PBMDCECB_112559	GH3	0.0151995	0	0	0.0322783	0.21967	0.0216574	0.0050665	0.0912019
PBMDCECB_11266	GH20	2.25263	0.59656	2.67907	1.92253	0.0605836	2.2181	1.84275	1.4004		PBMDCECB_11266	GH20	0.0728018	0.135642	0.334759	0.154599	0.00956673	0.145215	0.181068	0.103127
PBMDCECB_112732	GH2	3.98486	2.3126	2.94136	2.89919	0.640515	3.59245	3.07961	2.37738		PBMDCECB_112732	GH2	0.180446	0.171219	0.299624	0.287313	0	0.142741	0.217096	0.143351
PBMDCECB_112980	GH73	0.515063	0.248449	0.45059	0.521369	4.94531	0	0.404701	1.82223		PBMDCECB_112980	GH73	0	0	0	0	0.0653263	0	0	0.0217754
PBMDCECB_112983	GH20	3.57122	0.430659	8.59154	2.56059	0.306148	8.58546	4.19781	3.8174		PBMDCECB_112983	GH20	0.285487	0.241755	0.11934	0.137879	0.0340051	0.370345	0.215527	0.180743
PBMDCECB_113118	GH13_8	1.81646	0.751027	1.21073	1.31336	1.06779	1.94084	1.25941	1.44066		PBMDCECB_113118	GH13_8	0.279432	0.217038	1.28605	0.149497	0	1.8237	0.594173	0.657732
PBMDCECB_113133	GH78	1.90036	0.613563	0.38365	1.22076	2.40607	0.117143	0.965858	1.24799		PBMDCECB_113133	GH78	0.0712941	0.055348	0	0.126144	0.070313	0	0.042214	0.0654857
PBMDCECB_113390	GH50	0.684565	0.66042	1.597	0.923928	0.312988	0.975252	0.980662	0.737389		PBMDCECB_113390	GH50	0.225745	0.17516	0.778751	0.241097	0.651582	0.651918	0.393219	0.514866
PBMDCECB_113486	GH35	11.3016	25.7999	2.70412	11.6495	7.7224	3.18475	13.2685	7.51888		PBMDCECB_113486	GH35	0.57029	3.20452	0.0936542	0.374826	0.392645	0.154746	1.28949	0.307406
PBMDCECB_113623	CBM50	0.389539	0	3.52137	0.591462	0.133575	1.97701	1.30364	0.900682		PBMDCECB_113623	CBM50	0.0710874	0	0.16344	0.0755749	0	0.761786	0.0781758	0.27912
PBMDCECB_113772	GH105	0.720628	0.308983	2.70849	1.621	0.439302	1.19773	1.24603	1.08601		PBMDCECB_113772	GH105	0.338871	0.613767	0.324629	0.240069	0.499208	0.68525	0.425756	0.474842
PBMDCECB_113794	GH1	0.663541	0.0581944	1.68867	0.488484	0	3.09371	0.803468	1.19406		PBMDCECB_113794	GH1	0.0409741	0	0	0.0217606	0	0.0876376	0.013658	0.0364661
PBMDCECB_113808	GH3	3.4901	1.96804	3.5836	8.73256	2.42726	0.9454	3.01391	4.03507		PBMDCECB_113808	GH3	55.5066	33.8063	14.4253	55.4745	1.98243	7.16055	34.5794	21.5392
PBMDCECB_113849	GH20	1.44261	2.26157	2.0508	1.32338	1.66955	1.39689	1.91833	1.46327		PBMDCECB_113849	GH20	0.223288	0.947601	0.205345	0.110641	0.0977976	0.296934	0.458745	0.168458
PBMDCECB_113930	CBM48	6.10347	0	0.195049	12.1025	0	0.178668	2.09951	4.09372		PBMDCECB_113930	CBM48	32.1565	3.64154	1.29705	30.4193	0.699594	0.678256	12.365	10.5991
PBMDCECB_114121	CBM50	0.894892	0.191851	1.8557	5.33444	0	0.531205	0.980814	1.95521		PBMDCECB_114121	CBM50	2.25934	0.169711	1.75947	1.74348	0.0952374	1.35394	1.39617	1.06422
PBMDCECB_114365	GH3	1.11841	0.0276658	2.44186	2.7577	0	1.25628	1.19598	1.33799		PBMDCECB_114365	GH3	0.53327	0.0856562	0.359357	0.536757	0.0120988	0.327253	0.326094	0.292036
PBMDCECB_114437	CBM62	0	7.39713	0	0	1.64512	0	2.46571	0.548373		PBMDCECB_114437	CBM62	0	0.109356	0	0	0	0	0.036452	0
PBMDCECB_114627	GH23	7.01973	0	0.255876	8.66004	0.300888	0.234387	2.4252	3.0651		PBMDCECB_114627	GH23	4.45298	0	0	5.20578	0	0	1.48433	1.73526
PBMDCECB_114670	GH78	0.688348	0.531256	1.44524	0.801292	0.519284	1.50774	0.888281	0.942772		PBMDCECB_114670	GH78	0.21181	0.36349	1.6147	0.106508	0.190607	1.12717	0.73	0.474762
PBMDCECB_114734	GH127	2.32877	0.176207	1.22502	1.94129	0.313156	0.926987	1.24333	1.06048		PBMDCECB_114734	GH127	0.0452804	0.140607	0.277612	0.112185	0	0.559157	0.1545	0.223781
PBMDCECB_114907	CBM51	1.81531	0.0991295	1.83778	4.19513	0.328858	0.805123	1.25074	1.77637		PBMDCECB_114907	CBM51	0.87617	0.0172204	0.713967	0.741732	0.0145872	0.315883	0.535786	0.357401
PBMDCECB_114957	GH78	61.6719	88.0285	0.115375	47.5336	18.7225	0.105685	49.9386	22.1206		PBMDCECB_114957	GH78	1.98403	4.87769	0	0.752059	0.98974	0.0112071	2.28724	0.584335
PBMDCECB_115120	GH25	0.620366	0.0598486	1.95376	1.00474	0	2.9828	0.877992	1.32918		PBMDCECB_115120	GH25	0.0634121	0	0	0.0224522	0	0.0301424	0.0211374	0.0175315
PBMDCECB_115139	GH3	22.6253	47.4124	14.5972	13.4226	108.674	12.7514	28.2116	44.9493		PBMDCECB_115139	GH3	1.7046	1.2319	0.270283	1.3118	13.1195	1.04894	1.06893	5.16008
PBMDCECB_115165	CBM48	2.82069	3.06135	0	1.99865	0	0	1.96068	0.666217		PBMDCECB_115165	CBM48	0.366243	0.303252	0	0.648503	0	0	0.223165	0.216168
PBMDCECB_115200	GH3	1.84585	0.0989304	0.0598072	3.58119	0.070328	0.164353	0.668196	1.27196		PBMDCECB_115200	GH3	0.633573	0	0.0393691	0.563715	0	0	0.224314	0.187905
PBMDCECB_115293	GH8	3.74128	0.128905	1.55856	3.92234	0.366545	2.23884	1.80958	2.17591		PBMDCECB_115293	GH8	1.26255	0.244966	0.362859	2.35132	0	1.13012	0.623458	1.16048
PBMDCECB_115823	GH3	0.701105	1.0822	1.47203	0.709689	0.384661	0.898935	1.08511	0.664428		PBMDCECB_115823	GH3	0.112019	0	0.257558	0.119236	0	0.0802533	0.123192	0.0664964
PBMDCECB_115847	GH1	11.2212	5.23998	1.46205	8.6398	7.20443	1.46681	5.97441	5.77035		PBMDCECB_115847	GH1	25.2891	41.935	6.51719	19.4197	12.5533	2.97361	24.5804	11.6489
PBMDCECB_116232	GH3	22.0194	45.4169	15.6205	11.6951	107.432	13.6674	27.6856	44.2648		PBMDCECB_116232	GH3	0.525363	0.360431	0.0280899	0.583684	2.67478	0.504651	0.304628	1.25437
PBMDCECB_116895	GH105	5.65274	2.57088	0.282581	6.94809	1.2184	0.431415	2.8354	2.86597		PBMDCECB_116895	GH105	0.0570366	0.0442737	0	0.151529	0.0373411	0	0.0337701	0.0629567
PBMDCECB_116897	GH3	0.229772	0.285002	1.18692	0.897115	0.360184	0.491011	0.567231	0.58277		PBMDCECB_116897	GH3	0.243841	1.05352	0.146248	0.51769	0	0.135872	0.481203	0.217854
PBMDCECB_117088	GH2	6.44271	0	0	11.8968	0.0345194	0.0268901	2.14757	3.98607		PBMDCECB_117088	GH2	8.13127	0.348635	0.0921825	23.7374	0.0633323	0.13698	2.85736	7.97924
PBMDCECB_117169	GH23	0.609046	0.293783	1.42082	0.308251	0	2.603	0.77455	0.970417		PBMDCECB_117169	GH23	0	0	0	0.0665272	0	0	0	0.0221757
PBMDCECB_117228	GH2	22.6412	54.101	11.7375	14.6954	115.235	8.56784	29.4932	46.1661		PBMDCECB_117228	GH2	0.10524	0.163395	0	0.0558808	0.621842	0.125001	0.089545	0.267575
PBMDCECB_117446	GH13	2.5444	0.554277	7.65902	2.45093	0.394027	5.87573	3.5859	2.9069		PBMDCECB_117446	GH13	0.134517	0.0417717	0.340197	0.0428456	0	0.306601	0.172162	0.116482
PBMDCECB_117581	GH23	26.5342	59.8561	17.0824	15.5416	119.768	13.8811	34.4909	49.7302		PBMDCECB_117581	GH23	0.249274	0.429991	0.0636794	0.206022	1.65045	0.158129	0.247648	0.671534
PBMDCECB_117787	GH3	0.598629	0.472513	2.15826	0.605958	0.298579	1.27924	1.07647	0.727926		PBMDCECB_117787	GH3	0	0	0	0.0194145	0	0	0	0.0064715
PBMDCECB_117813	GH13	1.61902	0.0446262	0.323739	1.26425	0.0634481	0.247126	0.662462	0.524941		PBMDCECB_117813	GH13	0.015307	0	0	0.0162534	0	0	0.00510233	0.0054178
PBMDCECB_118165	GH23	3.668	0.884657	11.0851	2.53153	0.34303	6.32409	5.21259	3.06622		PBMDCECB_118165	GH23	0.207134	0.0459379	0.136065	0.0314472	0.077469	0.084491	0.129712	0.0644691
PBMDCECB_118231	GH13_39	0.853989	0	1.03763	1.00852	0.146419	1.14058	0.63054	0.765173		PBMDCECB_118231	GH13_39	1.0279	0.0896625	1.08869	1.54486	0	0.805972	0.735417	0.783611
PBMDCECB_118355	CBM50	0.272365	0.13138	0.158848	0.8271	6.3509	0.291015	0.187531	2.48967		PBMDCECB_118355	CBM50	0.16175	0.167377	0.371899	0.229532	0.42085	0.540626	0.233675	0.397003
PBMDCECB_118527	GH2	10.9898	26.0856	1.87959	11.2548	6.98434	2.06609	12.985	6.76841		PBMDCECB_118527	GH2	0.613485	3.1644	0.143437	0.496697	0.55398	0.11845	1.30711	0.389709
PBMDCECB_118633	GH94	2.30653	0.407427	0.151573	2.79515	0	0.485951	0.955177	1.0937		PBMDCECB_118633	GH94	0.440421	0.130254	0	0.378466	0.00689709	0	0.190225	0.128454
PBMDCECB_118720	GH10	5.69928	1.30222	0.0874714	5.46542	0.925728	0	2.36299	2.13038		PBMDCECB_118720	GH10	2.90697	0.894479	0	4.03484	0.0514674	0.112115	1.26715	1.39947
PBMDCECB_119174	GH20	10.1949	9.50469	14.3899	10.84	0.646296	14.0967	11.3632	8.52767		PBMDCECB_119174	GH20	1.0424	2.16526	0.842047	1.85459	0.0462826	2.04699	1.3499	1.31595
PBMDCECB_119243	GH23	1.37577	0	2.88853	3.15659	0	1.07798	1.42143	1.41152		PBMDCECB_119243	GH23	0.661953	0.154143	0.0760961	0.703636	0.129859	0.1891	0.297397	0.340865
PBMDCECB_119339	GH10	3.83858	0.049376	0	15.9568	0.0702012	0	1.29599	5.34233		PBMDCECB_119339	GH10	5.72508	0	0.0392914	8.03975	0	0.0487143	1.92146	2.69615
PBMDCECB_119359	GH9	2.05507	0.247824	1.29843	2.16691	0.117449	1.18939	1.20044	1.15792		PBMDCECB_119359	GH9	0.0305298	0	0.772113	0.0973416	0.0199771	0.348735	0.267548	0.155351
PBMDCECB_119496	GH73	2.00269	1.54564	2.336	0.912243	6.72998	4.60061	1.96144	4.08094		PBMDCECB_119496	GH73	0.477754	0.0570507	0.0844955	0.156295	0.0960384	0.472672	0.206433	0.241668
PBMDCECB_119510	GH3	63.315	87.8774	19.1564	48.1879	17.7992	24.6104	56.7829	30.1992		PBMDCECB_119510	GH3	1.87227	5.35406	0.299684	1.14477	0.467474	0.337538	2.50867	0.649927
PBMDCECB_119793	GH20	0.416818	0.72381	2.8199	1.43453	0.571717	0.979789	1.32018	0.995345		PBMDCECB_119793	GH20	0.236725	0.780945	0.408196	0.471709	0.0581017	0.211228	0.475289	0.247013
PBMDCECB_119911	GH25	0.146749	0.707864	0.513517	1.33691	2.61669	0	0.456043	1.31787		PBMDCECB_119911	GH25	0.475782	0.646162	0	0.126633	0	0.0852558	0.373981	0.0706296
PBMDCECB_119927	GH3	1.39205	1.99525	1.90209	1.32858	0.709196	1.74235	1.76313	1.26004		PBMDCECB_119927	GH3	0	0.161564	0	0.0276189	0.00854959	0	0.0538547	0.0120562
PBMDCECB_119950	GH5_37	4.25154	0.24127	0	4.97867	0.114343	0.178144	1.4976	1.75705		PBMDCECB_119950	GH5_37	2.57438	0.0459379	0.204098	2.16986	0.0193672	0.168982	0.941472	0.78607
PBMDCECB_120523	GH84	3.06061	0.562413	1.87	3.61443	0.199905	2.10226	1.83101	1.9722		PBMDCECB_120523	GH84	2.05299	0.354141	0.582726	2.47746	0.0332138	0.759446	0.996619	1.09004
PBMDCECB_120613	GH3	0.692578	0.316493	2.12591	0.737955	0.84996	2.25895	1.04499	1.28229		PBMDCECB_120613	GH3	0.0592491	0.386376	0.463148	0.0880592	0.00779123	0.641321	0.302924	0.245724
PBMDCECB_120826	PL12	0.624489	0.850537	2.22812	0.706504	0.352703	1.099	1.23438	0.719402		PBMDCECB_120826	PL12	0	0	0.0549392	0.0507365	0.0235667	0.0340337	0.0183131	0.0361123
PBMDCECB_12083	GH25	6.14656	3.51766	3.76705	6.0109	1.14315	3.67331	4.47709	3.60912		PBMDCECB_12083	GH25	0.115651	0.119689	0	0.286945	0.0251741	0.165316	0.0784467	0.159145
PBMDCECB_121158	GH5_13	2.32621	0.0757493	1.96603	1.77442	0.107698	1.38592	1.456	1.08935		PBMDCECB_121158	GH5_13	0.165653	0.171448	0	0.205363	0.0361587	0.118217	0.112367	0.119913
PBMDCECB_121279	GH105	2.00741	2.32393	2.57566	3.25118	1.10136	1.50141	2.30233	1.95132		PBMDCECB_121279	GH105	0.277481	0.574186	0	0.295994	0	0.133182	0.283889	0.143059
PBMDCECB_121314	CBM48	0.470764	0.635825	3.18487	0.571834	0.774853	1.7102	1.43049	1.01896		PBMDCECB_121314	CBM48	0.0682839	1.48405	0.863468	0.326647	0.178561	1.26811	0.805267	0.591106
PBMDCECB_121504	GH78	1.42239	0.354123	0.642243	1.11469	0.0629351	0.686357	0.806252	0.621327		PBMDCECB_121504	GH78	0.166901	0.094231	0.139536	0.112776	0	0.0864774	0.133556	0.0664178
PBMDCECB_121772	CBM6	5.25646	0	0.707458	22.1018	0	0	1.98797	7.36727		PBMDCECB_121772	CBM6	5.6094	0	0.214969	6.68222	0	0	1.94146	2.22741
PBMDCECB_121870	GH3	1.27654	0.0998527	0.965837	3.35266	0.141967	0.258045	0.780743	1.25089		PBMDCECB_121870	GH3	0.156473	0.0347075	0	0.0711887	0.00734991	0.0318334	0.0637268	0.0367907
PBMDCECB_121953	GH5_4	1.24685	0	0.0765459	1.66068	0	0.140235	0.441132	0.600305		PBMDCECB_121953	GH5_4	0.0225115	0	0	0.095655	0.0147607	0	0.00750383	0.0368052
PBMDCECB_12201	GH3	4.63598	1.49082	0.318092	4.72341	0.45717	0.291378	2.1483	1.82399		PBMDCECB_12201	GH3	2.42594	2.90448	0.559989	2.57507	0.256372	0.388414	1.96347	1.07329
PBMDCECB_122024	GH9	0	11.1053	0.406885	0	1.43538	0	3.83739	0.47846		PBMDCECB_122024	GH9	0	0	0	0	0.153788	0	0	0.0512627
PBMDCECB_122049	GH32	0.311393	0.400547	0.484293	0.525343	0.427114	1.77448	0.398744	0.908979		PBMDCECB_122049	GH32	0.153518	0.297896	0.705933	0	0.0250636	0.987474	0.385782	0.337513
PBMDCECB_122186	GH20	1.47953	0.118946	1.15052	1.53925	0.112742	0.746508	0.916332	0.7995		PBMDCECB_122186	GH20	0.134727	0.167347	0.0309752	0.200258	0	0.172732	0.111016	0.12433
PBMDCECB_122694	GH3	0.275748	0.221685	8.14825	0.232603	0.819481	4.61586	2.88189	1.88931		PBMDCECB_122694	GH3	0	0.141595	0.733851	0.0645566	0.11982	0.736351	0.291815	0.306909
PBMDCECB_123151	GH78	3.59446	0	1.26572	4.46228	0	0.942031	1.62006	1.80144		PBMDCECB_123151	GH78	0.186896	0.0362701	0.107424	0.397096	0	0.0666498	0.110197	0.154582
PBMDCECB_123152	GH78	2.07596	0	1.99415	5.06802	0	1.6962	1.3567	2.25474		PBMDCECB_123152	GH78	0.328338	0	0.107845	0.548901	0	0	0.145394	0.182967
PBMDCECB_123583	CBM50	0.725405	0	1.97432	2.44762	0.663321	1.29179	0.899908	1.46758		PBMDCECB_123583	CBM50	0.49618	0	0.57067	0.265178	0	0.358898	0.355617	0.208025
PBMDCECB_12375	GH25	0	0.696604	0.315843	0	11.8849	0.964393	0.337482	4.2831		PBMDCECB_12375	GH25	0	0.554593	0.224006	0	11.0664	0.463843	0.259533	3.84341
PBMDCECB_123765	GH25	4.76639	1.57655	0.158848	6.0654	1.12075	0.291015	2.16726	2.49239		PBMDCECB_123765	GH25	0.431333	0.0836887	0	0.803363	0.140283	0	0.171674	0.314549
PBMDCECB_123817	GH5_2	0.503634	0	0.361511	5.76467	0	0.248363	0.288382	2.00434		PBMDCECB_123817	GH5_2	9.23164	0.0392701	2.09338	11.1166	0	1.71122	3.7881	4.27594
PBMDCECB_123982	GH25	1.11442	0	0	2.67916	0	0	0.371473	0.893053		PBMDCECB_123982	GH25	0.0722301	0	0	0.153473	0.0157807	0	0.0240767	0.0564179
PBMDCECB_124079	GH10	0.794318	0.294732	0.285083	0.618494	0.586656	1.10985	0.458044	0.771667		PBMDCECB_124079	GH10	0.249386	0.0322655	0.668929	0.331116	0.0408986	0.829766	0.31686	0.400594
PBMDCECB_124250	CBM50	23.6571	52.8396	16.7966	12.559	115.246	14.2183	31.0978	47.3411		PBMDCECB_124250	CBM50	1.14383	1.53679	0.151719	1.5188	18.2766	1.41172	0.944113	7.06904
PBMDCECB_124295	GH3	2.07596	0.323972	0.498537	4.8826	0.0418739	0.130477	0.966156	1.68498		PBMDCECB_124295	GH3	0.520465	0.0457428	0.0225774	0.802635	0.00646007	0.0419467	0.196262	0.283681
PBMDCECB_124391	GH3	1.00781	0	0.961808	0.834668	0.0628335	0.92998	0.656539	0.60916		PBMDCECB_124391	GH3	0.77246	0.0235165	0	0.964958	0	0.0215814	0.265325	0.328846
PBMDCECB_124741	GH42	0.297602	0.246091	0.0495904	0.301246	5.24826	0.31798	0.197761	1.95583		PBMDCECB_124741	GH42	0.0139728	0	0	0	0.00918208	0	0.0046576	0.00306069
PBMDCECB_124790	GH13_8	0	2.11751	0	0.493732	0	0	0.705837	0.164577		PBMDCECB_124790	GH13_8	0.377415	2.73472	0	0.134489	0.483029	0.182061	1.03738	0.266526
PBMDCECB_124850	GH73	1.22115	0.117808	0.854634	0.24722	3.18242	0.130477	0.731197	1.18671		PBMDCECB_124850	GH73	0	0	0	0	0	0	0	0
PBMDCECB_124977	GH94	0.958333	0	1.49044	1.11378	0	1.06188	0.816258	0.72522		PBMDCECB_124977	GH94	0.218856	0.0357696	0.0794482	0.207878	0.0302967	0.0492137	0.111358	0.0957961
PBMDCECB_125173	GH1	1.91411	0	2.23268	0.12917	0	2.99959	1.38226	1.04292		PBMDCECB_125173	GH1	0	0	0	0	0.0322937	0.0709962	0	0.03443
PBMDCECB_125195	GH24	0.467233	0.150251	4.35996	0.867081	0.213622	2.49613	1.65915	1.19228		PBMDCECB_125195	GH24	0.218777	0.0424559	1.19462	0.174355	0.0358184	2.41991	0.485284	0.876694
PBMDCECB_125208	GH123	1.76185	0.242816	2.00615	1.57111	0.172614	2.15142	1.33694	1.29838		PBMDCECB_125208	GH123	0.165273	0.0213842	0.158325	0.175476	0	0.137345	0.114994	0.104274
PBMDCECB_125217	GH2	2.52238	0.280779	1.69742	2.4878	0.133067	1.65852	1.50019	1.42646		PBMDCECB_125217	GH2	0.584397	0	0.119963	0.498494	0	0.163459	0.234787	0.220651
PBMDCECB_125222	GH13_38	1.12269	0.203081	0.900313	0.852329	0.577467	0.599784	0.742028	0.676527		PBMDCECB_125222	GH13_38	0.0971171	0	0	0.0257944	0	0.0692754	0.0323724	0.0316899
PBMDCECB_125591	GH73	0.739052	0.356493	6.75276	4.11455	0.16895	0.526439	2.6161	1.60331		PBMDCECB_125591	GH73	0.521613	0.368036	0	0.353138	0	0.0678649	0.29655	0.140334
PBMDCECB_125628	CBM50	1.04515	2.14261	1.82864	0.528972	0.447984	1.53548	1.67213	0.837479		PBMDCECB_125628	CBM50	3.40404	1.9123	0.257444	1.83182	1.26289	0.670769	1.85793	1.25516
PBMDCECB_12582	GH13_31	1.37445	0	3.5033	0.772933	0	2.502	1.62592	1.09164		PBMDCECB_12582	GH13_31	1.32516	0.052755	1.52334	0.577327	0	0.799042	0.967085	0.45879
PBMDCECB_125987	CBM50	1.67189	0.439887	0.443214	2.46161	0.312709	0.405992	0.851664	1.0601		PBMDCECB_125987	CBM50	2.95162	0.288977	0.0611365	4.83152	0.0174175	0.0379479	1.10058	1.62896
PBMDCECB_126026	GH25	0.262293	0	0	3.18606	0	0	0.087431	1.06202		PBMDCECB_126026	GH25	0.256789	0	0	0.109302	0	0	0.0855963	0.036434
PBMDCECB_126304	CBM38	1.24862	0.501909	3.1556	2.52781	0.570878	0.944999	1.63538	1.3479		PBMDCECB_126304	CBM38	0.521968	0.37819	0.200011	0.424972	0	0.471176	0.366723	0.298716
PBMDCECB_126387	GH94	14.7118	31.2015	3.75166	13.2641	10.3755	4.26391	16.555	9.30117		PBMDCECB_126387	GH94	6.50448	57.926	0.371542	0.750944	1.78917	0.259222	21.6007	0.933112
PBMDCECB_126573	GH25	0.429328	0.828371	0.125195	0.217292	1.47219	0.229363	0.460965	0.639615		PBMDCECB_126573	GH25	0	0.0620545	0	0	0.0260946	0	0.0206848	0.0086982
PBMDCECB_126673	GH23	24.4896	55.3473	19.5763	13.4348	113.808	14.0896	33.1377	47.1108		PBMDCECB_126673	GH23	0.0610596	0.142187	0.0701921	0.0973416	1.11872	0.21796	0.0911462	0.478007
PBMDCECB_12676	GH123	0.0470244	6.94098	0.987315	0	2.25749	1.65806	2.65844	1.30518		PBMDCECB_12676	GH123	0	0.967749	0.0358259	0.0165462	0.0921205	0.0444086	0.334525	0.0510251
PBMDCECB_126831	CBM48	3.49004	0.480992	7.72639	1.80243	0.293083	7.15362	3.89914	3.08304		PBMDCECB_126831	CBM48	0.321033	0.230034	0.794871	0.209892	0	0.845581	0.448646	0.351824
PBMDCECB_127045	GH18	0.366584	0.0643009	1.71038	0.978282	0.228552	0.925802	0.713755	0.710879		PBMDCECB_127045	GH18	0.0323199	0	0.024769	0	0	0	0.0190296	0
PBMDCECB_127411	GH13_14	1.57873	0	1.28103	0.76429	0.0941488	1.83351	0.953253	0.897316		PBMDCECB_127411	GH13_14	0.0710446	0	0.108894	0	0	0.135129	0.0599795	0.045043
PBMDCECB_127589	GH5_2	1.54753	0.131731	2.12364	6.68057	0.12486	0.924012	1.26763	2.57648		PBMDCECB_127589	GH5_2	0.210574	0.0467063	0.172905	0.20762	0	0.107156	0.143395	0.104925
PBMDCECB_127716	GH5_37	3.4606	0.0794891	0.192217	6.58891	0.339045	0.352148	1.2441	2.4267		PBMDCECB_127716	GH5_37	1.69311	0.181274	0.13423	1.86134	0	0.0416734	0.669538	0.634338
PBMDCECB_12807	GH18	4.4586	0.918265	0.350606	3.85396	0.893278	0.160581	1.90916	1.63594		PBMDCECB_12807	GH18	1.70282	2.12542	1.03632	2.9074	1.76501	1.04686	1.62152	1.90642
PBMDCECB_128097	GH13	2.22937	1.30581	2.22892	2.01488	0.436836	1.78652	1.92137	1.41275		PBMDCECB_128097	GH13	0.757517	1.21958	0.709554	0.834787	0.0367404	1.32154	0.89555	0.731022
PBMDCECB_128102	GH94	2.49724	0.60229	0.485477	3.15977	0	0	1.195	1.05326		PBMDCECB_128102	GH94	0.48849	0.151622	0	0.41697	0	0	0.213371	0.13899
PBMDCECB_12819	GH3	4.16214	1.12056	0.338711	2.80873	0.575314	0.206844	1.8738	1.19696		PBMDCECB_12819	GH3	0.478886	0.242465	0.0957398	0.276275	0.184881	0.0889448	0.272364	0.183367
PBMDCECB_128256	GH9	0	0	0	6.77211	0	0	0	2.25737		PBMDCECB_128256	GH9	4.09356	0	1.27731	5.34155	0.175224	1.23254	1.79029	2.24977
PBMDCECB_128278	CBM6	1.97448	0.06803	2.22084	8.13738	0	1.35622	1.42112	3.16453		PBMDCECB_128278	CBM6	2.36837	0.0758131	2.07703	2.30867	0.0320036	1.35852	1.50707	1.23306
PBMDCECB_128419	CBM50	2.82894	0.0593297	0.717341	3.05033	0	0.919936	1.20187	1.32342		PBMDCECB_128419	CBM50	0.879182	0.227497	0.336891	1.17844	0.0549249	0.686552	0.48119	0.639972
PBMDCECB_12854	GH105	5.31029	1.01017	0	5.3753	0.102587	0.239742	2.10682	1.90588		PBMDCECB_12854	GH105	0	0.0810711	0	0.221939	0	0	0.0270237	0.0739797
PBMDCECB_128598	GH3	0.196387	0	0	3.85656	0	0	0.0654623	1.28552		PBMDCECB_128598	GH3	0.423507	0	0	0.204376	0	0	0.141169	0.0681253
PBMDCECB_128854	GH1	2.16085	1.19908	0.710525	1.36237	2.91749	0.432764	1.35682	1.57087		PBMDCECB_128854	GH1	1.51574	1.82392	0.0900401	1.64468	0.847841	0.0557777	1.14323	0.849433
PBMDCECB_129097	GH32	6.84408	0.0351207	0.382173	11.9764	0.0499335	0.0777949	2.42046	4.03471		PBMDCECB_129097	GH32	3.38442	0.293979	0.136034	2.70098	0.0466837	0.0337075	1.27148	0.927124
PBMDCECB_129209	GH78	1.00069	0.69723	1.16724	0.900392	0.228761	1.00981	0.955053	0.712988		PBMDCECB_129209	GH78	0.430455	0.0871719	0.688463	0.377657	0.221105	0.720359	0.40203	0.439707
PBMDCECB_129257	GH2	1.10748	0.0260591	2.33155	2.59754	0	1.67396	1.15503	1.42383		PBMDCECB_129257	GH2	0.172698	0.0134075	0.138968	0.119146	0.00568213	0.159805	0.108358	0.0948777
PBMDCECB_129635	CBM50	2.78034	0.17305	1.46462	2.54202	0.246037	1.53327	1.47267	1.44044		PBMDCECB_129635	CBM50	0.25788	0.400337	2.14927	0.274104	0	2.43998	0.935829	0.904695
PBMDCECB_129795	CBM35	3.43166	0	0.316011	16.2714	0	0.0964905	1.24922	5.45596		PBMDCECB_129795	CBM35	1.65517	0	0.0685663	1.9633	0.00979654	0.0849848	0.574579	0.686027
PBMDCECB_129910	GH16	0.321996	0.103546	5.3834	0.217292	0.147219	0.229363	1.93631	0.197958		PBMDCECB_129910	GH16	0	0	0	0	0	0	0	0
PBMDCECB_12993	GH3	5.64293	1.88443	0.168772	5.8951	0.248076	0.154598	2.56538	2.09926		PBMDCECB_12993	GH3	0.199806	0.127743	0	0.124773	0	0	0.109183	0.041591
PBMDCECB_13003	GH32	4.88027	0.84074	0.271072	5.46931	0.0796891	0.124153	1.99736	1.89105		PBMDCECB_13003	GH32	0.1179	0.0305081	0	0.104352	0	0	0.0494694	0.034784
PBMDCECB_130094	GH1	4.41004	1.88289	1.25671	4.54494	4.58579	1.33293	2.51655	3.48789		PBMDCECB_130094	GH1	6.03066	2.67505	2.96966	4.45254	2.96453	1.81672	3.89179	3.07793
PBMDCECB_130117	GH2	0.705171	0.40818	1.48056	0.571044	0.290169	1.13019	0.864637	0.663801		PBMDCECB_130117	GH2	2.80787	3.71484	8.5888	2.54213	0.496056	5.60823	5.03717	2.88214
PBMDCECB_130256	GH3	1.68847	0.111063	1.25331	2.05874	0.157905	0.86104	1.01761	1.0259		PBMDCECB_130256	GH3	0.0625904	0	0.0575608	0.0664493	0	0.106982	0.0400504	0.0578104
PBMDCECB_13026	GH127	2.23523	0.253694	2.40276	1.77459	0.120231	3.09073	1.63056	1.66185		PBMDCECB_13026	GH127	0.519802	0.358695	0.365164	0.260625	0	0.925722	0.414554	0.395449
PBMDCECB_130318	GH1	1.13406	0.172747	2.99372	0.725018	0.0818686	2.67852	1.43351	1.1618		PBMDCECB_130318	GH1	0.0607424	0.0314355	0.0465514	0.0215058	0.0265679	0.0866099	0.0462431	0.0448945
PBMDCECB_130447	GH1	4.58978	0.672592	0.745447	4.70478	0.159378	1.0553	2.00261	1.97315		PBMDCECB_130447	GH1	0.943201	0.244065	0.271066	1.73225	0.0257879	0.5323	0.486111	0.763446
PBMDCECB_130878	GH78	1.33307	0.935308	0.471191	1.75829	0.997343	0.388458	0.91319	1.04803		PBMDCECB_130878	GH78	0.0661284	0	0.0912219	0.154458	0.00869278	0.320279	0.0524501	0.161143
PBMDCECB_130983	GH2	1.25954	0.22093	0.801363	0.811337	0.785277	0.815626	0.760611	0.80408		PBMDCECB_130983	GH2	4.21923	0.173921	5.1793	4.32077	0.319099	5.37145	3.19082	3.33711
PBMDCECB_131006	GH25	0.80951	0	1.34891	1.1706	0	0.617814	0.719473	0.596138		PBMDCECB_131006	GH25	0.175276	0	0	0.186434	0.0285761	0.125363	0.0584253	0.113458
PBMDCECB_131304	GH25	1.28571	3.22495	0.899819	0.260291	2.46892	0.5495	1.80349	1.0929		PBMDCECB_131304	GH25	0.13753	0	0	0	0	0	0.0458433	0
PBMDCECB_131391	GH3	0.721889	0	1.12271	0.974304	0.0471505	1.28553	0.614866	0.768995		PBMDCECB_131391	GH3	0.167003	0	0.153583	0.0590949	0	0.0634208	0.106862	0.0408386
PBMDCECB_131493	GH1	0.655846	0.0703016	0.34	0.36882	6.19706	0.155723	0.355383	2.24053		PBMDCECB_131493	GH1	0.0253455	0	0.0582726	0.0269289	0.0664276	0.0361641	0.0278727	0.0431735
PBMDCECB_131584	GH3	2.85957	1.70391	0.981028	2.89458	0.692161	0.988503	1.84817	1.52508		PBMDCECB_131584	GH3	0.986606	1.20676	0.0687376	1.58868	0.0782655	0.17074	0.754035	0.612562
PBMDCECB_131712	CBM6	2.48648	0	4.53509	15.2403	0.787042	1.21852	2.34052	5.74862		PBMDCECB_131712	CBM6	3.931	0.267145	2.17687	3.1809	0.722	4.02811	2.125	2.64367
PBMDCECB_131754	GH94	0.813592	0.120753	0.803	7.34862	0.171683	0.468085	0.579115	2.6628		PBMDCECB_131754	GH94	36.7575	0.364546	9.22641	39.5433	0.0840035	4.80962	15.4495	14.8123
PBMDCECB_132211	GH2	0.367664	0.842404	1.71542	0.604769	0.252148	0.392839	0.975163	0.416585		PBMDCECB_132211	GH2	0.0455984	0	0	0.0161392	0.029955	0.0216574	0.0151995	0.0225839
PBMDCECB_132302	CBM51	0.419282	0	0.391251	3.64997	0	0.627188	0.270178	1.42572		PBMDCECB_132302	CBM51	1.93663	0	0.205503	2.08983	0	0.255225	0.714044	0.781685
PBMDCECB_132353	GH25	0.187683	0.181063	0.328379	0.0949904	5.53475	0.100267	0.232375	1.91		PBMDCECB_132353	GH25	0.408094	0.158381	0.469132	0.903781	0.822627	0.728715	0.345202	0.818374
PBMDCECB_132417	GH1	3.65875	0.185774	0.224615	4.87309	0.264128	0.823007	1.35638	1.98674		PBMDCECB_132417	GH1	5.91124	1.34913	0.99938	6.11829	0.672998	0.875528	2.75325	2.55561
PBMDCECB_133005	GH3	1.6257	3.52009	3.70825	1.60903	2.18029	1.69841	2.95135	1.82924		PBMDCECB_133005	GH3	0.0117374	0.12757	0	0.0249208	0.00771751	0.0167164	0.0464358	0.0164516
PBMDCECB_133115	GH103	0.831489	0.145848	2.64512	0.765153	0.103681	0.726892	1.20749	0.531909		PBMDCECB_133115	GH103	0	0.0410304	0.243053	0.0280817	0	0	0.0946945	0.00936057
PBMDCECB_133241	GH5_4	0.855419	0	1.99558	3.03062	0	0	0.950333	1.01021		PBMDCECB_133241	GH5_4	0.364256	0	0.864199	1.20358	0	0	0.409485	0.401193
PBMDCECB_133355	GH13_38	0.0991429	0.286939	7.86376	0.401427	0.475953	4.07837	2.74995	1.65192		PBMDCECB_133355	GH13_38	0.0165034	0.07687	0.948578	0	0.119217	1.03486	0.347317	0.384692
PBMDCECB_133356	GH129	0.848113	0.292214	0.565295	0.674533	0.332369	1.10037	0.568541	0.702424		PBMDCECB_133356	GH129	0.082338	0.0958761	0.331283	0.0218642	0.0135039	0.264167	0.169832	0.099845
PBMDCECB_133584	GH25	0.250705	0	3.94781	1.0151	0	1.74116	1.3995	0.918753		PBMDCECB_133584	GH25	0.0969632	0	0.222938	0.0515817	0	0.346976	0.106634	0.132853
PBMDCECB_133615	GH20	3.01547	1.82993	1.13463	3.15086	2.13476	2.02671	1.99334	2.43744		PBMDCECB_133615	GH20	0.25863	1.78189	0.371638	0.514942	0.0743138	0.714095	0.804053	0.43445
PBMDCECB_13372	GH105	2.76203	0.140243	0.169564	5.95957	0	0.310648	1.02395	2.09007		PBMDCECB_13372	GH105	1.54156	0.0784683	0.581025	1.79896	0.0331175	0.576931	0.733684	0.803003
PBMDCECB_133982	GH18	0.870079	0.888767	0.955189	0.984347	4.63328	0.656228	0.904678	2.09129		PBMDCECB_133982	GH18	0.375976	5.25367	2.23961	0.653343	2.81656	3.87278	2.62309	2.44756
PBMDCECB_13421	GH3	3.71508	1.21669	0.307898	3.50487	0.482748	0.313378	1.74656	1.43367		PBMDCECB_13421	GH3	0.7249	0.555467	0.281377	0.749462	0.0309688	0.147441	0.520581	0.309291
PBMDCECB_13422	GH3	3.70368	0.816699	0.288007	2.89211	0.387052	0.226131	1.6028	1.16843		PBMDCECB_13422	GH3	0.446261	0.248732	0.105231	0.631658	0.0300971	0.0814799	0.266741	0.247745
PBMDCECB_134239	GH13_31	2.13293	1.46979	1.06625	1.7478	1.25382	1.4108	1.55632	1.47081		PBMDCECB_134239	GH13_31	1.27109	4.64287	0.687641	1.23225	0.390726	1.81665	2.20053	1.14654
PBMDCECB_134369	GH20	2.75488	0.996642	4.21756	1.85907	1.25955	3.92468	2.65636	2.34777		PBMDCECB_134369	GH20	0	0	0.401136	0.144128	0	0.386938	0.133712	0.177022
PBMDCECB_134460	GH3	2.23523	0.422823	1.02245	1.95205	0	0.702438	1.22683	0.884829		PBMDCECB_134460	GH3	0.0288779	0.0448368	0	0.0306618	0	0.0205716	0.0245716	0.0170778
PBMDCECB_134470	GH2	0.538413	0.129856	1.25605	1.18085	0.184625	0.33558	0.64144	0.567018		PBMDCECB_134470	GH2	0.0740472	0	0.102146	0.0786232	0	0.0211005	0.0587311	0.0332412
PBMDCECB_134473	GH1	0.374128	0.992565	0.109099	0.0946772	1.53949	0	0.491931	0.544722		PBMDCECB_134473	GH1	0.169374	0.473284	0	0.072019	0.221469	0.19356	0.214219	0.162349
PBMDCECB_134703	GH8	10.0313	24.487	2.83657	10.0003	6.25417	2.35475	12.4516	6.20307		PBMDCECB_134703	GH8	0.212729	1.19719	0.0611365	0.226036	0.27868	0.0758957	0.490352	0.193537
PBMDCECB_134733	GH2	5.44255	1.80903	0.0533477	5.64807	0.940982	0.0488674	2.43498	2.21264		PBMDCECB_134733	GH2	0.166318	0.0939019	0	0.128436	0.00993289	0.0430874	0.08674	0.0604854
PBMDCECB_134801	GH9	2.20815	0.145246	2.45858	13.5635	1.99622	1.01881	1.60399	5.52618		PBMDCECB_134801	GH9	0.434891	0.0519397	0.192282	0.479583	0.0549195	0.119191	0.226371	0.217898
PBMDCECB_134882	GH8	5.05924	0	0	22.4428	0	0	1.68641	7.48093		PBMDCECB_134882	GH8	1.116	0	0	1.84758	0	0	0.372	0.61586
PBMDCECB_134999	GH2	0.308588	2.32751	4.87565	0.908702	0.0384788	1.97831	2.50392	0.975164		PBMDCECB_134999	GH2	0.503126	2.84582	2.82988	0.276552	0.0413811	0.933734	2.05961	0.417222
PBMDCECB_135210	GH10	3.1464	1.94579	0.470521	2.88228	0.553292	0.431006	1.85424	1.28886		PBMDCECB_135210	GH10	2.07464	7.22268	2.27738	0.706506	0.208672	1.48181	3.85823	0.798996
PBMDCECB_135228	GH5	0.117561	0	0.411381	3.80801	0	0	0.176314	1.26934		PBMDCECB_135228	GH5	4.29356	0.0694256	1.43963	9.18172	0	0.639846	1.93421	3.27386
PBMDCECB_135581	GH3	2.22037	0.342729	0.276257	2.69707	0.162427	0.316321	0.946452	1.05861		PBMDCECB_135581	GH3	0.342264	0.236192	0.0218583	0.171558	0.00625483	0.0135363	0.200105	0.063783
PBMDCECB_135650	CBM50	2.27404	0.235054	1.13679	3.28841	0	1.38843	1.21529	1.55895		PBMDCECB_135650	CBM50	0.143537	0.0445672	0	0.122028	0.0187935	0.0819596	0.0627014	0.0742604
PBMDCECB_135863	CBM61	1.45874	0	0	2.247	0	0.0677662	0.486247	0.771589		PBMDCECB_135863	CBM61	0	0	0	0	0	0	0	0
PBMDCECB_135894	CBM6	1.80348	0.193319	2.27894	12.1704	1.44299	0.69585	1.42525	4.76975		PBMDCECB_135894	CBM6	0.0667773	0	0.0767643	0.248192	0.0219256	0.0713766	0.0478472	0.113831
PBMDCECB_136090	GH13_8	6.6783	3.35286	5.80259	6.41516	1.12165	6.69871	5.27792	4.74517		PBMDCECB_136090	GH13_8	5.23799	4.99597	2.64617	9.55714	0.292555	8.87918	4.29338	6.24296
PBMDCECB_136208	GH1	2.57143	0	0.0749849	3.70914	0.176351	0	0.882138	1.29516		PBMDCECB_136208	GH1	0.703894	0	0	1.42534	0	0	0.234631	0.475113
PBMDCECB_136263	CBM50	3.59099	0.147419	1.3368	4.64037	0	1.38781	1.69174	2.00939		PBMDCECB_136263	CBM50	0.749155	0.124613	0.55363	0.852883	0.0175244	0.649116	0.475799	0.506508
PBMDCECB_136275	GH2	0.6001	0.144734	5.30815	2.07545	0.411555	0.587758	2.01766	1.02492		PBMDCECB_136275	GH2	0.183284	1.00893	0.383083	0.0884694	0.0109418	0.261209	0.525099	0.120207
PBMDCECB_136856	GH1	1.07922	0.347051	0	0.946772	2.36844	0.230623	0.475424	1.18195		PBMDCECB_136856	GH1	0.199839	0.659284	0	0.398098	0.605647	0	0.286374	0.334582
PBMDCECB_137364	GH45	0.597483	0	0.570211	5.82806	0	0.0580359	0.389231	1.96203		PBMDCECB_137364	GH45	5.61859	0	1.17435	4.41717	0	0.754105	2.26431	1.72376
PBMDCECB_137466	GH123	1.00032	0.419582	1.11608	0.66037	0.417584	0.743524	0.845327	0.607159		PBMDCECB_137466	GH123	0.60142	0.0666991	0.92182	0.729792	0.141136	1.91771	0.52998	0.929546
PBMDCECB_137531	GH13_31	0	1.1606	0.350813	0.608878	2.06262	0	0.503804	0.890499		PBMDCECB_137531	GH13_31	0	0	0	0	0	0	0	0
PBMDCECB_137715	GH20	0.422613	1.26389	1.9718	0.0855574	2.60849	1.39981	1.21943	1.36462		PBMDCECB_137715	GH20	0	0.0431113	0.031919	0.0294807	0.045617	0.0395567	0.0250101	0.0382181
PBMDCECB_137942	GH13_29	0.423153	0.116637	0	0.183572	6.38447	0.322948	0.17993	2.297		PBMDCECB_137942	GH13_29	0.0821426	0.0318829	0.0944279	0.109061	0.040416	0.234256	0.0694845	0.127911
PBMDCECB_138072	GH2	19.4376	5.08801	21.3185	20.3471	0.27298	16.6367	15.2814	12.4189		PBMDCECB_138072	GH2	8.115	7.42353	2.73574	18.765	0.141008	7.29683	6.09142	8.73428
PBMDCECB_138259	GH94	3.33263	0.816529	5.61497	2.57023	0.580458	5.53906	3.25471	2.89658		PBMDCECB_138259	GH94	0.0708778	0	0.162956	0.0564533	0	0.0505134	0.0779446	0.0356556
PBMDCECB_138401	GH2	0.59706	0.128	30.0239	0.77225	0.0454967	23.4474	10.2497	8.08838		PBMDCECB_138401	GH2	0.182239	0.0998681	6.48197	0.523463	0	14.0594	2.25469	4.86095
PBMDCECB_138450	GH32	2.34446	0.098338	0.118898	3.50816	0	0	0.853899	1.16939		PBMDCECB_138450	GH32	0.150189	0.0582875	0	0.119769	0	0.0536639	0.0694922	0.057811
PBMDCECB_138522	GH2	3.76903	5.5777	2.64633	3.96334	2.66013	2.1113	3.99769	2.91159		PBMDCECB_138522	GH2	0.0118987	0.0184747	0.0273563	0.0378954	0.00782326	0.0169466	0.0192432	0.0208884
PBMDCECB_138704	GH2	2.77626	0.352413	0.937408	3.03211	0	0.78062	1.35536	1.27091		PBMDCECB_138704	GH2	0.0508399	0	0.0584437	0.0270081	0	0	0.0364279	0.0090027
PBMDCECB_138730	GH23	6.54165	1.12194	0.169564	5.44455	0.697875	0.232986	2.61105	2.12514		PBMDCECB_138730	GH23	0.176901	0.0392342	0	0.134251	0	0	0.0720451	0.0447503
PBMDCECB_138745	GH24	0	8.83791	0	0	2.51309	0	2.94597	0.837697		PBMDCECB_138745	GH24	0	0.219234	0	0	0.0457498	0	0.073078	0.0152499
PBMDCECB_13886	GH2	0	6.93274	1.45456	0.064184	2.14529	1.3324	2.79577	1.18062		PBMDCECB_13886	GH2	0.0468105	2.45049	0.184495	0.049679	0.224537	0.609118	0.893932	0.294445
PBMDCECB_13887	GH20	0	7.37808	1.45337	0.0434913	2.35729	1.46903	2.94382	1.28994		PBMDCECB_13887	GH20	0.0141325	1.4921	0.0324922	0.0150053	0.297172	0.563757	0.512908	0.291978
PBMDCECB_13914	GH2	3.11352	0.032649	0.710553	7.43376	0	0.433919	1.28557	2.62256		PBMDCECB_13914	GH2	0.963641	0.0340051	0.251763	1.26707	0	0.249505	0.41647	0.505525
PBMDCECB_139212	GH2	0.618049	1.78875	1.85378	0.446869	0.242209	1.60375	1.42019	0.764276		PBMDCECB_139212	GH2	0.569624	1.47383	0.072758	0.336356	0.310522	0.271154	0.705404	0.306011
PBMDCECB_13925	GH3	3.39365	0.0376316	0.909991	7.81803	0	0.458462	1.44709	2.75883		PBMDCECB_13925	GH3	1.6943	0.0593385	0.380752	2.4074	0	0.41735	0.711464	0.941583
PBMDCECB_139505	GH78	5.64599	2.45581	3.95902	3.66693	1.25339	5.99773	4.02027	3.63935		PBMDCECB_139505	GH78	0.105373	0.114527	0.0726789	0.10067	0.00693058	0.0450145	0.0975263	0.0508717
PBMDCECB_139604	GH25	2.92321	2.30309	2.32998	2.0713	5.34606	2.60281	2.51876	3.34006		PBMDCECB_139604	GH25	2.57495	4.32478	20.9996	3.09544	0.202085	48.7187	9.29978	17.3387
PBMDCECB_139772	GH13_19	29.3477	59.8464	19.815	16.1284	116.423	14.0826	36.3364	48.878		PBMDCECB_139772	GH13_19	0.0198301	0.153938	0.182367	0.126371	1.05393	0.0848196	0.118712	0.421707
PBMDCECB_140138	GH1	0.0590661	0.227931	0.344483	0.0597892	13.3677	0.820437	0.210493	4.74931		PBMDCECB_140138	GH1	0.0200134	0	0	0	0.0262624	0.0285354	0.00667113	0.0182659
PBMDCECB_140281	GH73	4.02241	0.465665	0.187675	2.76873	0.220689	0.343827	1.55858	1.11108		PBMDCECB_140281	GH73	0.336679	0	0.15482	0.860673	0.305558	0	0.163833	0.388744
PBMDCECB_140499	GH13_38	6.98506	0	0.0603526	7.90857	0	0	2.34847	2.63619		PBMDCECB_140499	GH13_38	3.13033	0.214814	0.119287	3.7467	0.0227105	0.197198	1.15481	1.3222
PBMDCECB_140749	GH3	3.46704	0.120532	0.0728661	5.56459	0.257052	0.10012	1.22015	1.97392		PBMDCECB_140749	GH3	0.462748	0	0	0.480526	0.0198519	0.0286478	0.154249	0.176342
PBMDCECB_141025	GH2	1.11037	0.329603	0.498143	0.561983	0.702928	0.866986	0.646039	0.710632		PBMDCECB_141025	GH2	0.182531	0.0218004	0.451939	0.193802	0.0553596	0.520086	0.218757	0.256416
PBMDCECB_141126	GH2	0.381678	2.89313	0.127201	0.386351	0.89746	0.116518	1.134	0.466776		PBMDCECB_141126	GH2	0.0366388	0.142212	0	0.0194556	0.0240498	0	0.0596169	0.0145018
PBMDCECB_141236	GH13	0.192421	0	0	3.24628	0	0	0.0641403	1.08209		PBMDCECB_141236	GH13	0.24135	0	0	0.186455	0	0	0.08045	0.0621517
PBMDCECB_141429	GH3	2.81745	0.2192	1.59018	2.48395	0.249321	1.55374	1.54228	1.429		PBMDCECB_141429	GH3	0.450448	0.163188	0.483294	0.127544	0	0.962726	0.365643	0.363423
PBMDCECB_141879	GH13_39	1.02894	1.84931	1.00816	1.12486	2.59878	1.36325	1.29547	1.69563		PBMDCECB_141879	GH13_39	0.040481	0.125706	0.0620469	0.0573058	0.0886831	0.134557	0.076078	0.0935153
PBMDCECB_141935	GH10	0.394961	0	0	4.39777	0	0.211003	0.131654	1.53626		PBMDCECB_141935	GH10	4.87845	0.0560983	1.0801	6.6082	0.0236124	0.774568	2.00488	2.46879
PBMDCECB_141954	GH20	1.87293	2.45935	1.03164	2.2645	6.2083	0.61147	1.78797	3.02809		PBMDCECB_141954	GH20	0.121792	0.0270136	0.0400021	0.258679	0.114234	0.0247988	0.0629359	0.132571
PBMDCECB_142293	GH2	10.105	9.62078	16.0144	10.8995	0.954315	15.7175	11.9134	9.19044		PBMDCECB_142293	GH2	1.9165	3.6573	1.77234	3.17099	0.0774587	5.94611	2.44871	3.06485
PBMDCECB_142429	GH8	3.08955	0.116886	2.68515	13.9812	1.99421	1.10037	1.96386	5.69193		PBMDCECB_142429	GH8	13.4623	1.18247	5.39519	16.092	2.91684	4.07991	6.67999	7.69625
PBMDCECB_142514	GH127	0.5899	0.406496	0.147446	0.511819	3.46766	0.360167	0.381281	1.44655		PBMDCECB_142514	GH127	0.0553552	0.0429735	0.0318169	0	0.54566	0	0.0433819	0.181887
PBMDCECB_142742	GH23	2.10631	0.646553	4.80207	2.71358	0.787927	4.39878	2.51831	2.63343		PBMDCECB_142742	GH23	0.243801	0	0.320305	0.370257	0	0.199037	0.188035	0.189765
PBMDCECB_142938	GH78	1.4166	0.34166	0	2.6289	0.323841	0	0.586087	0.984247		PBMDCECB_142938	GH78	0.629395	0.139572	0	0.526035	0.0879288	0	0.256322	0.204655
PBMDCECB_143252	GH18	0	1.42739	0.726661	0	4.8065	0.58243	0.718017	1.79631		PBMDCECB_143252	GH18	0.0273472	1.27368	0.125749	0	1.09246	1.5222	0.475592	0.871553
PBMDCECB_143388	PL12	11.4761	26.7557	2.23101	8.22841	3.27934	2.55456	13.4876	4.68744		PBMDCECB_143388	PL12	1.38262	6.84563	0	0	4.30467	0	2.74275	1.43489
PBMDCECB_143613	GH13_14	4.46444	0.839021	1.01444	3.99089	3.57868	1.36289	2.10597	2.97749		PBMDCECB_143613	GH13_14	2.78398	1.06537	0.631056	4.24792	0.733298	2.45979	1.49347	2.48034
PBMDCECB_14365	GH3	1.36486	0	1.85735	2.37937	0	1.13425	1.07407	1.17121		PBMDCECB_14365	GH3	0.827937	0	0.284107	1.18071	0	0.299214	0.370681	0.493308
PBMDCECB_143660	GH32	1.40188	0.0966026	0	3.14217	0	0.106991	0.499494	1.08305		PBMDCECB_143660	GH32	0.110251	0.0570507	0	0.0390736	0	0	0.0557672	0.0130245
PBMDCECB_143709	GH9	1.74356	0.205967	2.15826	6.87954	0.244031	1.10256	1.36926	2.74204		PBMDCECB_143709	GH9	0.785362	0.07173	0.902816	0.94408	0.00759432	0.559246	0.586636	0.50364
PBMDCECB_14419	GH63	0	7.30431	1.30398	0.0514366	1.81215	1.19447	2.86943	1.01935		PBMDCECB_14419	GH63	0	0.368562	0.194918	0	0.0334015	0.193327	0.187827	0.0755762
PBMDCECB_144441	GH13	2.59288	0.217516	0	3.36637	0.231943	0.120453	0.936799	1.23959		PBMDCECB_144441	GH13	0.893142	0.0590074	0.0873803	1.08985	0	0.0812729	0.34651	0.390374
PBMDCECB_144587	GH13_20	5.06769	4.22228	0.940406	4.89657	2.84358	0.98449	3.41013	2.90821		PBMDCECB_144587	GH13_20	0.0871967	0.067678	0	0	0.0284338	0	0.0516249	0.00947793
PBMDCECB_144740	GH32	0.174653	0	0	3.65369	0	0	0.0582177	1.2179		PBMDCECB_144740	GH32	0.137863	0	0	0.10459	0	0	0.0459543	0.0348633
PBMDCECB_144821	GH25	2.00794	2.79806	1.56142	3.61337	0.918044	1.90705	2.12247	2.14615		PBMDCECB_144821	GH25	0.670557	1.56138	0.385435	0.222866	0.0273443	0.299673	0.872457	0.183294
PBMDCECB_144839	GH13	0.944402	1.13887	1.51467	0.477982	0.16192	1.5136	1.19931	0.717834		PBMDCECB_144839	GH13	0.539482	0.628074	0.413458	0.669499	0.0293096	0.450233	0.527005	0.383014
PBMDCECB_145235	GH23	3.49784	0.160689	0	1.34883	0	0	1.21951	0.44961		PBMDCECB_145235	GH23	0	0	0	0	0	0	0	0
PBMDCECB_145328	GH73	0.794223	1.02161	0.308802	0	1.99719	0.141434	0.708212	0.712875		PBMDCECB_145328	GH73	0	0	0	0	0	0.0744304	0	0.0248101
PBMDCECB_145344	GH5_4	1.46749	0.101123	1.16153	1.80376	0.071887	1.11998	0.910048	0.998542		PBMDCECB_145344	GH5_4	0.0350799	0	0	0.0931347	0	0	0.0116933	0.0310449
PBMDCECB_14558	GH84	0	7.27052	0	0	2.44824	0	2.42351	0.81608		PBMDCECB_14558	GH84	0	0.248746	0	0.0113375	0	0	0.0829153	0.00377917
PBMDCECB_14559	GH84	4.12272	8.08292	4.38228	3.63472	3.05542	5.79046	5.52931	4.1602		PBMDCECB_14559	GH84	0.644794	0.567324	0.222367	1.17501	0.0353393	1.36199	0.478162	0.857446
PBMDCECB_145642	GH5_2	4.29925	0	0	19.4458	0	0.0581472	1.43308	6.50132		PBMDCECB_145642	GH5_2	0.493579	0	0	1.30077	0	0	0.164526	0.43359
PBMDCECB_145663	GH3	0.669358	0	1.93136	1.28379	0.144964	0.526983	0.866906	0.651912		PBMDCECB_145663	GH3	0.114275	0.159688	0.078819	0.145575	0.00751436	0.0325489	0.117594	0.0618794
PBMDCECB_145854	GH2	2.51995	0.253993	0.745806	3.35031	0.0515884	0.723359	1.17325	1.37509		PBMDCECB_145854	GH2	1.47028	0.266332	0.366202	1.67797	0.00805504	0.174511	0.700938	0.620179
PBMDCECB_145888	CBM48	0.228597	0.441068	8.44369	0.308527	1.14968	5.12924	3.03778	2.19582		PBMDCECB_145888	CBM48	0.106692	0.331277	0.735899	0	0.192179	1.56067	0.391289	0.584283
PBMDCECB_145905	GH2	3.13681	1.12312	4.67733	2.71693	0.709693	5.11377	2.97909	2.8468		PBMDCECB_145905	GH2	0.104357	0	0.143956	0.0775435	0.00686392	0.505238	0.082771	0.196548
PBMDCECB_145964	GH2	1.26546	0.135648	0.164009	2.37214	0.19286	0.0500783	0.521706	0.871693		PBMDCECB_145964	GH2	0.496851	0	0.0356974	0.577039	0	0	0.177516	0.192346
PBMDCECB_146352	GH2	0.512736	0	2.84084	2.85458	0	0.410884	1.11786	1.08849		PBMDCECB_146352	GH2	0.29927	0	0.229361	0.371505	0	0.214224	0.17621	0.195243
PBMDCECB_146911	GH18	1.03625	0.181765	1.20872	1.81181	0.129214	1.15754	0.808912	1.03285		PBMDCECB_146911	GH18	0.0780529	0.121187	0	0.0828805	0.010254	0.133467	0.0664133	0.0755338
PBMDCECB_147179	GH32	0.991429	0.0956462	1.56119	1.1541	0.0679933	0.635589	0.882755	0.619227		PBMDCECB_147179	GH32	0.0330067	0.0256233	0.0758862	0	0	0.0235195	0.0448387	0.00783983
PBMDCECB_14718	GH18	0	8.44662	1.33936	0	1.96871	1.22688	3.26199	1.0652		PBMDCECB_14718	GH18	0	0.464038	0.0572666	0	0.016322	0.0710753	0.173768	0.0291324
PBMDCECB_147212	GH8	3.41738	0	0	19.6743	0	0	1.13913	6.5581		PBMDCECB_147212	GH8	3.02555	0	0	4.42993	0	0	1.00852	1.47664
PBMDCECB_147275	GH3	0.353905	0.512135	0.412807	0.358238	0.242712	0.189069	0.426282	0.26334		PBMDCECB_147275	GH3	0	0	0.353657	0	0.149203	0.221002	0.117886	0.123402
PBMDCECB_147366	GH32	0.866102	0.455757	1.5613	0.398503	0.32399	2.35558	0.961053	1.02602		PBMDCECB_147366	GH32	0	0	0	0	0.0181368	0	0	0.0060456
PBMDCECB_147635	GH10	0.708694	3.48686	0	0.430423	0.583237	0.151444	1.39852	0.388368		PBMDCECB_147635	GH10	0.0982189	1.29613	0.0564544	0.2087	0.0482761	0.035032	0.483601	0.097336
PBMDCECB_147831	GH116	0.80907	0.624428	0.519049	1.31036	0.499383	0.345788	0.650849	0.71851		PBMDCECB_147831	GH116	0.0132459	0.0205663	0.0304538	0.0843791	0	0.169819	0.021422	0.0847327
PBMDCECB_148169	GH13	1.26481	0.287106	0.26035	1.43092	0.612297	0.079495	0.604089	0.707571		PBMDCECB_148169	GH13	0.570975	5.07686	0.835383	0.965153	0.527079	1.70359	2.16107	1.06527
PBMDCECB_14817	GH24	94.0215	0	105.629	67.9983	0	103.235	66.5502	57.0778		PBMDCECB_14817	GH24	0.810569	0	0.328882	1.3189	0	1.09186	0.379817	0.803587
PBMDCECB_148258	GH3	0.402518	0.353019	1.53658	0.333365	0.602293	3.20605	0.764039	1.38057		PBMDCECB_148258	GH3	0.0237974	0.0738988	0	0.0378954	0	0.0338932	0.0325654	0.0239295
PBMDCECB_148628	CBM50	0.864103	0.916989	1.61267	2.97392	0.829657	1.47723	1.13125	1.76027		PBMDCECB_148628	CBM50	0.154281	0.910144	0.141885	0.327948	0.0201891	0.08812	0.402103	0.145419
PBMDCECB_148909	GH1	29.3897	32.1132	3.56327	26.1241	20.6615	3.15146	21.6887	16.6457		PBMDCECB_148909	GH1	118.898	257.964	20.8417	85.8807	43.8289	16.3098	132.568	48.6731
PBMDCECB_14893	GH3	4.20814	0.0706038	0.93902	10.3343	0	0.860159	1.73925	3.73149		PBMDCECB_14893	GH3	3.18885	0.0184747	0.683908	4.04217	0	0.440611	1.29708	1.49426
PBMDCECB_148948	CBM50	2.02443	0	0	15.2355	0	0	0.67481	5.0785		PBMDCECB_148948	CBM50	2.6801	0.0489489	0	2.37941	0	0	0.909683	0.793137
PBMDCECB_149208	GH45	1.99066	0	2.00819	6.15402	0.295182	1.03474	1.33295	2.49465		PBMDCECB_149208	GH45	3.06884	0.364356	2.69773	3.12493	0.225154	2.47026	2.04364	1.94011
PBMDCECB_14926	GH2	0.0760288	0.513431	8.73522	0.192399	0.625697	4.71161	3.10823	1.84324		PBMDCECB_14926	GH2	0.0247853	0.500281	2.62127	0.0263132	0.545849	3.33609	1.04878	1.30275
PBMDCECB_149355	GH2	2.1392	1.84487	2.26839	2.92	1.15589	2.56273	2.08415	2.21287		PBMDCECB_149355	GH2	2.80352	7.35783	6.83038	2.32083	0.433469	5.24335	5.66391	2.66588
PBMDCECB_149415	GH105	0.17218	0.221476	0.334727	0	5.19564	0.122646	0.242794	1.77276		PBMDCECB_149415	GH105	0	0	0	0.0205897	0.0127216	0	0	0.0111038
PBMDCECB_149446	GH94	0.111357	0	0	3.34405	0	0	0.037119	1.11468		PBMDCECB_149446	GH94	0.54366	0	0	0.359124	0	0	0.18122	0.119708
PBMDCECB_149954	CBM50	1.23852	0	2.7288	2.43773	0	1.17629	1.32244	1.20467		PBMDCECB_149954	CBM50	0.47493	0.0737339	0.109192	0.302731	0.0155656	0.304876	0.219285	0.207724
PBMDCECB_150140	GH5	4.01907	0.0362366	0	20.1893	0	0	1.35177	6.72977		PBMDCECB_150140	GH5	8.72356	0.0379937	0.0281296	16.7819	0.0241311	0	2.92989	5.60201
PBMDCECB_150298	GH25	3.27362	0.185774	0.224615	0.584771	4.22605	0.411503	1.228	1.74077		PBMDCECB_150298	GH25	0.08693	0	0	0	0	0	0.0289767	0
PBMDCECB_150305	GH23	2.11464	0.255007	0.308323	6.68915	0.362561	0	0.892657	2.35057		PBMDCECB_150305	GH23	4.90423	0.448251	0.331906	4.47662	0.0920286	0	1.8948	1.52288
PBMDCECB_150323	GH94	1.72436	0.532332	0.804538	2.58329	0.0946066	0.663274	1.02041	1.11372		PBMDCECB_150323	GH94	0.285742	0.406652	0.218985	0.379456	0.0156081	0.169843	0.303793	0.188302
PBMDCECB_15035	CBM32	0.0307938	7.01103	1.11349	0.0623417	1.90069	1.349	2.71844	1.10401		PBMDCECB_15035	CBM32	0	5.73943	0	0.0105194	0.0130382	0.451534	1.91314	0.158364
PBMDCECB_150456	GH25	9.51194	24.4953	1.45016	9.72888	7.28014	1.48164	11.8191	6.16355		PBMDCECB_150456	GH25	1.74549	14.2156	0.14593	1.21319	0.469011	0.407019	5.36901	0.696407
PBMDCECB_150526	GH5_4	1.36365	0.548146	2.05453	1.26531	0.701403	2.91404	1.32211	1.62692		PBMDCECB_150526	GH5_4	0.651826	0.386945	0.969698	1.46603	0.0251628	0.491968	0.66949	0.661054
PBMDCECB_150537	GH3	0.663572	0.554812	2.01243	0.447798	0.30339	1.03988	1.07694	0.597023		PBMDCECB_150537	GH3	0	0	0	0.015486	0	0	0	0.005162
PBMDCECB_150599	GH2	2.54857	0.195134	1.60433	1.71985	0.166461	1.21026	1.44934	1.03219		PBMDCECB_150599	GH2	0.278164	0.16453	0.426353	0.365643	0.0261181	1.58498	0.289682	0.658914
PBMDCECB_150742	CBM48	1.59589	0.0733145	0.177286	2.07698	0.208472	0.162397	0.615497	0.81595		PBMDCECB_150742	CBM48	0.292503	0	0	0.282545	0	0.0379479	0.097501	0.106831
PBMDCECB_151031	GH42	0.986355	0.118946	1.96547	0.707222	0.394598	3.9521	1.02359	1.68464		PBMDCECB_151031	GH42	0.0538907	0	0	0.0429124	0	0.0575773	0.0179636	0.0334966
PBMDCECB_151064	GH13_31	0.621271	0	0.289869	3.27017	0	0	0.303713	1.09006		PBMDCECB_151064	GH13_31	0.239723	0.0744223	0	0.0510087	0	0	0.104715	0.0170029
PBMDCECB_151070	GH13	2.04489	0.0970212	0.039102	3.97018	0.275883	0	0.727004	1.41535		PBMDCECB_151070	GH13	0.888943	0	0	1.38096	0	0.0154376	0.296314	0.465466
PBMDCECB_151156	CBM48	6.55406	1.62345	0	5.55847	0.607412	0	2.72584	2.05529		PBMDCECB_151156	CBM48	0.476429	0.690311	0	0.708944	0.0415536	0	0.388913	0.250166
PBMDCECB_151241	GH30_3	0.161814	0.624428	0.754981	0.32759	0.221948	0.691576	0.513741	0.413705		PBMDCECB_151241	GH30_3	0	0.210652	0	0.0722873	0	0.0973979	0.0702173	0.0565617
PBMDCECB_151618	GH25	0.781881	3.42525	1.36155	0.640018	2.53502	0.831472	1.85623	1.3355		PBMDCECB_151618	GH25	0.113151	1.45563	0	0.0858237	0.159244	0.184283	0.522927	0.143117
PBMDCECB_151782	GH32	0.614226	0.338607	1.43291	0.799388	0.722131	2.06261	0.795248	1.19471		PBMDCECB_151782	GH32	0.0628322	0.0975426	0.14446	0.033391	0	0	0.101612	0.0111303
PBMDCECB_151883	GH45	0.746148	0	0.683832	5.28699	0	0.113891	0.47666	1.80029		PBMDCECB_151883	GH45	4.01979	0	0.862582	4.25002	0.0117285	0.789436	1.62746	1.68373
PBMDCECB_151953	GH20	3.69259	2.31553	2.15358	4.67225	2.4058	3.94543	2.72057	3.67449		PBMDCECB_151953	GH20	0.533643	1.81219	0.383412	0.673616	0.74149	1.33395	0.909748	0.916352
PBMDCECB_151957	GH5_4	3.81108	0.350159	0.423369	6.98068	0.497845	0	1.5282	2.49284		PBMDCECB_151957	GH5_4	4.46521	0	0	3.65463	0	0.114614	1.4884	1.25641
PBMDCECB_152121	GH127	0.79176	0	0.461767	2.204	0	0.211494	0.417842	0.805165		PBMDCECB_152121	GH127	0	0	0	0	0	0	0	0
PBMDCECB_152208	GH117	1.49192	0.863582	5.22068	1.66121	6.13907	5.9778	2.52539	4.59269		PBMDCECB_152208	GH117	0	0.0404137	0	0	0	0.0371463	0.0134712	0.0123821
PBMDCECB_152282	GH1	0.290492	0.0560493	0	0.470478	5.17979	0.0620766	0.115514	1.90411		PBMDCECB_152282	GH1	0.0589501	0.0305081	0	0.166964	0.0515758	0.0280158	0.0298194	0.0821852
PBMDCECB_15236	GH3	0.51515	1.82226	1.90281	0.753216	3.1404	1.98764	1.41341	1.96042		PBMDCECB_15236	GH3	0	0.0142458	0.0421877	0	0.0241464	0	0.0188112	0.0080488
PBMDCECB_15238	GH3	0.269491	2.05822	1.96464	0.36372	3.32676	2.18357	1.43078	1.95802		PBMDCECB_15238	GH3	0.00712182	0.0110582	0.0327475	0	0.0281297	0	0.0169758	0.00937657
PBMDCECB_15239	GH3	0.411843	1.27142	1.50521	0.333508	2.18425	1.73084	1.06282	1.4162		PBMDCECB_15239	GH3	0	0	0	0	0.0288996	0.037515	0	0.0221382
PBMDCECB_15241	GH3	0.370162	1.13828	1.88899	0.281021	2.15782	2.07642	1.13248	1.50509		PBMDCECB_15241	GH3	0	0	0	0	0.0145056	0.0209103	0	0.0118053
PBMDCECB_15243	GH3	0.487605	1.25442	1.89586	0.137104	2.04359	2.34447	1.21263	1.50839		PBMDCECB_15243	GH3	0	0	0	0	0	0	0	0
PBMDCECB_15244	GH2	0.436856	1.8614	1.48623	0.405355	3.24568	2.41164	1.2615	2.02089		PBMDCECB_15244	GH2	0.0118336	0.0183737	0.0272068	0.0125627	0.13227	0.0168538	0.019138	0.0538955
PBMDCECB_15245	GH3	0.602005	2.2114	1.45841	0.421875	3.5252	2.22655	1.42394	2.05788		PBMDCECB_15245	GH3	0.00735164	0	0	0	0.0048393	0	0.00245055	0.0016131
PBMDCECB_15248	GH3	0.433225	2.08972	1.44861	0.175411	3.56532	2.3453	1.32385	2.02868		PBMDCECB_15248	GH3	0	0	0	0	0.0243783	0	0	0.0081261
PBMDCECB_152480	GH3	1.73702	1.00546	1.21567	2.60227	0	1.55901	1.31938	1.38709		PBMDCECB_152480	GH3	0.0240099	0	0	0	0	0	0.0080033	0
PBMDCECB_152661	CBM50	1.77851	0.122556	2.37087	11.316	1.74246	0.542939	1.42398	4.5338		PBMDCECB_152661	CBM50	0.39448	0	0.340122	0.209863	0	0.0705891	0.244867	0.093484
PBMDCECB_152730	CBM50	3.14984	0.132119	0.319485	6.03025	0.0939216	0.292654	1.20048	2.13894		PBMDCECB_152730	CBM50	3.96764	0.256661	0.0542982	5.41938	0.0464434	0.0336897	1.4262	1.83317
PBMDCECB_152738	GH32	11.6719	24.6285	9.26282	11.6371	11.0385	11.3322	15.1877	11.3359		PBMDCECB_152738	GH32	1.8759	6.01919	0.985808	1.57478	0.046914	0.331054	2.9603	0.650916
PBMDCECB_152904	GH5	0	0	0	4.67288	0	0.308279	0	1.66039		PBMDCECB_152904	GH5	7.7514	0	0	9.93385	0	0	2.5838	3.31128
PBMDCECB_152955	GH13_39	0.172296	0.498657	1.60777	0.261608	0.590813	1.47275	0.759574	0.775057		PBMDCECB_152955	GH13_39	0.27672	0.0954644	0.282763	0.163391	0.684009	0.0439029	0.218316	0.297101
PBMDCECB_153200	GH2	0.517586	0.110962	1.94535	0.349282	0.0788815	0.798817	0.857966	0.408994		PBMDCECB_153200	GH2	0.0582885	0.0301658	0.0446707	0.0619079	0.01275	0.0554012	0.044375	0.043353
PBMDCECB_15331	GH94	0.580169	7.17741	2.18941	0.759999	2.24689	2.26079	3.31566	1.75589		PBMDCECB_15331	GH94	0.110483	0.977804	0.152407	0.351852	0.0435944	0.141603	0.413565	0.179016
PBMDCECB_15332	GH2	0.0695946	6.78114	1.25825	0.0704467	2.33871	0.85514	2.70299	1.0881		PBMDCECB_15332	GH2	0	1.62862	0.0777921	0	0.0148335	0.0160621	0.568804	0.0102985
PBMDCECB_153323	GH2	27.4537	30.0522	3.85375	25.6797	21.0939	3.19391	20.4532	16.6558		PBMDCECB_153323	GH2	102.127	199.677	39.1827	144.913	3.67505	24.7701	113.662	57.7861
PBMDCECB_15335	GH5_7	0.062584	7.4867	1.387	0.1267	1.54515	1.27052	2.97876	0.98079		PBMDCECB_15335	GH5_7	0	1.15992	0	0	0.0280012	0.0608812	0.38664	0.0296275
PBMDCECB_153532	GH112	0.736464	0.405994	4.47926	1.43771	0.649383	0.955512	1.87391	1.0142		PBMDCECB_153532	GH112	0.0528339	0	0.0404904	0.0187028	0	0.0251022	0.0311081	0.0146017
PBMDCECB_154292	GH105	0.892326	0	0	2.29287	0	0	0.297442	0.76429		PBMDCECB_154292	GH105	0.165771	0	0	0.201268	0	0	0.055257	0.0670893
PBMDCECB_155087	GH10	8.80492	2.73382	0.11805	6.86382	1.52698	0	3.8856	2.79693		PBMDCECB_155087	GH10	8.33826	4.04505	0.0855855	10.3697	0.0243164	0.3192	4.1563	3.57107
PBMDCECB_155447	CBM50	1.06678	0.0735114	0.888809	2.85388	0	0.24425	0.676367	1.03271		PBMDCECB_155447	CBM50	0.320077	0	0.0613249	0.283417	0.0174708	0.380652	0.127134	0.22718
PBMDCECB_155494	GH18	1.15081	0.710544	0.0536939	0.232981	1.19965	0.344292	0.638349	0.592308		PBMDCECB_155494	GH18	0.0456786	0.520093	0	0.0323351	0.04001	0.0216956	0.188591	0.0313469
PBMDCECB_155571	GH1	1.85031	0	0.308323	3.21079	2.90049	1.12972	0.719544	2.41367		PBMDCECB_155571	GH1	1.15394	0.896502	0.331906	0.617465	2.76086	0	0.794116	1.12611
PBMDCECB_155821	GH3	1.6238	1.69707	0	1.09579	0.928017	0.0722911	1.10696	0.698699		PBMDCECB_155821	GH3	0.139795	0	0	0.173261	0.0152741	0.0332349	0.0465983	0.0739233
PBMDCECB_155908	GH23	1.92432	0.785421	1.20863	2.69707	0	0.237241	1.30612	0.978104		PBMDCECB_155908	GH23	0.154792	0.0801049	0.0593145	0.137056	0	0.073626	0.0980705	0.0702273
PBMDCECB_156190	GH3	0.689494	0.0739084	6.52335	1.70606	0.525403	3.84724	2.42892	2.02623		PBMDCECB_156190	GH3	0.134192	0	0.246821	0.199624	0	0.689437	0.127004	0.296354
PBMDCECB_156357	GH9	5.61112	1.89814	0	5.60606	1.19943	0.155723	2.50309	2.3204		PBMDCECB_156357	GH9	0.456219	0.118047	0	0.51165	0.0332138	0	0.191422	0.181621
PBMDCECB_15651	GH73	0.292238	10.5724	0.681751	0.0739539	10.3216	0.858682	3.8488	3.75141		PBMDCECB_15651	GH73	0.22878	0.43411	0.0584437	0.0270081	1.48233	0.108812	0.240445	0.539383
PBMDCECB_156669	GH3	0.222375	1.34083	2.26963	0.168824	3.50767	2.01962	1.27761	1.8987		PBMDCECB_156669	GH3	0.112293	0.145286	0.0860579	0.17889	0.0982691	0.0800398	0.114546	0.119066
PBMDCECB_156754	GH13_14	0.722531	0	1.34845	1.1702	0.396416	1.23521	0.690327	0.933942		PBMDCECB_156754	GH13_14	0.34963	0	0.13398	0.496275	0.113585	0.334082	0.161203	0.314647
PBMDCECB_15683	CBM35	1.24923	0.0803447	1.84571	5.94327	0.114231	0.845354	1.05843	2.30095		PBMDCECB_15683	CBM35	1.0658	0.360663	0.628304	0.855942	0.125719	0.291984	0.684922	0.424548
PBMDCECB_157012	GH78	2.05811	0.529472	1.06695	1.48146	0.376393	1.56376	1.21818	1.14054		PBMDCECB_157012	GH78	0	0	0	0.0160545	0.00993289	0	0	0.00866246
PBMDCECB_157073	GH3	4.46598	2.7287	2.73487	4.0686	0.969894	4.85131	3.30985	3.2966		PBMDCECB_157073	GH3	0.242303	0.206919	0.111416	0.231512	0.0238954	0.172554	0.186879	0.142654
PBMDCECB_157084	GH5_13	3.12514	4.03467	0.857711	2.79124	1.89111	1.76778	2.67251	2.15004		PBMDCECB_157084	GH5_13	0.151995	0.141595	0	0.19367	0.009985	0	0.0978633	0.067885
PBMDCECB_157089	GH13_9	4.61293	4.55878	3.60899	2.56248	23.6884	3.54633	4.26023	9.9324		PBMDCECB_157089	GH13_9	2.02887	4.00372	2.00534	0.926358	1.26932	2.94643	2.67931	1.71404
PBMDCECB_157322	GH3	2.63978	0.836766	0.967727	3.16835	0.310353	0.564108	1.48142	1.3476		PBMDCECB_157322	GH3	0.540633	0.324322	0.0847481	0.508734	0.048467	0.157506	0.316568	0.238236
PBMDCECB_157358	GH35	4.2457	1.82832	2.75648	2.81321	0.549386	3.59489	2.9435	2.31916		PBMDCECB_157358	GH35	0.511117	0.671497	0.451966	0.362013	0.0430704	0.560055	0.54486	0.321713
PBMDCECB_158077	GH3	1.58838	0.0747494	0.994156	3.99997	0	0.827877	0.885762	1.60928		PBMDCECB_158077	GH3	0.455259	0.353431	0.203523	0.38935	0.00831307	0.0900645	0.337404	0.162576
PBMDCECB_158492	GH3	1.61027	0.610294	0.536649	1.62998	1.02546	0.430132	0.919071	1.02852		PBMDCECB_158492	GH3	0	0	0	0.144452	0	0	0	0.0481507
PBMDCECB_158538	GH127	1.39944	0.960433	1.50045	0.488291	0.808684	1.63382	1.28677	0.976932		PBMDCECB_158538	GH127	0.0898851	0.251199	1.15727	0.229099	0.0236024	0.461245	0.499451	0.237982
PBMDCECB_158866	GH18	4.72487	0	0	3.0313	0	0	1.57496	1.01043		PBMDCECB_158866	GH18	0	0	0	0	0	0	0	0
PBMDCECB_158913	GH23	2.57511	0	3.00369	11.5241	2.23079	1.44813	1.8596	5.06767		PBMDCECB_158913	GH23	0.428664	0	0.862393	0.17108	0.0348567	0.153501	0.430352	0.119813
PBMDCECB_158961	GH2	1.42757	0	0.0450045	2.38238	0	0.123675	0.490858	0.835352		PBMDCECB_158961	GH2	0.516227	0.0195494	0	0.521322	0.0165538	0.0538025	0.178592	0.197226
PBMDCECB_159259	GH2	3.99363	0.288958	1.57218	1.81914	0.205416	1.33346	1.95159	1.11934		PBMDCECB_159259	GH2	0.0997811	0	0.802928	0.105959	0	0.521413	0.300903	0.209124
PBMDCECB_159323	GH10	2.57032	0.495932	0.17132	6.16995	0.100729	0	1.07919	2.09023		PBMDCECB_159323	GH10	1.30408	0.0396976	0	2.9613	0	0	0.447926	0.9871
PBMDCECB_159482	CBM35	3.6597	0	0.365897	18.8401	0	0	1.34187	6.28003		PBMDCECB_159482	CBM35	4.60803	0.060112	0.267093	6.79402	0.0505712	0.332118	1.64508	2.39224
PBMDCECB_160292	GH20	1.13607	0.04384	3.23336	1.42597	0.747963	1.6994	1.47109	1.29111		PBMDCECB_160292	GH20	0.420418	0.0233126	0.793983	0.621778	0.0789139	1.09109	0.412571	0.597261
PBMDCECB_160317	GH13_9	0.54444	0.175079	4.65706	1.10221	0	4.84767	1.79219	1.98329		PBMDCECB_160317	GH13_9	2.15287	0.742451	2.38331	1.61484	0.0515292	5.38688	1.75954	2.35108
PBMDCECB_16034	GH78	0.279751	1.31568	1.50919	0.247779	2.25431	1.98025	1.03487	1.49411		PBMDCECB_16034	GH78	0.0113377	0.0528112	0.0260665	0.0120358	0.104377	0.0322927	0.0300718	0.0495685
PBMDCECB_160423	GH2	5.83429	0.284988	24.9384	6.84017	0.709078	20.319	10.3526	9.28942		PBMDCECB_160423	GH2	0.708842	0.0932708	5.96637	0.880067	0.00789902	5.73235	2.25616	2.20677
PBMDCECB_16045	GH73	0	0	0	0	13.9934	1.55723	0	5.18354		PBMDCECB_16045	GH73	0	0	0	0	0.327684	0.250406	0	0.192697
PBMDCECB_160492	GH2	0.345191	2.47383	0.460162	0.449251	0.811665	0.158069	1.09306	0.472995		PBMDCECB_160492	GH2	0	0.178343	0	0	0.0107766	0	0.0594477	0.0035922
PBMDCECB_160513	GH3	1.90527	2.8278	2.05142	2.67036	1.10563	2.34892	2.2615	2.04164		PBMDCECB_160513	GH3	0.631498	2.46052	1.64364	0.493318	0.15668	1.05214	1.57855	0.567379
PBMDCECB_160925	GH9	0.229418	0	0.535202	4.45876	0	0.098051	0.254873	1.51894		PBMDCECB_160925	GH9	4.30908	0	1.11629	3.33494	0	0.735058	1.80846	1.35667
PBMDCECB_160979	GH78	1.5387	1.01566	0.755699	1.47556	1.33295	0.519176	1.10335	1.10923		PBMDCECB_160979	GH78	1.00144	0.0888399	0.197352	0.456091	0.0187318	1.18447	0.429211	0.553098
PBMDCECB_161177	GH2	3.5936	2.18459	2.58392	4.1359	3.7812	2.7877	2.78737	3.56827		PBMDCECB_161177	GH2	1.0646	2.82267	0.527184	1.20007	0.225882	1.00367	1.47148	0.809874
PBMDCECB_161221	GH2	1.79873	1.18147	0.133921	1.62705	5.72174	0.286239	1.03804	2.54501		PBMDCECB_161221	GH2	0.711473	1.80237	0.0286974	0.901102	1.75599	0.106673	0.847513	0.921255
PBMDCECB_161490	GH13_14	0.759948	0	0	0.769252	4.16945	0.811984	0.253316	1.9169		PBMDCECB_161490	GH13_14	1.2278	0	0	6.22085	15.8112	4.85181	0.409267	8.96129
PBMDCECB_161930	GH13	0.995109	0.670936	4.30567	1.62457	1.02729	3.71543	1.99057	2.12243		PBMDCECB_161930	GH13	0.500644	0.752035	0.0824912	0.400092	0.0117769	0.153429	0.445057	0.188433
PBMDCECB_162043	GH1	2.39919	0	2.26545	0.346938	0.156704	3.6621	1.55488	1.38858		PBMDCECB_162043	GH1	0.302145	0	0.992414	0.275461	0	0.740859	0.43152	0.338773
PBMDCECB_162062	GH2	0.601514	2.75642	0.0877032	0.15222	0.515656	0.160675	1.14855	0.276184		PBMDCECB_162062	GH2	0.183879	0.652504	0.0603945	0.111644	0.0516226	0.112457	0.298926	0.0919079
PBMDCECB_162121	CBM6	4.59559	0	0	22.0963	0	0	1.53186	7.36543		PBMDCECB_162121	CBM6	24.8677	0.108135	0	29.8057	0.0227651	0	8.32528	9.94282
PBMDCECB_162376	GH78	0.409794	2.76738	0.0477997	0.622217	1.12417	0.131356	1.07499	0.625914		PBMDCECB_162376	GH78	0.0402926	0.125121	0	0.0285194	0.00882718	0.0191328	0.0551379	0.0188265
PBMDCECB_16254	GH73	1.57927	2.56601	2.22992	1.17792	1.82413	1.42097	2.12507	1.47434		PBMDCECB_16254	GH73	0.235918	0.137344	0	0.0313399	0.0386035	0.042101	0.124421	0.0373481
PBMDCECB_162714	GH3	0.623874	0	1.2475	0.811944	0	0.476137	0.623791	0.42936		PBMDCECB_162714	GH3	1.43985	0.0496724	2.28051	1.53042	0	2.87882	1.25668	1.46975
PBMDCECB_163533	GH20	1.4699	0.20258	2.85757	0.63767	0	1.04703	1.51002	0.561567		PBMDCECB_163533	GH20	0	0	0	0	0	0.0345405	0	0.0115135
PBMDCECB_163875	CBM48	0.758819	0.244019	0.737593	1.02415	0	0.675648	0.580144	0.566599		PBMDCECB_163875	CBM48	0.0980615	0	0	0.156503	0.0319324	0.350933	0.0326872	0.179789
PBMDCECB_163876	CBM48	0.149586	0.14431	0.872408	1.36275	0.205175	0.639313	0.388768	0.735746		PBMDCECB_163876	CBM48	0.18277	0	0.12006	0.166454	0	0.149035	0.100943	0.105163
PBMDCECB_16390	GH13_11	2.96565	0.858316	0.172962	3.15206	0.813551	0.158436	1.33231	1.37468		PBMDCECB_16390	GH13_11	2.95476	2.99502	0.831861	3.14589	0.704883	1.38325	2.26055	1.74467
PBMDCECB_164020	GH25	0.101933	2.0651	0.237796	0.515906	0.699069	0.76239	0.80161	0.659122		PBMDCECB_164020	GH25	0.0750946	0.116575	0	0.0399229	0	0.0536639	0.0638899	0.0311956
PBMDCECB_164057	GH23	2.80144	0.556424	3.65212	3.08595	0.67809	4.57793	2.33666	2.78066		PBMDCECB_164057	GH23	0.233532	0	0.40269	0.124089	0	0.333388	0.212074	0.152492
PBMDCECB_164183	GH5_13	1.0321	0.19914	0.722328	0.766143	0.377509	0.808702	0.651189	0.650785		PBMDCECB_164183	GH5_13	0.831127	0.258069	1.25571	0.454096	0.358008	1.99863	0.781635	0.936911
PBMDCECB_164191	GH1	8.47108	1.27866	16.2666	10.6164	0.869458	29.1237	8.67211	13.5365		PBMDCECB_164191	GH1	3.8557	2.72103	5.05915	6.80452	0.805046	12.1325	3.87863	6.58069
PBMDCECB_164440	CBM50	1.71515	0	0	1.08509	0	0	0.571717	0.361697		PBMDCECB_164440	CBM50	0.511487	0	0	0.43663	0	0	0.170496	0.145543
PBMDCECB_164568	GH2	0.546382	2.22558	0.141626	0.307262	0.66616	0.194598	0.971196	0.38934		PBMDCECB_164568	GH2	0.0619007	0.288314	0	0	0.0270718	0	0.116738	0.00902393
PBMDCECB_16462	GH3	7.34639	9.66447	2.7698	7.88702	0.40713	4.36079	6.59355	4.21831		PBMDCECB_16462	GH3	0.672772	0.160689	0	0.687331	0	0.369234	0.27782	0.352188
PBMDCECB_164961	GH3	3.07642	0.646853	7.95896	2.21844	0.162295	7.45912	3.89408	3.27995		PBMDCECB_164961	GH3	0.219145	0.100076	1.24478	0.260033	0.0254204	1.57915	0.521334	0.621534
PBMDCECB_165004	GH3	1.98505	0.977061	1.27585	1.69908	1.61142	1.42841	1.41265	1.57964		PBMDCECB_165004	GH3	0.0397987	0.0617934	0.122002	0.0704238	0.0174387	0.188978	0.0745314	0.0922802
PBMDCECB_165006	GH18	0.862462	0.416021	0.440127	1.52779	0.369679	0.287974	0.57287	0.728481		PBMDCECB_165006	GH18	4.63097	6.96531	3.99267	4.95655	6.49555	7.6068	5.19632	6.35297
PBMDCECB_165273	GH78	1.36925	0.724394	0.669766	1.3413	0.605836	0.283162	0.921137	0.743433		PBMDCECB_165273	GH78	0.0582414	0	0.0669517	0.10822	0	0.12447	0.041731	0.0775633
PBMDCECB_165603	GH13	1.16065	0.373237	0	1.56648	0	0	0.511296	0.52216		PBMDCECB_165603	GH13	0	0	0	0	0	0	0	0
PBMDCECB_165741	GH25	3.57957	0.383702	1.04383	3.62339	0	0.956169	1.66903	1.52652		PBMDCECB_165741	GH25	0.182205	0	0	0.697391	0	0	0.060735	0.232464
PBMDCECB_165908	CBM50	14.4729	0	17.6855	16.3941	0.118163	20.3423	10.7195	12.2849		PBMDCECB_165908	CBM50	17.7408	1.90929	18.1675	25.4236	0.0804717	47.1956	12.6059	24.2332
PBMDCECB_165957	GH1	5.1345	0.952578	1.61244	4.29782	0.135435	1.89903	2.56651	2.11076		PBMDCECB_165957	GH1	5.60119	0.953672	0.747762	6.14717	0.354186	3.56301	2.43421	3.35479
PBMDCECB_165976	GH2	2.47638	0.353932	0.641897	5.0134	0.125802	0.783985	1.1574	1.9744		PBMDCECB_165976	GH2	0.099293	0.0513811	0.0760961	0.316636	0	0	0.0755901	0.105545
PBMDCECB_165995	GH3	2.01321	1.99616	1.50029	2.60393	1.45739	1.79255	1.83655	1.95129		PBMDCECB_165995	GH3	0.527453	1.49159	0.606338	0.260086	0.111271	0.483382	0.875127	0.284913
PBMDCECB_166377	GH18	0.303979	0.439887	0.354571	0.307701	0.729653	0.487191	0.366146	0.508182		PBMDCECB_166377	GH18	0.0797735	0	0	0.056509	0	0.151791	0.0265912	0.0694333
PBMDCECB_166450	GH23	0.92229	0.127109	0.153684	3.46759	0.180719	0.140777	0.401028	1.26303		PBMDCECB_166450	GH23	0.154993	0	0	0.274892	0.033625	0	0.0516643	0.102839
PBMDCECB_166459	GH20	0.48196	0.650946	0.787044	1.26844	0.132214	0.308977	0.639983	0.569877		PBMDCECB_166459	GH20	0.0702225	0.272531	0.0807257	0.0746534	0.0229481	0.0501648	0.14116	0.0492554
PBMDCECB_166533	CBM48	3.4202	0	3.5335	6.92416	0	2.71469	2.3179	3.21295		PBMDCECB_166533	CBM48	5.31785	1.77295	1.64114	4.78089	0.23323	3.11076	2.91065	2.70829
PBMDCECB_167015	GH3	2.58357	0	0.16742	3.99544	0.0984355	0	0.916997	1.36463		PBMDCECB_167015	GH3	0.0747239	0	0	0.105853	0	0	0.024908	0.0352843
PBMDCECB_16733	GH18	0.290823	1.0755	1.86574	0.147192	2.7923	2.38231	1.07735	1.77393		PBMDCECB_16733	GH18	0.0644171	0.425064	0.185128	0.119706	0.79327	0.252444	0.22487	0.388473
PBMDCECB_167921	GH25	1.01832	0	1.28678	0.773087	0	0.906702	0.768367	0.55993		PBMDCECB_167921	GH25	1.72198	0	2.9172	1.70167	0	2.88996	1.54639	1.53054
PBMDCECB_168089	GH13_9	1.51539	0.243656	0.294599	1.27828	0	0	0.684548	0.426093		PBMDCECB_168089	GH13_9	19.6115	21.7572	6.4477	16.696	10.3152	8.50545	15.9388	11.8389
PBMDCECB_16824	GH73	0	5.90999	0	0	2.37951	0	1.97	0.79317		PBMDCECB_16824	GH73	0	0.113052	0	0	0	0	0.037684	0
PBMDCECB_168425	GH3	1.76652	0.542251	0.0936604	0.650236	3.6345	0.343178	0.80081	1.54264		PBMDCECB_168425	GH3	0	0	0	0	0	0	0	0
PBMDCECB_168474	GH9	2.90005	0.266454	2.46992	15.7029	1.89418	0.737768	1.87881	6.11162		PBMDCECB_168474	GH9	1.24855	0.141844	0.700135	1.13173	0.110027	0.19526	0.696843	0.479006
PBMDCECB_168567	GH18	0.316214	0.101687	2.21305	0.533475	0	0.900976	0.876984	0.47815		PBMDCECB_168567	GH18	0.0529416	0	0.121719	0.0562229	0.0115857	0.0754604	0.0582202	0.0477563
PBMDCECB_168669	GH3	2.23041	0.422665	1.2079	1.20949	0.764822	1.82991	1.28699	1.26807		PBMDCECB_168669	GH3	0.0130267	0	0	0.0414907	0	0	0.00434223	0.0138302
PBMDCECB_169035	GH20	0.731318	0.48844	0.721798	0.740272	0.308644	0.480858	0.647185	0.509925		PBMDCECB_169035	GH20	0.246498	0.147195	0	0.302073	0	0.0270315	0.131231	0.109701
PBMDCECB_169167	GH2	0.74749	1.00958	1.39504	0.605313	0.0683516	0.425959	1.0507	0.366541		PBMDCECB_169167	GH2	0.0165983	0.231936	0.0763227	0.0705038	0.0109	0.0473101	0.108286	0.0429046
PBMDCECB_169482	GH45	4.60404	0	0	20.6652	0.0830922	0	1.53468	6.9161		PBMDCECB_169482	GH45	13.0917	0	0	18.4315	0.0540155	0	4.3639	6.16184
PBMDCECB_169553	GH73	1.15167	0.211629	0.511753	0.72167	0.526554	0.937549	0.625017	0.728591		PBMDCECB_169553	GH73	0.25811	0.88735	0.084775	0.215381	0.0968111	0.157687	0.410078	0.156626
PBMDCECB_169620	GH13_9	0.577045	0	2.01925	1.46028	0	0.616558	0.865432	0.692279		PBMDCECB_169620	GH13_9	0.842544	0	0	0.180616	0	0	0.280848	0.0602053
PBMDCECB_16970	GH2	2.36608	0.0312689	0.718324	7.18516	0	0.450209	1.03856	2.54512		PBMDCECB_16970	GH2	1.03563	0.0487274	0.312658	1.46579	0.0206414	0.446877	0.465672	0.644436
PBMDCECB_16973	GH3	2.55038	0.0367228	0.488408	5.93384	0	0.610078	1.02517	2.18131		PBMDCECB_16973	GH3	2.66824	0.0385383	0.59919	2.81955	0.00815864	0.671712	1.10199	1.16647
PBMDCECB_16990	GH3	0	12.5583	0.584	0.253401	14.078	1.60486	4.38077	5.31209		PBMDCECB_16990	GH3	0.262848	0	0	0	0.840155	0.190374	0.087616	0.34351
PBMDCECB_169909	GH94	6.56667	1.7056	0	7.15839	1.03927	0.269858	2.75742	2.82251		PBMDCECB_169909	GH94	16.1428	10.3606	2.14923	11.4161	0.170499	1.93306	9.55088	4.50655
PBMDCECB_16991	GH3	0.449745	11.064	1.04919	0.227626	10.7954	1.08122	4.18764	4.03475		PBMDCECB_16991	GH3	0.0423196	0.328468	0.0973008	0	0.883482	0.181572	0.156029	0.355018
PBMDCECB_169925	GH3	0.485442	0.11708	1.65152	0.450437	0.110974	0.432235	0.751347	0.331215		PBMDCECB_169925	GH3	0.0794755	0.0411326	0.0609076	0.0984423	0.00870604	0.0566065	0.0605052	0.0545849
PBMDCECB_169941	GH1	30.3151	36.4509	4.31946	31.3349	25.3171	2.96752	23.6952	19.8732		PBMDCECB_169941	GH1	101.347	187.354	41.7804	103.236	12.2198	11.8249	110.16	42.4269
PBMDCECB_170061	GH105	1.23915	0.373577	5.87188	4.23334	0.318684	1.8205	2.49487	2.12417		PBMDCECB_170061	GH105	2.79907	2.19385	1.18712	3.40741	0.373749	1.24111	2.06001	1.67409
PBMDCECB_170662	CBM50	35.7671	1.10713	144.793	36.5922	0	184.746	60.5557	73.7794		PBMDCECB_170662	CBM50	141.148	10.2851	374.62	196.679	0.0555384	310.044	175.351	168.926
PBMDCECB_170739	GH78	0.80475	0.319681	0.88347	0.862521	0.519442	1.01159	0.6693	0.797851		PBMDCECB_170739	GH78	0.125564	0	0.433028	0.149997	0.0824763	0.402582	0.186197	0.211685
PBMDCECB_170886	GH73	3.55783	1.84819	3.3519	1.66218	7.69538	2.19314	2.91931	3.85023		PBMDCECB_170886	GH73	5.20844	60.7176	501.967	12.3572	1.44679	518.936	189.298	177.58
PBMDCECB_17121	GH73	1.23712	0.238698	0.577209	6.26136	0	0	0.684342	2.08712		PBMDCECB_17121	GH73	1.66882	0.0740125	0	2.0798	0	0	0.580944	0.693267
PBMDCECB_171461	GH2	1.97285	0.217516	0.657483	2.51051	0.154629	0.481813	0.949283	1.04898		PBMDCECB_171461	GH2	0	0.0295037	0	0	0	0	0.00983457	0
PBMDCECB_171572	GH94	3.00016	8.4055	1.0067	2.20487	3.94598	0.878245	4.13745	2.34303		PBMDCECB_171572	GH94	0.161672	3.66071	0.154876	0.314691	0.185946	0.153539	1.32575	0.218059
PBMDCECB_171809	GH50	0.343664	0.607829	1.00215	0.695744	0.078563	0.550794	0.651214	0.4417		PBMDCECB_171809	GH50	0.0193427	0.090093	0	0.0205436	0	0.0275765	0.0364786	0.01604
PBMDCECB_171979	CBM32	2.11464	0.765021	0.924969	2.54188	0	0.141215	1.26821	0.894365		PBMDCECB_171979	CBM32	0.113442	0.246573	0	0.0723061	0	0	0.120005	0.024102
PBMDCECB_17206	GH3	1.36885	1.15126	1.43291	1.52772	0.673989	1.05005	1.31767	1.08392		PBMDCECB_17206	GH3	1.67321	4.29458	1.54399	1.51042	0.344301	1.41028	2.50393	1.08833
PBMDCECB_172289	GH3	0.305382	0.46296	2.39168	0.529921	0.239353	1.16533	1.05334	0.644868		PBMDCECB_172289	GH3	0.0287341	0	0	0.030509	0	0.020469	0.00957803	0.0169927
PBMDCECB_172360	GH2	0	0.174583	0	0	3.22682	0	0.0581943	1.07561		PBMDCECB_172360	GH2	0	0	0	0	0	0	0	0
PBMDCECB_172532	GH3	3.11014	0.20003	0.362777	4.66986	0.071099	1.05232	1.22432	1.93109		PBMDCECB_172532	GH3	0.0519878	0	0	0	0	0	0.0173293	0
PBMDCECB_172691	GH8	2.13788	0.128905	1.24684	3.38133	0	1.04479	1.17121	1.47537		PBMDCECB_172691	GH8	0.578667	0.244966	0.362859	1.56755	0.0342298	0.828756	0.395497	0.810179
PBMDCECB_172737	GH23	0	0.0804233	0	0	3.88767	0	0.0268078	1.29589		PBMDCECB_172737	GH23	0	0	0	0	0.0581017	0	0	0.0193672
PBMDCECB_172807	GH13_8	2.82872	0.422076	3.91323	3.34003	0.34086	6.4645	2.38801	3.3818		PBMDCECB_172807	GH13_8	2.5999	1.34504	0.767205	4.45789	0.0624673	3.20824	1.57072	2.5762
PBMDCECB_172860	GH13_38	0.566672	2.40542	0.132197	0.344166	0.621809	0.363285	1.03476	0.443087		PBMDCECB_172860	GH13_38	0.299162	2.65368	0.393046	0.227279	0.306663	0	1.1153	0.177981
PBMDCECB_172959	GH5	1.76446	0.121588	2.84217	2.16879	0.345739	2.64837	1.57607	1.72097		PBMDCECB_172959	GH5	0.551788	0.107091	3.42528	0.512621	0	5.18814	1.36139	1.90025
PBMDCECB_173248	GH32	2.07986	0.617385	0.186617	1.78143	2.63334	0.170944	0.961287	1.52857		PBMDCECB_173248	GH32	0	0.829607	0	0.284668	0.649799	0	0.276536	0.311489
PBMDCECB_173303	GH2	0.619012	1.64224	0.722036	0.626591	1.6981	0.330699	0.994429	0.88513		PBMDCECB_173303	GH2	0	0	0	0	0	0.2748	0	0.0916
PBMDCECB_173350	GH13_20	13.5297	30.5548	3.65844	10.7073	10.2067	3.08836	15.9143	8.00079		PBMDCECB_173350	GH13_20	0.209329	0.422494	0.0962545	0.088939	0.0549249	0.0597002	0.242693	0.0678547
PBMDCECB_173465	GH78	1.20872	0.728807	5.16961	3.10978	0.690796	1.07624	2.36905	1.62561		PBMDCECB_173465	GH78	1.27615	0.4432	0.154422	0.445782	0.0441053	0.167517	0.624591	0.219135
PBMDCECB_173611	GH78	8.41877	7.18919	4.22868	7.09474	2.92828	4.86345	6.61221	4.96216		PBMDCECB_173611	GH78	0.0395562	0.061417	0	0.0419966	0	0.0187825	0.0336577	0.0202597
PBMDCECB_173662	GH2	0.725218	0	1.46113	1.13451	0	1.33842	0.728783	0.82431		PBMDCECB_173662	GH2	1.81033	0	4.83853	2.45197	0	3.64723	2.21629	2.03307
PBMDCECB_173934	GH20	1.73114	1.67008	9.75973	4.67288	1.58298	11.7146	4.38698	5.99015		PBMDCECB_173934	GH20	2.86465	0.524129	13.1891	4.696	0	10.5618	5.52596	5.08593
PBMDCECB_174394	GH78	1.48963	0.0495548	0.0599155	1.97582	0.0704554	0.164651	0.533033	0.736975		PBMDCECB_174394	GH78	0	0	0	0.0546613	0.0112656	0	0	0.0219756
PBMDCECB_174673	PL12	0.58236	0.691471	0.470274	0.453454	0.245778	0.430779	0.581368	0.37667		PBMDCECB_174673	PL12	0.0887049	0.206589	0.135962	0.109884	0	0.0631933	0.143752	0.0576924
PBMDCECB_174716	GH78	2.61692	0.331098	0.850685	2.86609	0.117686	1.42097	1.26623	1.46825		PBMDCECB_174716	GH78	0	0	0	0.0149808	0	0.0201013	0	0.011694
PBMDCECB_175049	GH73	0.685483	0.771524	1.33262	0.57823	1.25363	2.07519	0.929876	1.30235		PBMDCECB_175049	GH73	0	0	0.396966	0	0	0.0617383	0.132322	0.0205794
PBMDCECB_175064	CBM6	3.2259	0.239394	2.02612	7.54287	0.340363	0.265138	1.83047	2.71612		PBMDCECB_175064	CBM6	14.7261	2.01104	15.0203	16.7678	1.24215	16.3892	10.5858	11.4664
PBMDCECB_175122	GH2	2.0346	0	2.17546	1.54463	0.232559	2.7174	1.40335	1.4982		PBMDCECB_175122	GH2	0.579235	0.561829	0.499425	0.154288	0	0.311934	0.54683	0.155407
PBMDCECB_175143	GH25	6.54725	7.16479	10.0306	9.39707	0.80421	9.60584	7.91421	6.60237		PBMDCECB_175143	GH25	1.99865	0.609452	0.164114	3.75642	0.0466461	2.14184	0.924072	1.98164
PBMDCECB_175247	GH94	1.00134	0	1.46	0.253401	0	1.33739	0.820447	0.530264		PBMDCECB_175247	GH94	0.657121	0	0	0.562231	0	0	0.21904	0.18741
PBMDCECB_175422	GH73	1.357	0.50911	0.263809	0.534184	2.89535	0.72496	0.709973	1.38483		PBMDCECB_175422	GH73	0.15809	0	0.181735	0.0279961	0.0172595	0.0376001	0.113275	0.0276186
PBMDCECB_175525	PL8	0.806568	0.0409537	1.13887	1.58992	0.116453	0.226789	0.662131	0.644387		PBMDCECB_175525	PL8	0.292957	0	0.0320733	0.08887	0.00916734	0.119245	0.108343	0.0724274
PBMDCECB_175620	CBM32	5.9016	0.759127	0	5.8411	0.719535	0	2.22024	2.18688		PBMDCECB_175620	CBM32	0	0	0	0.109302	0	0.073541	0	0.0609477
PBMDCECB_175759	GH78	1.61865	0.390391	1.10136	1.09231	0	0.72062	1.0368	0.60431		PBMDCECB_175759	GH78	0.0532533	0	0	0.0566748	0	0	0.0177511	0.0188916
PBMDCECB_175875	GH32	0.161968	0.859405	1.60586	0.491853	0	0.778763	0.875744	0.423539		PBMDCECB_175875	GH32	0.0286126	0	0	0	0.0561955	0.0408438	0.00953753	0.0323464
PBMDCECB_175886	GH1	3.42086	0.471458	0.19001	3.2154	0.335152	1.04431	1.36078	1.53162		PBMDCECB_175886	GH1	1.78578	0.313008	0.0662218	1.28557	0.0377111	0.37005	0.72167	0.564444
PBMDCECB_175967	GH25	2.09835	0.126521	0.305948	1.46028	0	1.12101	0.843606	0.86043		PBMDCECB_175967	GH25	0.154073	0	0	0.109302	0	0.073541	0.0513577	0.0609477
PBMDCECB_176426	CBM50	1.41675	0	0	1.87536	0	0	0.47225	0.62512		PBMDCECB_176426	CBM50	0.162907	0	0.0936386	0.129936	0	0	0.0855152	0.043312
PBMDCECB_176771	GH13	10.9981	28.6775	2.36994	10.1492	7.99703	2.40688	14.0152	6.85104		PBMDCECB_176771	GH13	0.42225	1.9442	0.167379	0.479258	0.353969	0.12447	0.84461	0.319232
PBMDCECB_176810	GH13	0.405735	3.1314	0.841356	0.410703	2.04056	1.10788	1.4595	1.18638		PBMDCECB_176810	GH13	0	0.277347	0.0342242	0.094835	0.215155	0.0848384	0.103857	0.131609
PBMDCECB_176924	GH9	2.51953	6.89425	14.8546	3.47778	1.00534	6.60775	8.08946	3.69696		PBMDCECB_176924	GH9	7.49741	12.3697	24.0279	2.71796	0.119402	10.6397	14.6317	4.49235
PBMDCECB_177081	GH5_4	3.50066	3.0461	0.560452	5.48899	1.60053	0.880086	2.36907	2.65654		PBMDCECB_177081	GH5_4	0.378904	0.882387	0.0544468	0.276743	0.0310465	0.0337822	0.438579	0.113857
PBMDCECB_177140	GH25	1.19692	0.384901	1.241	0.807715	0.912067	0.426292	0.94094	0.715358		PBMDCECB_177140	GH25	0.0522884	0	0	0	0	0	0.0174295	0
PBMDCECB_177222	GH25	4.11541	6.13586	0	3.59773	0	0	3.41709	1.19924		PBMDCECB_177222	GH25	0.948493	0.578458	0	0.576152	0	0	0.508984	0.192051
PBMDCECB_177299	GH23	2.85734	0.0835323	0	0.657347	0.534436	0.0462575	0.980291	0.41268		PBMDCECB_177299	GH23	0	0	0	0	0	0	0	0
PBMDCECB_17732	GH73	2.52101	41.9247	0.280056	2.06581	4.28118	0.384805	14.9086	2.24393		PBMDCECB_17732	GH73	0.505015	20.4533	0.211115	0.390709	0.239392	0.131384	7.05648	0.253828
PBMDCECB_177522	GH13_38	2.03344	1.12099	1.82973	1.41143	0.637513	1.30361	1.66139	1.11752		PBMDCECB_177522	GH13_38	0.0393	0.122032	0	0	0	0.0280158	0.0537773	0.0093386
PBMDCECB_177675	GH78	2.80701	0.321289	0.998904	2.93769	0	1.11835	1.37573	1.35201		PBMDCECB_177675	GH78	0.0315627	0	0	0.0502727	0	0	0.0105209	0.0167576
PBMDCECB_177793	GH13_29	1.59815	2.78515	1.68373	1.20024	4.59624	1.87283	2.02234	2.55644		PBMDCECB_177793	GH13_29	0.0516775	0.187214	0.0396041	0.0548791	0.0565514	0.0736544	0.0928319	0.061695
PBMDCECB_177853	GH8	0.393139	14.3033	5.14384	0.159837	4.90115	4.4322	6.61343	3.1644		PBMDCECB_177853	GH8	0	0.0835918	0	0	0.0180334	0.0384216	0.0278639	0.0188183
PBMDCECB_177908	GH94	8.21941	0	0	13.5748	0	0.346667	2.7398	4.64049		PBMDCECB_177908	GH94	6.65729	2.50531	0.834892	6.60772	0.0526706	0.115375	3.3325	2.25859
PBMDCECB_178013	GH23	3.15853	0.0801877	0.969531	1.76688	0.228017	1.15454	1.40275	1.04981		PBMDCECB_178013	GH23	0.176939	0	0.474607	0	0	0.252606	0.217182	0.084202
PBMDCECB_178097	GH105	0.464597	0.627495	0.75869	0.376228	0	0.198564	0.616927	0.191597		PBMDCECB_178097	GH105	0.0336117	0.104358	0	0.0714586	0	0	0.0459899	0.0238195
PBMDCECB_17821	GH3	1.40315	1.44006	1.88043	1.51098	0.818973	1.33973	1.57455	1.22323		PBMDCECB_17821	GH3	0.124691	0.431893	0.11026	0.142536	0.0189304	0.191191	0.222281	0.117552
PBMDCECB_178696	GH63	1.66698	0.662195	6.63392	4.96292	0.672492	1.99067	2.9877	2.54203		PBMDCECB_178696	GH63	4.3364	3.33804	12.0299	4.72452	0.0468374	9.62715	6.56811	4.7995
PBMDCECB_178738	GH25	0	0	2.79491	0	0	0.222625	0.931637	0.0742083		PBMDCECB_178738	GH25	0	0	0	0	0	0	0	0
PBMDCECB_178892	GH2	0	3.48487	0.0526684	0	0	0	1.17918	0		PBMDCECB_178892	GH2	0	0.902929	0	0	0	0	0.300976	0
PBMDCECB_179123	CBM51	1.60425	0.343926	2.80687	5.41296	0.244491	1.42841	1.58502	2.36195		PBMDCECB_179123	CBM51	0.38396	0	0.809213	0.646176	0	0.274173	0.397724	0.306783
PBMDCECB_179240	CBM50	1.98282	0.0708475	0.8566	2.60179	0.100729	0.392331	0.970089	1.03162		PBMDCECB_179240	CBM50	0	0.0396976	0	0.0271679	0	0	0.0132325	0.00905597
PBMDCECB_179375	GH3	0.39143	0.0419582	1.92777	0.352197	0.178965	0.604113	0.787053	0.378425		PBMDCECB_179375	GH3	0.100237	0.133398	0.131689	0.060816	0.00940907	0	0.121775	0.0234084
PBMDCECB_179663	GH5_2	2.5774	0.231302	2.86654	12.074	1.06879	1.08875	1.89175	4.74385		PBMDCECB_179663	GH5_2	3.94647	0.1895	2.05789	7.60566	0.106768	1.33428	2.06462	3.01557
PBMDCECB_180184	GH2	4.95894	2.25279	0.211761	5.96471	0.659119	0.269148	2.4745	2.29766		PBMDCECB_180184	GH2	0.341556	0.151168	0.137213	0.584967	0.0383355	0.0555261	0.209979	0.226276
PBMDCECB_180191	GH2	0.916614	0.442143	0.381846	0.530192	0.269411	0.6296	0.580201	0.476401		PBMDCECB_180191	GH2	0.0673593	0.139437	0.154867	0.0238517	0.176672	0	0.120554	0.0668412
PBMDCECB_180194	GH13	9.45175	19.8266	8.19795	9.6656	8.97524	9.52926	12.4921	9.39003		PBMDCECB_180194	GH13	0.950152	2.10031	0.185128	0.478823	0.169231	0.0917977	1.07853	0.246617
PBMDCECB_180230	GH3	5.64844	3.25885	3.9402	5.32521	6.30436	6.21271	4.2825	5.94743		PBMDCECB_180230	GH3	0.0186349	0	0	0	0	0	0.00621163	0
PBMDCECB_180311	GH8	29.6426	39.2772	13.1352	14.2255	108.261	8.86441	27.3517	43.7836		PBMDCECB_180311	GH8	0.161532	0.0417959	0.061897	0.114426	1.56891	0.153687	0.0884083	0.612341
PBMDCECB_180387	CBM50	1.67756	0.0851787	0.41195	2.23434	0.121104	0.566031	0.724896	0.973825		PBMDCECB_180387	CBM50	0.284812	0.0491278	0.072758	0.470898	0.0207015	0.0451923	0.135566	0.178931
PBMDCECB_18065	GH23	1.88922	0.575553	2.55159	2.8182	0.136384	2.44354	1.67212	1.79937		PBMDCECB_18065	GH23	0.182205	0.113141	0	0.038744	0	0	0.0984487	0.0129147
PBMDCECB_180691	CBM50	1.67236	1.69829	2.46403	2.94018	1.20729	2.63328	1.94489	2.26025		PBMDCECB_180691	CBM50	3.05846	10.3282	6.1619	2.68103	2.1658	3.332	6.51619	2.72628
PBMDCECB_180704	CBM62	0.812761	1.74243	2.94943	0.182825	0.371601	2.26753	1.83487	0.940652		PBMDCECB_180704	CBM62	0.0149115	0.0694561	0	0	0	0.0424924	0.0281225	0.0141641
PBMDCECB_180750	CBM38	4.48575	1.22059	4.15903	7.56778	2.9975	1.53619	3.28846	4.03382		PBMDCECB_180750	CBM38	2.64241	1.80995	0.62539	1.67151	0.242249	1.24653	1.69258	1.05343
PBMDCECB_180977	GH73	0.59313	1.37331	0.0691847	0.180118	2.3593	0.126749	0.678542	0.888722		PBMDCECB_180977	GH73	0	0.0312165	0	0.0213558	0.0659593	0	0.0104055	0.029105
PBMDCECB_18110	GH3	3.88533	5.5699	0.25413	3.08751	0.34864	0.271585	3.23645	1.23591		PBMDCECB_18110	GH3	0.106212	0.091618	0	0.100227	0	0	0.0659433	0.033409
PBMDCECB_181230	CBM50	0	3.72444	0.49253	0	0.74465	0.386714	1.40566	0.377121		PBMDCECB_181230	CBM50	0	8.26994	0.235511	0	0.0403209	0.817951	2.83515	0.286091
PBMDCECB_181363	GH2	0.39588	1.52767	0.230884	0.200363	2.17199	0.105747	0.718145	0.826033		PBMDCECB_181363	GH2	0	0	0	0	0	0.0469492	0	0.0156497
PBMDCECB_181406	GH5_4	0.595204	0.287106	3.47133	0.602491	0.408198	2.22586	1.45121	1.07885		PBMDCECB_181406	GH5_4	0.178318	0.555117	0.410759	0.19124	0	0.260455	0.381398	0.150565
PBMDCECB_181423	GH2	2.25745	0.322641	0.292574	2.87752	0	0.268003	0.957555	1.04851		PBMDCECB_181423	GH2	2.55352	0.138286	0	0.441774	0	0	0.897269	0.147258
PBMDCECB_181755	GH13_38	0.34776	0.335494	0.608458	0.880044	0.357746	0.557358	0.430571	0.598383		PBMDCECB_181755	GH13_38	0.0310778	0	0	0	0.0406657	0	0.0103593	0.0135552
PBMDCECB_182032	CBM6	4.83476	0.108471	1.18034	26.0631	0.30844	0.360405	2.04119	8.91065		PBMDCECB_182032	CBM6	0	0.0656936	0	0.0900204	0	0	0.0218979	0.0300068
PBMDCECB_182128	GH2	2.78086	0.0958136	0.926768	3.21704	0.0681123	1.06117	1.26781	1.44877		PBMDCECB_182128	GH2	0.661396	0.0770168	0.190078	0.596991	0.0217171	0.164951	0.309497	0.26122
PBMDCECB_182150	GH9	0.483146	0.233053	1.50282	0.570571	0.441796	2.15095	0.739673	1.05444		PBMDCECB_182150	GH9	0.113699	0.308898	0.588169	0.0604121	0.0186097	0.324596	0.336922	0.134539
PBMDCECB_182448	CBM6	3.9588	0	2.63867	15.7428	0	0.906401	2.19916	5.54973		PBMDCECB_182448	CBM6	2.76167	0	2.61855	1.74068	0.20694	0.236623	1.79341	0.728081
PBMDCECB_182690	CBM50	0.620517	1.39681	1.56821	0.628114	0.56741	0.884007	1.19518	0.693177		PBMDCECB_182690	CBM50	13.641	7.6518	1.49349	12.1888	3.01944	2.18465	7.59543	5.79763
PBMDCECB_18320	GH25	0.0983979	1.13913	0.918196	0.398411	2.56433	2.10271	0.718575	1.68848		PBMDCECB_18320	GH25	0.0359865	0.223461	0	0	0.352727	0.102844	0.0864825	0.151857
PBMDCECB_183279	GH2	0.432365	0.655468	2.66572	0.500182	1.10136	2.44185	1.25118	1.3478		PBMDCECB_183279	GH2	0.0210346	0.457204	0.386889	0.0446859	0.0275952	0.209969	0.288376	0.0940834
PBMDCECB_183792	GH23	23.882	51.7053	13.6044	14.8981	84.178	12.6103	29.7306	37.2288		PBMDCECB_183792	GH23	0.442354	0.257478	0	0.529686	4.96169	0.475322	0.233277	1.9889
PBMDCECB_183861	GH23	13.4535	3.3772	44.1155	15.0773	2.54202	38.7971	20.3154	18.8055		PBMDCECB_183861	GH23	1.63402	0.330895	6.7514	1.66046	0.0155232	4.62816	2.90544	2.10138
PBMDCECB_183863	CBM48	5.87363	0.0515133	0.311418	10.756	0	0.513476	2.07885	3.75649		PBMDCECB_183863	CBM48	17.1149	0.972845	0.823206	16.3508	0.141032	0.408296	6.30365	5.63338
PBMDCECB_183905	GH3	3.04768	3.79242	2.67907	3.48738	5.08902	4.34182	3.17306	4.30607		PBMDCECB_183905	GH3	2.47526	3.50407	2.20941	0.973976	0.602704	1.07874	2.72958	0.88514
PBMDCECB_184381	CBM50	1.50075	0	1.75053	3.90633	0	1.14537	1.08376	1.6839		PBMDCECB_184381	CBM50	0.204595	0	0	0.327473	0	0.147485	0.0681983	0.158319
PBMDCECB_184536	GH23	2.93497	1.41573	0.978128	2.97091	2.58793	2.46395	1.77628	2.67426		PBMDCECB_184536	GH23	0.098809	0.15334	0	0.316287	0.572032	0	0.0840497	0.296106
PBMDCECB_18470	GH42	0.259494	0	3.63219	0.262672	0	3.04989	1.29723	1.10419		PBMDCECB_18470	GH42	3.4929	0	5.14419	1.04648	0	2.4316	2.87903	1.15936
PBMDCECB_184710	GH35	0.503303	0.971104	0.19569	0.169822	1.38068	0.298759	0.556699	0.61642		PBMDCECB_184710	GH35	0.094188	0.263223	0	0.620205	0.271996	0.483382	0.119137	0.458528
PBMDCECB_184819	GH23	4.46128	4.89467	0	2.39077	0	0	3.11865	0.796923		PBMDCECB_184819	GH23	0.406933	0.0971899	0	0.46578	0	0	0.168041	0.15526
PBMDCECB_184881	GH73	0.347405	1.34061	0.607837	0.879146	0.953017	0.927982	0.765284	0.920048		PBMDCECB_184881	GH73	0.44945	0.697517	0.516713	0.15965	0.193871	0.860896	0.55456	0.404806
PBMDCECB_184934	GH10	2.47605	0.119436	0.433222	5.45134	0.0849051	0	1.00957	1.84542		PBMDCECB_184934	GH10	1.51818	0.032737	0.0969579	1.65741	0	0	0.549292	0.55247
PBMDCECB_184967	GH13_20	0.144629	0	0	3.1476	0	0	0.0482097	1.0492		PBMDCECB_184967	GH13_20	0.276373	0	0	0.320329	0	0	0.0921243	0.106776
PBMDCECB_185045	GH23	2.93497	0.088483	0.213966	4.64204	0	0	1.07914	1.54735		PBMDCECB_185045	GH23	0.496465	0	0	0.598091	0	0	0.165488	0.199364
PBMDCECB_185067	GH110	2.52564	0.730969	2.94599	1.27828	0.346423	4.58759	2.06753	2.07076		PBMDCECB_185067	GH110	0.800469	0	0.614066	0.713506	0	1.15983	0.471512	0.624445
PBMDCECB_185266	GH73	0.384635	1.21923	0.512744	0.111241	1.88419	0.117421	0.705536	0.704284		PBMDCECB_185266	GH73	0	0	0	0	0.0121271	0	0	0.00404237
PBMDCECB_18533	GH2	3.06675	1.0924	0.275166	3.29533	0.388286	0.35288	1.47811	1.3455		PBMDCECB_18533	GH2	17.0932	5.07476	4.20677	7.04098	0.770433	5.08091	8.79158	4.29744
PBMDCECB_185712	GH1	0.350842	0.203081	0.0818467	0.28411	5.96716	0.149946	0.211923	2.13374		PBMDCECB_185712	GH1	0.0485585	0.037694	0	0.103178	0.525117	0.0346377	0.0287508	0.220978
PBMDCECB_186118	PL12	1.43956	0.0867994	1.46926	2.73223	0	0.480667	0.99854	1.07097		PBMDCECB_186118	PL12	0.647109	0	0.148779	0.447087	0	0.231051	0.265296	0.226046
PBMDCECB_186230	GH5	2.0346	0.130856	1.81947	7.6202	0.372094	1.0145	1.32831	3.00226		PBMDCECB_186230	GH5	4.62567	0.725402	2.6856	6.67618	0.0612602	1.83287	2.67889	2.85677
PBMDCECB_186286	GH3	1.43626	0.903656	3.27777	1.70669	0.171305	1.8015	1.87256	1.2265		PBMDCECB_186286	GH3	0.915613	0.033059	0.440603	1.33447	0.125697	0.60731	0.463092	0.689159
PBMDCECB_186461	GH3	0.0641403	0.866293	0.374077	0	2.81524	0.548258	0.434837	1.12117		PBMDCECB_186461	GH3	0	0	0	0	0.0287774	0.0625836	0	0.0304537
PBMDCECB_18664	GH16	2.96565	0	0.415108	6.18404	0	1.01399	1.12692	2.39934		PBMDCECB_18664	GH16	6.93671	0.124866	0.693405	9.16162	0	0.917385	2.58499	3.35967
PBMDCECB_18667	GH9	2.96176	0	0.39644	6.78241	0	0.674415	1.1194	2.48561		PBMDCECB_18667	GH9	3.03324	0.100201	0.40804	3.27235	0	0.275908	1.18049	1.18275
PBMDCECB_186698	GH78	2.32755	0.153099	1.29576	2.19541	0	0.847815	1.2588	1.01441		PBMDCECB_186698	GH78	0.106317	0.2476	1.50734	0.244631	0	1.81848	0.620419	0.687704
PBMDCECB_186790	GH25	3.69615	6.33918	0	3.01391	0	0	3.34511	1.00464		PBMDCECB_186790	GH25	1.2499	1.70513	0	2.33584	0	0	0.98501	0.778613
PBMDCECB_18689	GH2	3.10287	1.01316	0.111363	2.65765	0.523812	0.255026	1.40913	1.1455		PBMDCECB_18689	GH2	1.75814	2.4838	1.05606	1.69872	0.572191	0.63198	1.766	0.96763
PBMDCECB_187037	GH35	2.0942	0.14431	0.523445	2.34696	0	1.19871	0.920652	1.18189		PBMDCECB_187037	GH35	0.522199	0.0810711	0.300151	0.443879	0.0171044	0.186293	0.30114	0.215759
PBMDCECB_187250	GH123	3.81844	1.06948	5.02865	2.74304	0	3.15863	3.30552	1.96722		PBMDCECB_187250	GH123	0.142258	0	0.109027	0.252241	0	0.610784	0.0837617	0.287675
PBMDCECB_18741	GH23	0	13.1448	1.03202	0	1.9417	0.756277	4.72561	0.899326		PBMDCECB_18741	GH23	4.9219	10.1445	0	0.327844	9.64848	1.21551	5.02213	3.73061
PBMDCECB_187653	CBM38	0.647872	0.546894	1.22801	0.327902	0.111079	1.38447	0.807592	0.607817		PBMDCECB_187653	CBM38	0	0	0	0	0	0	0	0
PBMDCECB_187768	GH1	1.86771	0.707864	0.311223	1.77616	2.74478	0.356357	0.962266	1.62577		PBMDCECB_187768	GH1	0.183431	0.427173	0	0.299892	0.176994	0.0654103	0.203535	0.180765
PBMDCECB_187779	GH63	0.221363	0.213556	0.774616	0.672221	0.607254	0.709562	0.403178	0.663012		PBMDCECB_187779	GH63	0.0415079	0.386604	0.190869	0	0.460443	0.17807	0.206327	0.212838
PBMDCECB_187882	GH13_4	1.08131	0	1.17118	0.938181	0	1.3204	0.75083	0.75286		PBMDCECB_187882	GH13_4	0.0812713	0	0.0622844	0.143929	0	0.154652	0.0478519	0.099527
PBMDCECB_188060	CBM50	0.46766	0	2.83657	1.42016	0.128291	0.799492	1.10141	0.782648		PBMDCECB_188060	CBM50	0.101624	0	0.0778827	0.180047	0	0.19356	0.0598356	0.124536
PBMDCECB_188129	CBM6	1.43169	0	0	3.11583	0	0.0764863	0.47723	1.06411		PBMDCECB_188129	CBM6	0.894115	0	0	0.68607	0	0	0.298038	0.22869
PBMDCECB_188148	GH23	0.749245	0.433691	2.09746	0.758418	0	0	1.09347	0.252806		PBMDCECB_188148	GH23	0	0	0	0	0	0	0	0
PBMDCECB_188160	GH16	2.80272	0.853853	7.74281	0.746588	1.21398	5.2012	3.79979	2.38726		PBMDCECB_188160	GH16	0	0	0	0	0	0	0	0
PBMDCECB_188446	GH13_29	1.02547	0	0	0	2.10984	0.547845	0.341823	0.885895		PBMDCECB_188446	GH13_29	0	0	0	0	0	0	0	0
PBMDCECB_188447	GH3	0.707142	0.558165	3.22435	0.455509	0.0881756	0.755563	1.49655	0.433083		PBMDCECB_188447	GH3	0.0219967	0	0	0	0.0721254	0.0313715	0.00733223	0.034499
PBMDCECB_188449	GH13_38	2.64771	0.0623006	1.4312	2.35328	0	1.518	1.3804	1.29043		PBMDCECB_188449	GH13_38	0.508508	0.0343252	0.203325	1.40914	0	0.378387	0.248719	0.595842
PBMDCECB_188565	GH2	5.67705	2.43247	0.0794876	5.51842	1.21512	0	2.72967	2.24451		PBMDCECB_188565	GH2	0.328843	0.291735	0	0.324394	0.0153976	0.0335063	0.206859	0.124433
PBMDCECB_188572	GH18	1.32513	0.786704	0.118898	0.722268	0.978697	0.217826	0.743577	0.639597		PBMDCECB_188572	GH18	0.225284	0.408013	0.172656	0.239538	0.343354	0.107328	0.268651	0.230073
PBMDCECB_188587	GH25	1.22341	0.168608	2.0386	1.06147	0	0.373479	1.14354	0.478316		PBMDCECB_188587	GH25	0.226687	0	0	0.16105	0	0.108559	0.0755623	0.0898697
PBMDCECB_188607	GH25	7.8677	0.690019	0.417143	6.15402	0.981047	5.73165	2.99162	4.28891		PBMDCECB_188607	GH25	1.01145	0.398614	0	1.09728	0	0	0.470021	0.36576
PBMDCECB_188819	GH20	33.4692	4.01678	18.5858	33.3926	9.00569	20.6181	18.6906	21.0055		PBMDCECB_188819	GH20	1.46844	0.350724	0.259703	1.65048	0.0554676	0.161235	0.692956	0.622394
PBMDCECB_18925	CBM50	0.0963921	7.71836	1.01191	0	2.37984	1.02992	2.94222	1.13659		PBMDCECB_18925	CBM50	0.0351112	14.4441	0	0.0373267	2.11122	1.40462	4.8264	1.18439
PBMDCECB_189368	GH1	1.20852	0.333113	0.201379	1.42768	2.84165	0.368934	0.581004	1.54609		PBMDCECB_189368	GH1	8.55812	11.2951	1.21697	7.48066	9.73535	0.533397	7.0234	5.91647
PBMDCECB_189428	GH78	2.42894	5.56528	1.77075	3.27824	4.30331	2.27085	3.25499	3.28413		PBMDCECB_189428	GH78	0.148898	0.63565	0.171171	0.0395788	0.0729491	0	0.318573	0.0375093
PBMDCECB_189667	GH25	1.53425	0.422896	0.681751	2.73629	0.10021	0.78062	0.879632	1.20571		PBMDCECB_189667	GH25	0.20336	0.0394645	0	0.297089	0.0166553	0	0.0809415	0.104581
PBMDCECB_189730	GH3	4.14502	0.0454412	2.30756	6.91348	0.129214	2.61704	2.16601	3.21991		PBMDCECB_189730	GH3	4.16803	0.727121	1.04082	3.77935	0.092286	1.49038	1.97866	1.78734
PBMDCECB_189834	GH105	0.381678	0	0	2.31811	0	0	0.127226	0.772703		PBMDCECB_189834	GH105	0.864198	0	0	0.313794	0	0	0.288066	0.104598
PBMDCECB_190737	GH3	3.22538	1.90155	3.34417	8.8877	4.91556	1.14874	2.8237	4.984		PBMDCECB_190737	GH3	0.548063	0.121505	0.180027	0.333792	0	0	0.283198	0.111264
PBMDCECB_190841	CBM6	6.39811	0	1.58305	25.9058	0.531866	0.414316	2.66039	8.95066		PBMDCECB_190841	CBM6	0.0878105	0	0	0	0	0	0.0292702	0
PBMDCECB_191253	GH8	0.485673	0	0.566505	6.4525	0	0.259464	0.350726	2.23732		PBMDCECB_191253	GH8	6.56147	0.0320348	1.32829	5.85167	0	0.764972	2.6406	2.20555
PBMDCECB_191309	GH13	2.0346	0.654281	0.988845	1.54463	3.72094	0.18116	1.22591	1.81558		PBMDCECB_191309	GH13	0.506831	0	0.166475	0.462864	1.64068	0.623867	0.224435	0.909137
PBMDCECB_191608	GH5_2	0.0638516	0	1.78749	0	0.0875803	1.70559	0.617114	0.597723		PBMDCECB_191608	GH5_2	0	0	4.96886	0	0	5.63517	1.65629	1.87839
PBMDCECB_191624	GH20	3.51756	1.13116	5.59499	2.64349	0.584819	6.43486	3.41457	3.22106		PBMDCECB_191624	GH20	1.01835	0.0277382	1.39656	0.796878	0	1.88446	0.814216	0.893779
PBMDCECB_191669	GH73	1.24964	0.669757	2.10545	1.82713	0.380896	1.63192	1.34162	1.27998		PBMDCECB_191669	GH73	0.110588	2.91808	0	0.117708	0.143817	0.237661	1.00956	0.166395
PBMDCECB_191943	GH32	4.2679	6.05842	0.0711175	4.44359	0.0836279	0.13029	3.46581	1.5525		PBMDCECB_191943	GH32	0.704901	2.67163	0	0.374365	0	0	1.12551	0.124788
PBMDCECB_192123	GH78	1.38962	0	0	2.28578	0	0	0.463207	0.761927		PBMDCECB_192123	GH78	0.0749084	0	0	0.15965	0	0	0.0249695	0.0532167
PBMDCECB_192139	GH2	3.15853	0.320751	1.16344	3.44962	0.114008	1.42097	1.54757	1.66153		PBMDCECB_192139	GH2	0.0884694	0	0	0.0626799	0	0	0.0294898	0.0208933
PBMDCECB_192220	GH13	3.69639	1.64224	4.48178	3.20009	3.73583	4.4172	3.27347	3.78437		PBMDCECB_192220	GH13	0.387946	0.476845	0.334474	0.343295	0.392802	0.783201	0.399755	0.506433
PBMDCECB_192454	GH1	30.1998	35.1	4.50354	26.5264	24.1267	3.58576	23.2678	18.0796		PBMDCECB_192454	GH1	121.102	356.211	43.4444	126.711	15.4538	11.4902	173.586	51.2183
PBMDCECB_192504	GH42	2.04274	0.0821122	0.09928	2.32622	0	0	0.741377	0.775407		PBMDCECB_192504	GH42	8.27625	1.41191	0	7.0883	0.0198383	0	3.22939	2.36938
PBMDCECB_192690	GH3	0.13662	0.395404	1.43422	0.276585	0.374782	0.875848	0.655415	0.509072		PBMDCECB_192690	GH3	0	0	0	0	0	0	0	0
PBMDCECB_19271	GH18	2.09363	0.310737	2.72386	5.78722	0	1.03246	1.70941	2.27323		PBMDCECB_19271	GH18	8.78323	0.485412	6.1431	10.5117	0.111658	4.34148	5.13725	4.98828
PBMDCECB_19276	CBM30	1.74275	0	2.26545	6.70747	0.156704	0.732421	1.33607	2.5322		PBMDCECB_19276	CBM30	5.40512	0.60303	4.16814	5.60105	0.0563067	4.07473	3.3921	3.24403
PBMDCECB_192760	GH3	2.61255	0.530612	0.320775	1.67023	0.188602	0.881508	1.15465	0.913447		PBMDCECB_192760	GH3	0	0.0847439	0	0	0	0	0.028248	0
PBMDCECB_19277	GH5	2.29071	0.20718	2.50496	5.72443	0.294562	0.458918	1.66762	2.1593		PBMDCECB_19277	GH5	3.22875	0.462707	1.37045	4.03726	0.179031	1.31111	1.6873	1.84247
PBMDCECB_192861	GH20	0.635181	0.557071	1.88592	1.51972	0.871228	0.987162	1.02606	1.12604		PBMDCECB_192861	GH20	0.13662	1.18177	0.134616	0.207291	0.1793	0.278258	0.484335	0.221616
PBMDCECB_193288	GH2	1.43506	0	0.230884	1.25227	0.0678747	0.15862	0.555315	0.492922		PBMDCECB_193288	GH2	0.0988318	0	0.0378709	0.332342	0	0	0.0455676	0.110781
PBMDCECB_193696	CBM50	3.14074	0	0	2.3844	0	0	1.04691	0.7948		PBMDCECB_193696	CBM50	0	0	0	0	0	0	0	0
PBMDCECB_193752	GH35	3.10599	0.0483297	0.116869	3.95538	0.480996	0.0535269	1.0904	1.49663		PBMDCECB_193752	GH35	0.283804	0	0	0.17728	0	0	0.0946013	0.0590933
PBMDCECB_193826	CBM6	5.76394	0	0	21.7822	0	0	1.92131	7.26073		PBMDCECB_193826	CBM6	5.10553	0.054286	0	7.36077	0.0457124	0	1.71994	2.46883
PBMDCECB_194132	GH13_31	0.388295	1.64824	0.362336	0.314439	2.13038	0.0829765	0.799624	0.842599		PBMDCECB_194132	GH13_31	0	0	0.0626767	0.0289675	0.0178532	0	0.0208922	0.0156069
PBMDCECB_194217	GH5_4	2.17273	0	0	1.52997	0	0.100935	0.724243	0.543635		PBMDCECB_194217	GH5_4	0.342771	0	0	0.473696	0	0	0.114257	0.157899
PBMDCECB_194268	CBM6	1.37775	0	0	3.09915	0	0	0.45925	1.03305		PBMDCECB_194268	CBM6	0.0629305	0.0976731	0	0.0670126	0	0	0.0535345	0.0223375
PBMDCECB_194311	GH18	0.551496	1.59613	0	0.558248	2.01718	0	0.715875	0.858476		PBMDCECB_194311	GH18	0	0	0	0	0.209906	0	0	0.0699687
PBMDCECB_194445	GH3	1.25168	0	0	0.760202	0.343366	0.534954	0.417227	0.546174		PBMDCECB_194445	GH3	14.8509	21.8383	6.65314	11.9474	7.81344	10.0898	14.4474	9.95021
PBMDCECB_19464	GH23	0.223985	10.0479	0.783789	0.113364	3.68667	0.957287	3.68522	1.58577		PBMDCECB_19464	GH23	0.673819	11.0482	0.0968274	0.134372	10.8255	0.481823	3.93962	3.8139
PBMDCECB_195112	GH13	2.01533	0.453659	0.47015	2.58401	0	0.645999	0.979713	1.07667		PBMDCECB_195112	GH13	0.5547	0.179414	0	0.417403	0.0151525	0.0989037	0.244705	0.177153
PBMDCECB_195234	CBM6	2.48978	0.411934	1.99224	6.77148	0.195225	0.912464	1.63132	2.62639		PBMDCECB_195234	CBM6	0.514065	0	0.525312	0.54722	0	0.57298	0.346459	0.3734
PBMDCECB_195272	GH2	3.22708	0.389158	1.61322	3.26659	0.158083	1.72402	1.74315	1.71623		PBMDCECB_195272	GH2	1.44102	0.302336	0.134314	2.19234	0.102228	0.888418	0.62589	1.061
PBMDCECB_19543	GH32	4.03438	1.40548	0.261435	3.80018	0.922274	0.11974	1.90043	1.61406		PBMDCECB_19543	GH32	0.113272	0.234486	0.0868086	0.100251	0	0.107653	0.144856	0.0693013
PBMDCECB_19544	GH3	3.47939	1.19108	0.174558	3.82496	0.359214	0.159898	1.61501	1.44802		PBMDCECB_19544	GH3	0.816285	0.662083	0.308119	0.659646	0.0320394	0.242938	0.595496	0.311541
PBMDCECB_195858	GH18	0.395355	1.14423	0.131758	0.457366	1.23949	0.301733	0.557114	0.666196		PBMDCECB_195858	GH18	0.133314	0.20698	0	0.182042	0	0.0271507	0.113431	0.0697309
PBMDCECB_195919	GH105	0.909502	0.219356	1.06087	0.383599	0.519789	0.728834	0.729909	0.544074		PBMDCECB_195919	GH105	0.0795292	0	0	0.0281679	0.156281	0	0.0265097	0.061483
PBMDCECB_195920	GH105	0.581646	0.561131	1.58305	0.196256	0.797799	0.207158	0.908609	0.400404		PBMDCECB_195920	GH105	0.175621	0.136279	0.201904	0.0936466	0.396477	0.379072	0.171268	0.289732
PBMDCECB_195978	GH32	1.90445	0.494652	0.0854389	2.22434	0	0.234791	0.82818	0.81971		PBMDCECB_195978	GH32	0.305938	0.435388	0	0.216702	0.0167041	0	0.247109	0.077802
PBMDCECB_195986	GH105	0.447969	2.59302	0	0.453454	3.07223	0	1.01366	1.17523		PBMDCECB_195986	GH105	0	0	0	0	0	0	0	0
PBMDCECB_196153	GH20	2.54169	0.195241	1.44435	2.63878	0.268173	1.88012	1.39376	1.59569		PBMDCECB_196153	GH20	2.14437	0.485512	0.410848	2.84741	0.0439413	0.573457	1.01358	1.15494
PBMDCECB_196265	GH5_2	0.807535	0	1.13032	1.22613	0	0.776547	0.645952	0.667559		PBMDCECB_196265	GH5_2	0	0	0.262269	0.181834	0	0.122126	0.087423	0.10132
PBMDCECB_196289	GH5_4	0.558736	0.359353	1.5207	0.188526	0	0.198998	0.81293	0.129175		PBMDCECB_196289	GH5_4	0.165562	0	0	0	0	0.11904	0.0551873	0.03968
PBMDCECB_196331	CBM6	0.500345	0	0.778158	3.60157	0	0.297003	0.426168	1.29952		PBMDCECB_196331	CBM6	0.917056	0	0.172116	0.576424	0	0.1334	0.363057	0.236608
PBMDCECB_197205	GH1	0.402567	0.0554812	0.0670811	0.232855	3.70743	0.368685	0.175043	1.43632		PBMDCECB_197205	GH1	0	0	0	0.020636	0.01275	0	0	0.0111287
PBMDCECB_197808	CBM50	0.576766	0.0794891	1.34552	1.08425	0	0.616259	0.667258	0.566836		PBMDCECB_197808	CBM50	0.0583829	0	0.0671151	0.0620447	0.019108	0.208367	0.0418327	0.0965066
PBMDCECB_197931	GH73	2.16392	0.198819	0.600968	2.81625	0	0.440398	0.987902	1.08555		PBMDCECB_197931	GH73	0.152169	0.0590557	0.0874661	0.323604	0	0.10875	0.0995636	0.144118
PBMDCECB_198066	GH123	0.837611	0.372955	3.75776	2.41316	0.618631	1.44571	1.65611	1.4925		PBMDCECB_198066	GH123	0.110264	0.102713	0	0.351387	0	0.0943551	0.0709923	0.148581
PBMDCECB_198204	GH94	0.600665	1.10101	0.350318	0.304009	0.823885	0.256718	0.683998	0.461537		PBMDCECB_198204	GH94	0.0203906	0.316576	0	0.0216579	0.0936412	0	0.112322	0.038433
PBMDCECB_198364	GH1	24.9115	31.173	3.68484	22.7496	18.694	1.63947	19.9231	14.361		PBMDCECB_198364	GH1	58.1985	53.7451	4.10678	47.2242	6.05357	5.84442	38.6835	19.7074
PBMDCECB_198457	GH25	1.42706	0	3.56695	0.825449	0	2.39608	1.66467	1.07384		PBMDCECB_198457	GH25	1.46434	0.0582875	1.81289	0.319383	0	1.77091	1.11184	0.696764
PBMDCECB_198546	GH127	1.81988	0.270106	0.898092	3.1175	0.096007	0.822668	0.996026	1.34539		PBMDCECB_198546	GH127	0.338959	0.150354	0	0.128611	0.0158684	0.0345405	0.163104	0.0596733
PBMDCECB_199704	GH16	0.418692	0	0.34884	4.7831	0	0.255635	0.255844	1.67958		PBMDCECB_199704	GH16	1.33947	0	0.279963	1.68139	0	0.144689	0.539811	0.608693
PBMDCECB_199877	CBM32	3.09506	0.235729	1.14006	3.79253	0.111717	0.957287	1.49028	1.62051		PBMDCECB_199877	CBM32	2.44825	0	1.72177	4.16279	0.0754222	1.7269	1.39001	1.98837
PBMDCECB_199921	CBM38	1.97216	0.700958	0.484293	0.945618	0.569486	0.110905	1.05247	0.542003		PBMDCECB_199921	CBM38	0	0	0	0	0	0	0	0
PBMDCECB_199955	GH32	7.05774	4.87795	10.1983	6.39774	7.36878	10.4674	7.378	8.07797		PBMDCECB_199955	GH32	0.351652	1.15244	0.17967	0.498582	0.0255116	0.781976	0.561254	0.435357
PBMDCECB_200033	GH13_39	1.08061	0	1.77948	1.22253	0	1.76587	0.953363	0.996133		PBMDCECB_200033	GH13_39	2.25896	0.0337225	2.89644	1.22285	0	4.64652	1.72971	1.95646
PBMDCECB_20046	GH20	0.0365454	8.60257	1.10832	0.0369928	2.10531	0.585717	3.24915	0.90934		PBMDCECB_20046	GH20	0.118823	9.15088	0.163913	0.0378433	0.242189	1.37079	3.14454	0.550274
PBMDCECB_20047	GH2	0.0339236	6.38178	1.10795	0.103017	1.44244	0.90616	2.50788	0.817206		PBMDCECB_20047	GH2	0.0219565	3.03413	0.0504803	0.011654	0.158835	0.609714	1.03552	0.260068
PBMDCECB_200482	GH25	1.94103	0.561771	1.13204	1.37536	0.399354	1.55545	1.21161	1.11005		PBMDCECB_200482	GH25	0	0	0	0	0	0	0	0
PBMDCECB_200795	CBM50	0.217683	2.10006	0.507826	0	0.597159	0.232589	0.941856	0.276583		PBMDCECB_200795	CBM50	0	0.81281	0.240859	0	0	0	0.351223	0
PBMDCECB_200849	GH105	2.74562	0.787476	0.69245	1.72763	1.22139	0.634296	1.40852	1.19444		PBMDCECB_200849	GH105	1.29379	0.0401721	0.0594918	1.15472	0.0339041	0.332311	0.464485	0.506978
PBMDCECB_201068	GH18	2.58902	0.561985	0.150996	6.1587	0.266337	0.207473	1.10067	2.21084		PBMDCECB_201068	GH18	0.753632	0.0344131	0	0.941836	0	0.0948397	0.262682	0.345559
PBMDCECB_201442	GH13_8	3.59637	0	1.67797	7.52351	0.657716	2.81793	1.75811	3.66639		PBMDCECB_201442	GH13_8	5.50442	2.46873	3.09487	6.14429	0.391578	4.0687	3.68934	3.53486
PBMDCECB_201570	GH13_9	0.901633	1.21777	1.05169	0.182534	4.45212	0.770697	1.05703	1.80178		PBMDCECB_201570	GH13_9	0.790093	2.94272	1.45333	1.26318	2.0938	4.08806	1.72871	2.48168
PBMDCECB_20173	GH20	0.802964	0	4.68302	1.62559	0	1.71589	1.82866	1.11383		PBMDCECB_20173	GH20	1.36909	2.50949	0	1.76025	0	0	1.29286	0.58675
PBMDCECB_20177	GH2	0.409919	0.790923	1.82564	1.13165	0.664483	0.836159	1.00883	0.877431		PBMDCECB_20177	GH2	0.0242643	0.508603	0.0557861	0.0128798	0.0239288	0.0691185	0.196218	0.035309
PBMDCECB_20191	GH78	3.59637	0.462604	11.1865	3.8831	0.986574	11.2717	5.08182	5.38046		PBMDCECB_20191	GH78	0.244641	0	0.844056	0.261459	0.0783156	0.5307	0.362899	0.290158
PBMDCECB_20206	GH8	0	0.221128	0.267361	0	10.2702	1.22454	0.16283	3.83158		PBMDCECB_20206	GH8	0	0	0	0	0.105147	0.0381833	0	0.0477768
PBMDCECB_202552	GH2	3.40079	0.273404	8.15396	2.96431	0.518289	6.05609	3.94272	3.17956		PBMDCECB_202552	GH2	0.137108	0.532116	3.15232	0.255067	0.0224077	3.6236	1.27385	1.30036
PBMDCECB_202999	CBM48	3.41163	0.340479	0.891942	3.7511	0.242041	1.13128	1.54802	1.70814		PBMDCECB_202999	CBM48	1.79292	0.123717	0.32061	1.56576	0.0130711	0.710092	0.745749	0.762974
PBMDCECB_20360	GH42	1.34262	0	2.08811	2.22392	0	0.695543	1.14358	0.973154		PBMDCECB_20360	GH42	1.0662	0	0.490262	1.10369	0.0262784	0.968247	0.518821	0.699405
PBMDCECB_203747	GH10	3.52626	3.33518	0.322599	4.19933	1.80191	0.886521	2.39468	2.29592		PBMDCECB_203747	GH10	0.453672	0.667265	0.109795	0.684907	0.0313018	0.238438	0.410244	0.318216
PBMDCECB_203762	GH50	1.17778	0.0757493	0.0915867	1.35116	0	0.0838951	0.448372	0.478352		PBMDCECB_203762	GH50	0.0828264	0	0	0.176026	0	0	0.0276088	0.0586753
PBMDCECB_203769	GH1	0.512736	0.353323	1.62334	0.370724	1.30609	2.26964	0.8298	1.31548		PBMDCECB_203769	GH1	0.203958	0.0791615	0.117232	0.189615	0.0167041	0.145511	0.13345	0.117277
PBMDCECB_204006	GH13_31	0.485673	1.11279	1.27464	0.0614524	0.58289	0.843259	0.957701	0.495867		PBMDCECB_204006	GH13_31	1.40308	2.56279	0.094878	1.38073	0	0	1.35358	0.460243
PBMDCECB_20409	GH1	2.10006	1.43011	0	1.18793	6.01514	0.329979	1.17672	2.51102		PBMDCECB_20409	GH1	0.0841385	0.587834	0.0483612	0.424516	2.53876	0.0899867	0.240111	1.01775
PBMDCECB_20475	GH3	0.245387	1.31894	1.71736	0.248391	2.5003	2.17243	1.0939	1.64037		PBMDCECB_20475	GH3	0.125042	0.01765	0.026135	0.0603373	0.00747501	0	0.0562757	0.0226041
PBMDCECB_20476	GH3	0.33883	1.50365	1.34376	0.102894	3.06733	2.3532	1.06208	1.84114		PBMDCECB_20476	GH3	0.32893	0.357506	0.126041	0.267702	0.0793174	0.20298	0.270826	0.183333
PBMDCECB_20500	GH3	0.151247	6.01889	1.63188	0.0765493	1.34845	1.25243	2.60067	0.892476		PBMDCECB_20500	GH3	0	0.267849	0.0283298	0	0	0	0.0987263	0
PBMDCECB_205086	GH25	0.962519	0.132653	0	2.78372	0	0	0.365057	0.927907		PBMDCECB_205086	GH25	2.29306	0.847439	0	2.26626	0.284056	0	1.04683	0.850105
PBMDCECB_205152	GH13_14	0.491516	2.68702	0.191107	0.580456	0.898899	0.175057	1.12321	0.551471		PBMDCECB_205152	GH13_14	0.173976	0.630209	0	0	0.132866	0	0.268062	0.0442887
PBMDCECB_205156	GH23	2.18686	0.234606	2.26926	3.27314	0.166778	1.03934	1.56358	1.49309		PBMDCECB_205156	GH23	0.186611	0	0	0.0496304	0.0304021	0	0.0622037	0.0266775
PBMDCECB_205178	GH13_38	0.291487	4.21809	2.04	1.47528	1.59924	1.86868	2.18319	1.64773		PBMDCECB_205178	GH13_38	0.171649	0.534109	0	0	0	0	0.235253	0
PBMDCECB_205185	CBM50	2.86902	0.670989	2.83947	4.22421	0	2.41522	2.12649	2.21314		PBMDCECB_205185	CBM50	1.74036	0.434215	0.214356	3.50125	0.0813315	1.77511	0.79631	1.7859
PBMDCECB_205386	GH32	0.629957	0.20258	0.979737	0.566818	0.96007	0.897456	0.604091	0.808115		PBMDCECB_205386	GH32	0.145268	0	0.44532	0.180055	0.0476052	0.207243	0.196863	0.144968
PBMDCECB_205404	CBM50	0	0.202496	7.95709	0	0.143951	8.52233	2.71986	2.88876		PBMDCECB_205404	CBM50	0	0	0	0	0	0	0	0
PBMDCECB_205416	GH23	0.686405	0.132439	3.20258	1.32014	0	0.733405	1.34047	0.684515		PBMDCECB_205416	GH23	0	0	0.217787	0.0251585	0	0.0337822	0.0725957	0.0196469
PBMDCECB_205645	GH23	0.787284	0.0843908	4.59157	0.974018	0.119984	2.05625	1.82108	1.05008		PBMDCECB_205645	GH23	0.062605	0	0.287875	0.29943	0	0.447	0.116827	0.24881
PBMDCECB_205797	GH2	0.6097	0.470557	1.06676	0.370299	0.334512	0.456014	0.715672	0.386942		PBMDCECB_205797	GH2	0.0207324	0.128753	0.142999	0.044043	0.108803	0.236507	0.0974948	0.129784
PBMDCECB_206050	GH8	2.71018	0.0706646	0.427194	4.67112	0.200937	0	1.06935	1.62402		PBMDCECB_206050	GH8	1.60617	0.0791615	0.117232	1.97741	0.0167041	0.0363778	0.600854	0.676831
PBMDCECB_206231	CBM51	0.190839	0.0920541	1.2243	0.86929	0.654398	0.30586	0.502398	0.609849		PBMDCECB_206231	CBM51	1.38757	0.161553	0.159511	1.73322	0	0.346913	0.569545	0.693378
PBMDCECB_20635	GH25	0.740709	0	6.12646	0.40897	0	4.02909	2.28906	1.47935		PBMDCECB_20635	GH25	0.0231744	0	0.0532807	0.0738568	0	0.0330564	0.025485	0.0356377
PBMDCECB_206363	GH3	0	0	0.34	0	0.79962	0.934338	0.113333	0.577986		PBMDCECB_206363	GH3	0.171649	0.267055	0	0	0	0	0.146235	0
PBMDCECB_20638	GH23	0.533201	0	9.96887	0.292996	0	3.93915	3.50069	1.41072		PBMDCECB_20638	GH23	0.0524794	0	0	0.0202505	0	0.0271531	0.0174931	0.0158012
PBMDCECB_206547	CBM50	21.7696	10.5798	12.7918	15.243	5.38821	11.018	15.0471	10.5497		PBMDCECB_206547	CBM50	26.9574	55.2117	6.49931	24.1629	9.15855	10.1933	29.5561	14.5049
PBMDCECB_206609	GH3	0.376611	0	1.31788	0.762445	0.516569	0	0.56483	0.426338		PBMDCECB_206609	GH3	0	0	0	0	0	0	0	0
PBMDCECB_20670	GH1	0	0.351408	0.212439	0	13.7396	1.29732	0.187949	5.01231		PBMDCECB_20670	GH1	0	0	0	0	0.23011	0	0	0.0767033
PBMDCECB_206718	GH5_4	1.16915	0	0.545494	1.65685	0	0.249841	0.571548	0.635564		PBMDCECB_206718	GH5_4	0.704433	0.364459	0.540024	0.125444	0.075237	0.678665	0.536305	0.293115
PBMDCECB_207151	CBM32	0	3.19532	0	0	0.105651	0.0823007	1.06511	0.0626506		PBMDCECB_207151	CBM32	0	0.586967	0	0	0.0176873	0	0.195656	0.00589577
PBMDCECB_207335	GH3	0.529129	0	1.32256	0.382577	0	0.888423	0.61723	0.423667		PBMDCECB_207335	GH3	0.0528576	0	0	0.0280817	0	0	0.0176192	0.00936057
PBMDCECB_207378	GH8	3.63808	0.32649	2.56588	17.2998	1.27653	1.2656	2.17682	6.61398		PBMDCECB_207378	GH8	3.10083	0.0467365	1.86882	2.52761	0.0788056	1.03159	1.67213	1.21267
PBMDCECB_207668	CBM50	4.15597	0.240563	1.16344	4.96408	0.114008	1.24335	1.85332	2.10715		PBMDCECB_207668	CBM50	30.3155	0.732504	10.3735	24.5705	0.482544	12.1672	13.8072	12.4067
PBMDCECB_207904	GH13_39	0.621271	1.19872	1.08701	0	1.27823	0.995718	0.969	0.757983		PBMDCECB_207904	GH13_39	0.385862	0	0	0	0.245534	0	0.128621	0.0818447
PBMDCECB_208162	GH2	1.84031	0.44385	0.804973	2.32855	0	0.73737	1.02971	1.02197		PBMDCECB_208162	GH2	0.914699	0	1.31483	0.366386	0	1.9819	0.743176	0.782762
PBMDCECB_208225	GH25	0	2.60084	0	0	0	0	0.866947	0		PBMDCECB_208225	GH25	0	0	0	0	0	0	0	0
PBMDCECB_208381	GH23	0.407245	0.392882	4.98775	0.206115	0.279293	2.61078	1.92929	1.03206		PBMDCECB_208381	GH23	0	0.146673	0.869206	0.100825	0.0608555	0.272241	0.338626	0.144641
PBMDCECB_208538	GH42	1.40072	0.158978	0.0961084	1.00085	0	0.704296	0.551935	0.568382		PBMDCECB_208538	GH42	0.116766	0.0453185	0	0.0620447	0	0.0416734	0.0540282	0.0345727
PBMDCECB_208654	GH24	1.43183	5.37183	5.93824	0.644159	4.5825	1.86984	4.2473	2.3655		PBMDCECB_208654	GH24	0	0	0	0	0	0	0	0
PBMDCECB_208681	CBM50	0.65305	0.210006	0	0.661046	1.19432	0.232589	0.287685	0.695985		PBMDCECB_208681	CBM50	0	0	0	0	0.0672967	0	0	0.0224322
PBMDCECB_208883	CBM6	0.806476	0	0.506531	6.90757	0	0.265138	0.437669	2.3909		PBMDCECB_208883	CBM6	27.6688	0.0656338	4.51955	30.5574	0.0831876	3.31567	10.7513	11.3188
PBMDCECB_20891	GH20	0	0.0648084	0.548508	0	11.9785	1.00489	0.204439	4.3278		PBMDCECB_20891	GH20	0	0	0	0	0.12122	0.0989037	0	0.0733746
PBMDCECB_209065	GH2	0.401753	0.276845	0.87029	0.29048	1.18083	0.245293	0.516296	0.572201		PBMDCECB_209065	GH2	0.155088	0.0902947	0.0891414	0.0617691	0.0508862	0.0829152	0.111508	0.0651902
PBMDCECB_209400	GH78	0.431322	0.554812	1.17392	0.145534	0.394407	1.53619	0.720018	0.692044		PBMDCECB_209400	GH78	0.578821	0.539047	2.79477	0.616181	0.0376123	2.1569	1.30421	0.936898
PBMDCECB_209531	GH50	0.576264	0.389158	0.604956	0.641651	0.158083	0.369434	0.523459	0.389723		PBMDCECB_209531	GH50	0.175259	0.604673	0.179085	0.330919	0.025557	0.222105	0.319672	0.19286
PBMDCECB_209609	GH2	2.4159	0.0896422	1.08384	3.19794	0.12745	0.595692	1.19646	1.30703		PBMDCECB_209609	GH2	1.10919	0	0.309112	0.821774	0.0439529	0.720188	0.472767	0.528638
PBMDCECB_210093	GH25	0.945096	0.0536331	1.55632	0.562745	0	2.25722	0.851683	0.939988		PBMDCECB_210093	GH25	0.187154	0.0290573	0	0.11926	0	0.16008	0.0720704	0.0931133
PBMDCECB_21013	GH18	0.469812	11.331	0.730672	0.0792606	10.8475	1.42228	4.17716	4.11635		PBMDCECB_21013	GH18	0.110084	0.170903	0	0	0.558691	0	0.0936623	0.18623
PBMDCECB_21034	GH84	0.0385306	7.24848	1.3483	0.117007	1.79688	1.1939	2.87844	1.03593		PBMDCECB_21034	GH84	0.0251452	1.2103	0	0.0266956	0.123974	0.0716323	0.411815	0.0741006
PBMDCECB_210424	GH1	1.59907	0	0.254347	1.32435	0.0996965	0.232986	0.617806	0.552344		PBMDCECB_210424	GH1	0.32853	0.0392342	0.0581025	0.241652	0.0165587	0.144233	0.141956	0.134148
PBMDCECB_210662	GH1	0	0	4.16559	0.602491	0	3.1798	1.38853	1.26076		PBMDCECB_210662	GH1	0.534954	0.277559	0	0	0	1.04182	0.270838	0.347273
PBMDCECB_210792	CBM50	1.68543	0.406496	0	4.69168	0	0	0.697309	1.56389		PBMDCECB_210792	CBM50	1.76568	0	0	0.776425	0	0	0.58856	0.258808
PBMDCECB_211221	GH9	1.48283	4.63491	11.8306	1.44094	1.13897	5.06995	5.98278	2.54995		PBMDCECB_211221	GH9	8.88703	9.86443	22.5588	3.86539	0.092343	8.42847	13.7701	4.12873
PBMDCECB_211284	GH3	2.36235	0.268122	0	1.19564	0.381207	0.0742386	0.876824	0.550362		PBMDCECB_211284	GH3	0.12005	0.149103	0	0.229571	0.157372	0	0.0897177	0.128981
PBMDCECB_211356	GH20	1.09039	0.556903	0.897784	0.779107	0.791787	0.890919	0.848359	0.820604		PBMDCECB_211356	GH20	0.153587	0	0.201779	0.139841	0.0287774	0.312918	0.118455	0.160512
PBMDCECB_211404	GH9	2.30038	2.77406	5.36649	2.91069	0.788815	1.84342	3.48031	1.84764		PBMDCECB_211404	GH9	2.06036	4.72687	13.9353	0.799766	0.486624	6.08197	6.90751	2.45612
PBMDCECB_211405	GH9	0.895939	3.88953	12.0181	2.72072	0.614445	2.39322	5.60119	1.90946		PBMDCECB_211405	GH9	1.20383	4.57353	12.473	0	0	9.50763	6.08345	3.16921
PBMDCECB_211406	GH9	1.11406	3.43926	4.93801	0.90216	0.916842	2.38069	3.16378	1.3999		PBMDCECB_211406	GH9	2.9337	5.05913	28.9842	1.50813	0.139515	16.3064	12.3257	5.98468
PBMDCECB_211518	GH23	0	4.04779	0.873944	0	0.205536	0	1.64058	0.068512		PBMDCECB_211518	GH23	0	0.0949145	0	0	0	0.0876849	0.0316382	0.0292283
PBMDCECB_211524	GH1	5.27256	0.726657	0.439292	4.57467	0	1.2072	2.14617	1.92729		PBMDCECB_211524	GH1	2.52253	0	0	2.44052	0	0	0.840843	0.813507
PBMDCECB_211840	GH73	0.374403	5.77916	1.60129	1.26329	26.8752	0.800079	2.58495	9.64619		PBMDCECB_211840	GH73	0.0964232	1.57157	0.221697	0.153881	0.502488	0	0.629897	0.21879
PBMDCECB_21194	GH78	0.509857	0.614843	5.35242	1.70958	0.0437082	2.51955	2.15904	1.42428		PBMDCECB_21194	GH78	0.267141	0.414786	0.28347	0.0545331	0	0.219455	0.321799	0.0913294
PBMDCECB_212039	GH2	1.08349	1.50984	1.68509	0.67024	5.94456	1.41494	1.42614	2.67658		PBMDCECB_212039	GH2	0.286142	1.65008	0.234955	0.477601	0.201131	0.408007	0.723726	0.362246
PBMDCECB_212308	GH2	0.806133	2.13868	0.313433	0.408001	0.829283	0.430666	1.08608	0.555983		PBMDCECB_212308	GH2	0.0693375	0.825306	0.0531385	0.0736593	0	0	0.315927	0.0245531
PBMDCECB_212340	CBM48	1.82823	0	0.355418	2.05624	0.557253	0.217046	0.727883	0.943513		PBMDCECB_212340	CBM48	1.71972	0	0.257865	1.98751	0.0244204	0.106862	0.659195	0.706264
PBMDCECB_212792	GH13_14	5.33527	1.12593	0.097238	6.4132	0.68606	0.178144	2.18615	2.4258		PBMDCECB_212792	GH13_14	1.03567	0.275628	0	0.283025	0	0	0.437099	0.0943417
PBMDCECB_21309	GH13_8	2.98745	0.978821	3.68191	3.30931	0.695828	3.73405	2.54939	2.57973		PBMDCECB_21309	GH13_8	0.266042	0.0295037	1.13594	0.504562	0.0124715	1.49	0.477162	0.669011
PBMDCECB_213210	GH23	1.41073	2.94878	1.78265	3.68901	1.45124	2.261	2.04739	2.46708		PBMDCECB_213210	GH23	0.313072	0.485979	0.102831	0.0475737	0	0	0.300627	0.0158579
PBMDCECB_213258	GH5_4	3.29066	8.97435	22.7347	3.20284	1.73598	9.06042	11.6666	4.66641		PBMDCECB_213258	GH5_4	8.58007	9.39515	13.0683	3.19106	0.0850463	7.76707	10.3478	3.68106
PBMDCECB_213355	GH3	0.223788	0.14393	1.47919	1.13264	0.204636	0.318816	0.615636	0.552031		PBMDCECB_213355	GH3	0.260314	0	0	0.0553177	0	0.0371463	0.0867713	0.0308213
PBMDCECB_214069	GH13_38	5.34914	2.58024	0	6.05164	0.863176	0.1681	2.64313	2.36097		PBMDCECB_214069	GH13_38	0.261216	0.304066	0	0.765051	0.127067	0	0.188427	0.297373
PBMDCECB_214723	GH5_4	2.7222	2.10095	1.27011	3.30664	2.2403	0.969534	2.03109	2.17216		PBMDCECB_214723	GH5_4	1.91366	4.45471	0.366663	3.31467	0	0.573072	2.24501	1.29591
PBMDCECB_214902	GH13_14	0.613313	1.18336	1.19231	0.0689802	7.47763	1.16499	0.996328	2.90387		PBMDCECB_214902	GH13_14	0	0	0	0	0	0	0	0
PBMDCECB_21513	GH13_38	2.16183	0.89382	3.81846	2.68848	0.423601	3.69577	2.29137	2.26928		PBMDCECB_21513	GH13_38	0.399658	0	0.338528	0.335144	0.0137976	0.53992	0.246062	0.296287
PBMDCECB_21519	GH127	3.01213	0.830255	4.01537	2.43921	0.472172	4.78159	2.61925	2.56432		PBMDCECB_21519	GH127	0.212334	0	0.260362	0.150298	0	0.181505	0.157565	0.110601
PBMDCECB_215323	GH2	0.674974	0.0651168	0.866043	1.4348	0	0.432715	0.535378	0.622505		PBMDCECB_215323	GH2	0.139419	0.0721509	0.106847	0.148111	0.0152333	0.198873	0.106139	0.120739
PBMDCECB_21560	CBM62	2.80123	0.956244	1.1059	3.01002	0.118222	0.782794	1.62112	1.30368		PBMDCECB_21560	CBM62	0.0425364	0.0220146	0	0	0	0	0.021517	0
PBMDCECB_215819	GH73	0.923481	0.59394	0	0.77899	0.844445	0	0.505807	0.541145		PBMDCECB_215819	GH73	0.126783	0.098388	0	0.13501	0	0	0.075057	0.0450033
PBMDCECB_216083	CBM50	0	2.14472	0	0	1.74246	0	0.714907	0.58082		PBMDCECB_216083	CBM50	0	0	0	0	0	0	0	0
PBMDCECB_216171	GH23	0.269989	0.260467	1.02351	0.136648	0.462905	0.793311	0.517989	0.464288		PBMDCECB_216171	GH23	0	0.0721509	0.0534237	0	0.0152333	0.0662909	0.0418582	0.0271747
PBMDCECB_216229	GH105	0.944402	0.113887	1.37698	2.15092	0.323841	0.126134	0.811756	0.866965		PBMDCECB_216229	GH105	0.629395	0	0.310094	0.717321	0.0293096	0.321595	0.313163	0.356075
PBMDCECB_216235	GH13_11	0.333128	0	0	4.04648	0	0	0.111043	1.34883		PBMDCECB_216235	GH13_11	0.211897	0	0	0.451493	0	0	0.0706323	0.150498
PBMDCECB_216793	GH23	0.954552	0.306962	0	2.25456	0	0	0.420505	0.75152		PBMDCECB_216793	GH23	1.525	0.102907	0	2.11859	0	0	0.542636	0.706197
PBMDCECB_216939	GH24	0.319978	0	4.66541	1.29558	0.438889	1.19661	1.6618	0.977026		PBMDCECB_216939	GH24	0.0668161	0	0.153625	0.0711669	0	0.575284	0.0734804	0.215484
PBMDCECB_217021	GH84	1.53233	0.806339	1.05617	1.19857	0.286607	0.744208	1.13161	0.743128		PBMDCECB_217021	GH84	0.0963068	0.186898	0.0553553	0.127894	0	0.171739	0.112853	0.0998777
PBMDCECB_217053	GH25	0.73248	1.2013	0.598072	0.667303	3.81781	1.17395	0.843951	1.88635		PBMDCECB_217053	GH25	0.127474	0.870776	0.586158	0.216702	1.85415	1.27322	0.528136	1.11469
PBMDCECB_217220	CBM62	12.7435	4.40158	17.8007	11.944	16.6161	22.0211	11.6486	16.8604		PBMDCECB_217220	CBM62	1.89382	0.405421	1.50149	1.32145	0.592981	5.90256	1.26691	2.60566
PBMDCECB_217573	GH94	0.555783	1.22556	0.185224	0.0803697	1.96026	0.0848342	0.655522	0.708488		PBMDCECB_217573	GH94	0.0279656	0.0434157	0.0642965	0.0297174	0.183113	0	0.0452259	0.0709435
PBMDCECB_218626	GH2	3.71557	2.85435	1.20388	4.24861	0.943772	1.47037	2.59127	2.22092		PBMDCECB_218626	GH2	0.617408	0.368669	0.218384	0.807282	0.0622622	0.101625	0.401487	0.323723
PBMDCECB_218632	GH20	0	0.327322	0.28666	0	3.03379	0.6127	0.204661	1.2155		PBMDCECB_218632	GH20	0	0.315105	0	0	0.512485	1.2004	0.105035	0.570962
PBMDCECB_218721	GH3	1.11364	0	1.48456	0.805199	0	1.52987	0.866067	0.778356		PBMDCECB_218721	GH3	0.331522	0	0	0.706197	0.0429937	0	0.110507	0.24973
PBMDCECB_218896	GH13_11	1.33687	0	0.259895	1.57878	0	0.952275	0.532255	0.843685		PBMDCECB_218896	GH13_11	0.217311	0	0	0.11601	0	0	0.072437	0.03867
PBMDCECB_218911	CBM6	4.01662	0	2.45411	22.8459	0.787042	0.204365	2.15691	7.94577		PBMDCECB_218911	CBM6	3.87296	0.133573	1.38528	2.11088	0.111077	0.990556	1.79727	1.07084
PBMDCECB_219016	CBM32	0.943616	0.728268	1.76106	3.43861	0.258857	0.403292	1.14431	1.36692		PBMDCECB_219016	CBM32	1.43463	8.90621	1.55238	1.88964	0	0.971054	3.96441	0.953565
PBMDCECB_219051	GH1	0	0.603766	0.5475	0	2.57525	0.167173	0.383755	0.914141		PBMDCECB_219051	GH1	0	8.45013	0.298049	0	0.504527	1.58072	2.91606	0.695082
PBMDCECB_219321	GH3	2.78478	1.30884	0.416443	2.60204	0.29382	0.610351	1.50335	1.16874		PBMDCECB_219321	GH3	0.198124	0.115346	0	0.0789352	0	0.0353337	0.10449	0.0380896
PBMDCECB_219566	GH23	0.808046	0.259849	0.314177	0	2.21667	0.575584	0.460691	0.930751		PBMDCECB_219566	GH23	0	0	1.02907	0	0.380205	0	0.343023	0.126735
PBMDCECB_219594	GH23	3.10211	6.73358	1.8092	8.04649	26.3274	1.24295	3.88163	11.8723		PBMDCECB_219594	GH23	0.878105	2.18046	0	1.59199	0.0566396	0	1.01952	0.549543
PBMDCECB_220018	GH20	2.38002	0.874698	3.30493	2.065	0.621809	3.99613	2.18655	2.22765		PBMDCECB_220018	GH20	0.128212	0	0.0982615	0.0909115	0	0	0.0754912	0.0303038
PBMDCECB_220117	CBM26	0.132991	0	0	4.03858	0	0	0.0443303	1.34619		PBMDCECB_220117	CBM26	4.70595	0	0	4.06206	0	0	1.56865	1.35402
PBMDCECB_220337	GH3	0.800698	0.154492	0.093396	2.1073	0	0.256657	0.349529	0.787986		PBMDCECB_220337	GH3	2.11794	0.131522	0.0649257	1.56045	0.277338	0	0.771463	0.612596
PBMDCECB_220394	GH32	0.50463	0.324554	2.15826	0.255404	0.11536	1.07837	0.995815	0.483045		PBMDCECB_220394	GH32	0	0	0	0	0.0195664	0	0	0.00652213
PBMDCECB_220460	GH2	0.69922	0.367941	1.4829	1.15819	0.261564	0.203754	0.85002	0.541169		PBMDCECB_220460	GH2	0.195487	0.0674449	0.0998772	0.299944	0.0712256	0.154884	0.120936	0.175351
PBMDCECB_22048	CBM50	1.61146	0.141329	1.19614	5.26428	0.401875	0.469581	0.982976	2.04525		PBMDCECB_22048	CBM50	4.07917	0.435388	2.93079	3.35889	0.0334081	1.56425	2.48178	1.65218
PBMDCECB_220548	GH67	1.00801	0.182337	0.440918	1.1479	0.0864134	0.673148	0.543755	0.63582		PBMDCECB_220548	GH67	0.0430098	0	0	0.0228431	0	0	0.0143366	0.00761437
PBMDCECB_220693	GH13_4	1.18128	0.239919	0.942761	1.57334	0	1.1293	0.787987	0.90088		PBMDCECB_220693	GH13_4	0.105945	0	0	0.0450144	0.0138983	0	0.035315	0.0196376
PBMDCECB_220768	GH2	2.2325	2.63344	1.13928	2.68356	4.01907	2.23629	2.00174	2.97964		PBMDCECB_220768	GH2	0.0556496	1.55479	0.127951	0.770037	0.108546	0.398668	0.579464	0.42575
PBMDCECB_220863	GH13_38	5.95204	6.89054	13.6076	4.33794	0.163279	12.7192	8.81673	5.74014		PBMDCECB_220863	GH13_38	1.54457	0.705182	0	2.60953	0	1.68995	0.749917	1.43316
PBMDCECB_220953	GH13	0.0663917	2.62605	0	0	0	0.141876	0.897481	0.047292		PBMDCECB_220953	GH13	0	0.0708205	0	0	0	0	0.0236068	0
PBMDCECB_221060	GH13	2.38638	0	0	0.805199	2.72768	2.97475	0.79546	2.16921		PBMDCECB_221060	GH13	0	0	0	0	0.202404	0	0	0.067468
PBMDCECB_221106	GH5_4	1.64737	0.132439	0.160129	3.82145	0	0.293362	0.646646	1.3716		PBMDCECB_221106	GH5_4	0.61572	0.0367661	0	0.905704	0	0	0.217495	0.301901
PBMDCECB_221648	GH1	2.24295	0.455546	0.275395	3.34587	0	0.378401	0.991297	1.24142		PBMDCECB_221648	GH1	0.0899136	0	0	0.0478214	0.0293096	0.0643189	0.0299712	0.04715
PBMDCECB_221738	GH105	5.25003	0	0	9.50135	0	0.339971	1.75001	3.28044		PBMDCECB_221738	GH105	8.68587	0.308721	0.152449	11.0167	0.0429937	0.190279	3.04901	3.74999
PBMDCECB_221815	GH2	0.752668	0.18153	0.0731614	1.52377	0.430157	0.201051	0.335786	0.718326		PBMDCECB_221815	GH2	1.24112	1.49501	0.147594	0.727361	0.266665	0.427225	0.961241	0.47375
PBMDCECB_222132	GH25	0.470244	0	2.03732	0.816003	0	2.08155	0.835855	0.965851		PBMDCECB_222132	GH25	0.46225	0.179414	0.0531385	0.515615	0	0.395615	0.231601	0.303743
PBMDCECB_222715	CBM48	1.10156	2.12542	2.22716	2.75046	1.30947	2.90325	1.81805	2.32106		PBMDCECB_222715	CBM48	0.127851	0.952743	0.352734	0.0815038	0.117272	0.364857	0.477776	0.187878
PBMDCECB_222987	GH105	5.30543	2.41292	3.27102	4.60318	0.727704	6.07361	3.66312	3.8015		PBMDCECB_222987	GH105	0.185568	0.164624	0.121899	0.169007	0	0	0.157364	0.0563357
PBMDCECB_223093	GH20	0.967207	0	0.0867832	1.20498	0	0.079495	0.35133	0.428158		PBMDCECB_223093	GH20	0.103814	0	0	0.137879	0	0	0.0346047	0.0459597
PBMDCECB_223172	GH20	2.17472	1.66395	1.57448	2.04953	0.514293	1.44226	1.80438	1.33536		PBMDCECB_223172	GH20	0.209512	0.853821	0.36127	0.194785	0.0343116	0.112115	0.474868	0.113737
PBMDCECB_223187	CBM50	4.35344	6.51412	3.73077	5.48594	4.02147	6.1704	4.86611	5.22594		PBMDCECB_223187	CBM50	0.669456	1.83111	0.732939	0.98263	0.0417054	0.364213	1.07784	0.462849
PBMDCECB_223307	GH2	1.6627	1.29852	1.47766	1.20218	1.086	1.18436	1.47963	1.15751		PBMDCECB_223307	GH2	1.03139	2.25035	0.833163	1.06637	0.255538	1.03448	1.37163	0.785463
PBMDCECB_223460	GH2	22.777	50.143	18.4777	12.9148	102.651	14.3641	30.4659	43.31		PBMDCECB_223460	GH2	0.122119	0.0947913	0.140384	0.0973416	0.799086	0.174368	0.119098	0.356932
PBMDCECB_223482	GH23	9.98377	18.1931	5.29336	9.49352	9.12931	8.29686	11.1567	8.97323		PBMDCECB_223482	GH23	0.481845	0.978164	0	0.354681	0.387412	0.211884	0.48667	0.317992
PBMDCECB_223695	GH18	1.30694	0.236408	1.42917	1.4883	0.112039	0.872766	0.990839	0.824368		PBMDCECB_223695	GH18	0.173395	0.314053	0.0664429	0.0614222	0.018918	0.0825089	0.18463	0.054283
PBMDCECB_223702	GH94	0.654725	0.541399	2.94567	1.04145	0.128291	1.29918	1.3806	0.822974		PBMDCECB_223702	GH94	0.0338747	0.105174	0.311531	0.360095	0.110735	0.24195	0.150193	0.237593
PBMDCECB_223770	GH73	0.575961	0.864339	1.26899	0.518233	1.84334	1.70944	0.903097	1.357		PBMDCECB_223770	GH73	0	0	0	0	0	0.0312125	0	0.0104042
PBMDCECB_223931	GH73	3.3642	0.649109	0.0981028	1.61756	8.76738	1.34796	1.37047	3.91097		PBMDCECB_223931	GH73	0	0	0	0	0	0	0	0
PBMDCECB_224008	GH20	1.29477	0.460197	0.397438	1.17266	0.654293	0.582496	0.717468	0.80315		PBMDCECB_224008	GH20	0.164421	0.0364669	0.0540036	0.174674	0	0.435582	0.0849638	0.203419
PBMDCECB_224367	GH13_31	0.43723	1.89814	1.02	0.663875	1.79915	0.622892	1.11846	1.02864		PBMDCECB_224367	GH13_31	0.0253455	0.039349	0	0	0	0	0.0215648	0
PBMDCECB_224540	CBM6	2.31895	0.497148	2.30418	6.69428	0.23561	0.825914	1.70676	2.58527		PBMDCECB_224540	CBM6	15.1964	0.71345	8.03022	13.2203	0.180426	7.17448	7.98002	6.8584
PBMDCECB_224577	CBM50	0.644194	0.0776842	0.845336	0.978122	0.110449	1.29057	0.522405	0.793047		PBMDCECB_224577	CBM50	0.0568494	0	0	0.0906182	0	0	0.0189498	0.0302061
PBMDCECB_224622	CBM51	0.867038	0.13941	0.505671	0.731378	0.792832	0.772006	0.50404	0.765405		PBMDCECB_224622	CBM51	0.233087	0	0.40194	0.0620344	0	0	0.211676	0.0206781
PBMDCECB_225042	GH23	0.715245	1.20753	0.417143	0.0905003	1.47157	0.0955276	0.779973	0.552533		PBMDCECB_225042	GH23	0	0	0	0	0	0	0	0
PBMDCECB_225440	GH25	1.91089	0	0.0928718	1.77309	0	0	0.667921	0.59103		PBMDCECB_225440	GH25	0.392787	0	0	0.596277	0	0	0.130929	0.198759
PBMDCECB_225472	GH78	1.70941	0.274853	0.747715	1.51404	0.195388	0.532716	0.910659	0.747381		PBMDCECB_225472	GH78	0.839624	1.49522	0.681318	0.708387	0.161832	0.669418	1.00539	0.513212
PBMDCECB_225496	CBM35	0.369526	0.118831	2.01146	0.249367	0.50685	1.71093	0.833272	0.822382		PBMDCECB_225496	CBM35	0.142258	1.39854	0.763187	0.0504483	0.0617913	0.475054	0.767995	0.195765
PBMDCECB_225556	GH1	4.10668	0.383403	0.309043	4.02286	0.272555	0.566177	1.59971	1.62053		PBMDCECB_225556	GH1	0.136489	0	0.0523007	0.0724964	0.014915	0	0.0629299	0.0291371
PBMDCECB_225565	CBM62	1.32439	0	0.308963	2.32372	0	0.0943384	0.544451	0.806019		PBMDCECB_225565	CBM62	0.0316458	0	0	0	0	0	0.0105486	0
PBMDCECB_225611	GH1	1.9743	1.05815	0	2.22052	7.82309	0.234387	1.01082	3.426		PBMDCECB_225611	GH1	1.16626	1.48081	0	1.35803	4.63069	0	0.882357	1.99624
PBMDCECB_225939	GH23	1.16488	0	0.0905839	3.45883	0.106519	0	0.418488	1.18845		PBMDCECB_225939	GH23	0.245349	0	0	0.405545	0.0178532	0	0.081783	0.141133
PBMDCECB_226030	GH3	0.800698	1.46767	0.186792	0.729451	0.439302	0.427762	0.818387	0.532172		PBMDCECB_226030	GH3	0.0282392	0.789129	0.0649257	0.0600173	0.0369784	0	0.294098	0.0323319
PBMDCECB_226309	GH20	9.78489	16.7973	5.53887	8.08398	8.98035	6.76494	10.707	7.94309		PBMDCECB_226309	GH20	0.799355	2.44323	0.229727	0.477717	0.294639	0.463327	1.15744	0.411894
PBMDCECB_226365	GH20	6.15636	0	0	9.49598	0	0	2.05212	3.16533		PBMDCECB_226365	GH20	1.17778	0	0	2.12484	0.023323	0	0.392593	0.716054
PBMDCECB_226544	CBM6	2.83264	0	2.73464	7.69427	0.555045	1.37094	1.85576	3.20675		PBMDCECB_226544	CBM6	1.91712	0.413298	2.0815	1.92694	0.138581	1.8306	1.47064	1.29871
PBMDCECB_226719	GH25	1.00727	0	0.587456	2.0392	0	1.07624	0.531575	1.03848		PBMDCECB_226719	GH25	0	0	1.26171	0	0	0	0.42057	0
PBMDCECB_226937	GH105	1.54566	0.0994095	0	2.08611	0	0.220199	0.548357	0.76877		PBMDCECB_226937	GH105	0.418465	0	0.0874661	0.647207	0	0	0.168644	0.215736
PBMDCECB_227025	GH1	2.49688	0	3.59772	0.594694	0.302186	2.66785	2.03153	1.18824		PBMDCECB_227025	GH1	0.306841	0.0396976	0.470312	0.13584	0.0167531	0.912142	0.272284	0.354912
PBMDCECB_227562	CBM50	2.59377	0.185355	1.56876	11.7663	1.71296	1.12908	1.44929	4.86945		PBMDCECB_227562	CBM50	4.05645	0.108572	2.65319	3.60604	0.0457124	1.19907	2.27274	1.61694
PBMDCECB_227912	GH1	0.561192	0.902332	0.327297	0.0946772	2.69411	0.0999365	0.59694	0.962908		PBMDCECB_227912	GH1	0	0.0525871	0	0	0.0442938	0	0.017529	0.0147646
PBMDCECB_228125	GH20	0.0663917	2.4339	0	0.336023	0.0910644	0	0.833431	0.142362		PBMDCECB_228125	GH20	0	0.106231	0	0	0	0	0.0354103	0
PBMDCECB_228294	GH13	0.771852	1.28618	1.39139	0.28411	3.36856	1.49946	1.14981	1.71738		PBMDCECB_228294	GH13	0.0971171	0.113082	0.279105	0.0257944	0.127301	0.277102	0.163101	0.143399
PBMDCECB_228404	GH13_9	4.28957	0.871217	4.60849	7.19873	3.71601	1.8092	3.25643	4.24131		PBMDCECB_228404	GH13_9	0.765494	0.0660162	0.195558	1.1308	0.027743	0.182469	0.342356	0.447004
PBMDCECB_228423	CBM48	1.59465	0.1923	2.79007	6.45668	0.546813	1.70384	1.52567	2.90244		PBMDCECB_228423	CBM48	8.69427	1.42034	3.36685	7.907	0.176919	3.42584	4.49382	3.83659
PBMDCECB_228464	GH25	1.17399	0	0	1.634	0.201284	1.41117	0.39133	1.08215		PBMDCECB_228464	GH25	0.0594727	0	0	0.18995	0	0	0.0198242	0.0633167
PBMDCECB_22847	GH13_20	2.1071	0.123199	2.83019	6.0109	0.0875803	0.750461	1.68683	2.28298		PBMDCECB_22847	GH13_20	0.78589	0.0338925	0.652476	0.718864	0.0286331	0.280202	0.490753	0.342566
PBMDCECB_228710	GH13_9	1.33408	0	1.24489	0.270082	0.36597	1.14034	0.859657	0.592131		PBMDCECB_228710	GH13_9	0.586405	0	0.67481	0	0	0.425844	0.420405	0.141948
PBMDCECB_228747	GH2	1.61787	0	0	2.49212	0.0964831	0	0.53929	0.862868		PBMDCECB_228747	GH2	1.92346	0.0378	0.0559781	1.91416	0	0	0.672413	0.638053
PBMDCECB_22891	GH2	1.06348	0.923378	1.57128	1.50711	0.58348	0.946921	1.18605	1.0125		PBMDCECB_22891	GH2	0.47164	1.08952	0.185133	0.232026	0.12859	0.36042	0.582098	0.240345
PBMDCECB_22894	GH35	1.16377	1.58203	1.72768	1.12448	0.870687	0.678252	1.49116	0.89114		PBMDCECB_22894	GH35	0.602461	2.94369	0.244434	0.865618	0.0465316	0.429364	1.26353	0.447171
PBMDCECB_229337	GH3	3.09506	0.392882	7.31537	2.22605	0.111717	7.48424	3.6011	3.274		PBMDCECB_229337	GH3	0.345636	0.178862	2.58265	0.275479	0.0188556	1.39797	1.03572	0.564102
PBMDCECB_229386	GH2	1.6418	2.16743	1.31029	2.36164	2.37045	3.13912	1.70651	2.62374		PBMDCECB_229386	GH2	0.370275	1.19756	0.567541	0.524717	0	0.4406	0.711792	0.321772
PBMDCECB_229404	GH94	0	0	1.27938	0.222052	0	1.8751	0.42646	0.699051		PBMDCECB_229404	GH94	2.33251	0.329069	27.7905	2.60289	0.0680984	30.8928	10.1507	11.1879
PBMDCECB_229410	GH94	2.74562	6.35708	25.6206	4.7247	0.376595	14.0814	11.5744	6.39423		PBMDCECB_229410	GH94	59.334	82.0018	147.62	25.7513	0.687747	71.7369	96.3186	32.7253
PBMDCECB_229448	GH3	0.151449	0.438322	1.76655	0.613212	0.207731	0.970914	0.78544	0.597286		PBMDCECB_229448	GH3	0.248118	0	0	0.0660487	0.0402648	0.177904	0.082706	0.0947392
PBMDCECB_229557	GH127	0.303167	1.31614	0.353624	0.383599	0.207915	0.485889	0.657644	0.359134		PBMDCECB_229557	GH127	0.0530195	0.0411561	0	0	0	0	0.0313919	0
PBMDCECB_229623	GH127	1.45317	1.50205	1.69502	2.20644	1.13897	1.21996	1.55008	1.52179		PBMDCECB_229623	GH127	0.191898	0.119158	0.264725	0.0816199	0.0751908	0.329158	0.191927	0.16199
PBMDCECB_229951	GH127	1.04161	0.143553	0.173566	1.88279	0.306148	0	0.45291	0.729646		PBMDCECB_229951	GH127	0.181674	0	0	0.110303	0	0.0370345	0.060558	0.0491125
PBMDCECB_230043	GH20	4.89557	0	0.200363	11.9106	0.117805	0.0917682	1.69864	4.04006		PBMDCECB_230043	GH20	11.8262	0.903703	0.563524	24.5519	0.140331	0.524962	4.43114	8.40573
PBMDCECB_230099	GH25	0.325484	1.09902	0.379656	0.164735	1.1161	0	0.601387	0.426945		PBMDCECB_230099	GH25	0	0.106156	0	0	0.221645	0	0.0353853	0.0738817
PBMDCECB_230661	GH1	0.706342	1.70357	0.41195	0.71499	1.93767	0.377354	0.940621	1.01		PBMDCECB_230661	GH1	0	0.777141	0	0	0	0	0.259047	0
PBMDCECB_230739	GH5_37	0.815465	0	0	2.99225	0	0.108913	0.271822	1.03372		PBMDCECB_230739	GH5_37	0.525662	0	0	0.838381	0	0.107328	0.175221	0.315236
PBMDCECB_230878	PL12	1.17197	0.141329	0	0.667303	0.100469	0	0.437766	0.255924		PBMDCECB_230878	PL12	0.0254948	0	0	0.162527	0	0	0.00849827	0.0541757
PBMDCECB_231138	GH67	0.88326	0	0.0936604	1.62559	0	0	0.32564	0.541863		PBMDCECB_231138	GH67	0.283317	0	0	0.331177	0.0185493	0	0.094439	0.116575
PBMDCECB_231184	GH25	2.1323	0.857121	0.829061	3.68727	0	0.284788	1.27283	1.32402		PBMDCECB_231184	GH25	0.0637577	0	0.0732939	0.304954	0	0	0.0456839	0.101651
PBMDCECB_231248	GH2	0.787183	0	0.803422	2.58967	0.134965	0.315407	0.530202	1.01335		PBMDCECB_231248	GH2	0.0359865	0	0	0.0382597	0	0	0.0119955	0.0127532
PBMDCECB_231510	GH1	3.49784	0.337448	0.816	3.54067	0	0.498314	1.55043	1.34633		PBMDCECB_231510	GH1	7.48115	1.7179	0.305337	11.0182	0.202055	1.77314	3.16813	4.33113
PBMDCECB_231538	GH3	0.977388	0.392882	0.380019	1.40159	0.558586	0.348104	0.58343	0.769427		PBMDCECB_231538	GH3	0.720074	0.626017	0.198666	0.642784	0.584522	0.164467	0.514919	0.463924
PBMDCECB_231607	GH13	0.0846065	0.489735	0.394751	0.0856424	7.77523	0.451999	0.323031	2.77096		PBMDCECB_231607	GH13	0	0.0467365	0	0.0639901	0.315222	0.0429831	0.0155788	0.140732
PBMDCECB_231651	GH94	2.28714	1.97006	2.47724	3.88613	1.12039	2.6183	2.24481	2.54161		PBMDCECB_231651	GH94	1.01147	1.21135	0.930201	0.583511	0.170262	0.165018	1.05101	0.306264
PBMDCECB_23233	GH23	2.30963	9.73793	0.349226	0.389652	72.8627	0.0913993	4.13226	24.4479		PBMDCECB_23233	GH23	0.0140636	0	0	0	0.212555	0	0.00468787	0.0708517
PBMDCECB_232387	GH78	1.99962	1.34198	1.41973	0.968048	0.715493	0.92893	1.58711	0.870824		PBMDCECB_232387	GH78	0	0	0	0	0	0	0	0
PBMDCECB_232442	GH2	1.63681	0	0	2.78652	0	0	0.545603	0.92884		PBMDCECB_232442	GH2	0.337394	0	0	0.303334	0	0	0.112465	0.101111
PBMDCECB_23248	GH10	2.60849	3.44853	1.23959	3.66726	1.39139	0.67097	2.4322	1.90987		PBMDCECB_23248	GH10	0.529471	0.871888	0.0737765	0.545196	0.0526894	0.365827	0.491712	0.321237
PBMDCECB_232582	GH78	4.63657	1.59751	4.05619	5.36381	2.95268	0.707722	3.43009	3.00807		PBMDCECB_232582	GH78	2.6623	1.30476	0.322171	2.23912	0.0907723	0.603487	1.42974	0.977793
PBMDCECB_232784	GH67	1.13865	0.137311	0.66408	1.15259	0	0.304155	0.64668	0.485582		PBMDCECB_232784	GH67	0	0.0886561	0	0.0608022	0	0	0.029552	0.0202674
PBMDCECB_233144	GH10	0.377865	3.00744	0.110189	0.478115	0.907005	0.20187	1.16516	0.528997		PBMDCECB_233144	GH10	0	0.319269	0	0.0364381	0.0448154	0	0.106423	0.0270845
PBMDCECB_233317	GH23	0	1.73366	0	0	0.112039	0	0.577887	0.0373463		PBMDCECB_233317	GH23	0	0	0	0	0	0	0	0
PBMDCECB_233574	GH13_9	0.356126	0.824558	1.91083	0.648876	0.683859	1.14153	1.0305	0.824755		PBMDCECB_233574	GH13_9	0.543286	0.038339	0.227106	0.472258	0.291298	0.493255	0.269577	0.418937
PBMDCECB_233884	CBM50	0.39588	0	0.369414	3.04552	0	0.169195	0.255098	1.07157		PBMDCECB_233884	CBM50	1.1429	0	0.192268	1.03675	0	0.198938	0.445056	0.411896
PBMDCECB_234007	GH78	0.80907	0	1.32122	2.12934	0	0.518682	0.710097	0.882674		PBMDCECB_234007	GH78	0.203591	0	0.156034	0.144575	0	0.194796	0.119875	0.113124
PBMDCECB_23405	GH25	3.33165	3.21414	2.27303	1.46351	3.19021	4.83593	2.93961	3.16322		PBMDCECB_23405	GH25	0.815161	0.399657	0.197279	0.660806	0.267322	0.581246	0.470699	0.503125
PBMDCECB_234076	GH50	0.483603	0.653166	1.241	0.587429	0.397993	0.930091	0.79259	0.638504		PBMDCECB_234076	GH50	0.176271	0.328368	1.05371	0	0.161285	0.654811	0.51945	0.272032
PBMDCECB_234389	GH25	0.631813	0.957831	0.315843	0	0.247602	0.385757	0.635162	0.21112		PBMDCECB_234389	GH25	0.324768	0.352923	0.298675	0.517809	0	0.556612	0.325455	0.35814
PBMDCECB_234465	CBM6	4.70087	0	0	21.7734	0	0	1.56696	7.2578		PBMDCECB_234465	CBM6	2.42009	0	0	3.56817	0.0161832	0	0.806697	1.19478
PBMDCECB_234487	GH9	1.05513	0.0678614	0.164099	1.21046	0.0964831	0.300636	0.42903	0.53586		PBMDCECB_234487	GH9	0.0243476	0.0378	0.111956	0.181069	0	0.0694709	0.0580345	0.0835133
PBMDCECB_234597	GH5_4	3.58292	0.230437	0	5.48047	0.327627	0	1.27112	1.93603		PBMDCECB_234597	GH5_4	0.392787	0.0435564	0	0.62609	0	0	0.145448	0.208697
PBMDCECB_234664	GH3	2.62603	0.596096	1.44145	3.04909	0.105939	0.825247	1.55453	1.32676		PBMDCECB_234664	GH3	1.02944	0.16823	0.186853	0.921148	0.0177423	0.193315	0.461508	0.377402
PBMDCECB_234730	GH73	0.498716	0.882065	0.581719	0.504822	0	1.06573	0.654167	0.523517		PBMDCECB_234730	GH73	0.737245	1.37344	0.271204	0.846178	0.0193018	0.336808	0.793963	0.400763
PBMDCECB_234769	GH23	0	0.302997	0	0	4.73871	0	0.100999	1.57957		PBMDCECB_234769	GH23	0	0.30748	0	0	1.50413	0	0.102493	0.501377
PBMDCECB_234925	GH78	1.10931	0.583736	0.588152	2.04162	0.276646	0.538757	0.760399	0.952341		PBMDCECB_234925	GH78	0.37065	0.172617	0	0.039409	0	0.105942	0.181089	0.0484503
PBMDCECB_234940	CBM25	6.36163	0	0	3.33078	0	0	2.12054	1.11026		PBMDCECB_234940	CBM25	0.212047	0	0	0.565846	0	0	0.0706823	0.188615
PBMDCECB_235126	GH1	1.31832	0	0.192217	1.66808	0	0.088037	0.503512	0.585372		PBMDCECB_235126	GH1	1.25523	0	0.469805	0.992715	0	0.0833469	0.575012	0.358687
PBMDCECB_235354	CBM50	4.79735	0.149295	2.52713	6.8925	0.212263	2.81094	2.49126	3.30523		PBMDCECB_235354	CBM50	1.27718	1.09025	0.880954	1.97215	0	2.1984	1.08279	1.39018
PBMDCECB_235521	GH13_38	0	2.68444	0	0	0	0	0.894813	0		PBMDCECB_235521	GH13_38	0	0.213999	0	0	0	0	0.071333	0
PBMDCECB_236073	GH13_31	0.649727	0	1.89466	0.986522	0	0.347108	0.848129	0.444543		PBMDCECB_236073	GH13_31	0	0	0	0	0	0.309381	0	0.103127
PBMDCECB_236136	GH20	4.12867	2.7575	0	1.60739	0	0	2.29539	0.535797		PBMDCECB_236136	GH20	0.201141	0	0	0	0	0	0.067047	0
PBMDCECB_236161	GH3	1.53432	1.24649	0	1.47136	6.97809	0.258849	0.926937	2.90277		PBMDCECB_236161	GH3	0.427775	0.619831	0	0.42428	2.29648	0.122126	0.349202	0.947629
PBMDCECB_23632	GH2	0	7.86254	1.73595	0.143474	1.94412	1.74161	3.1995	1.2764		PBMDCECB_23632	GH2	0	1.0674	0.0564544	0	0.209196	0.035032	0.374618	0.0814093
PBMDCECB_236334	CBM62	0.844806	1.42627	1.23176	0.855149	0.289689	0.225663	1.16761	0.456834		PBMDCECB_236334	CBM62	0.099944	0	0	0	0	0	0.0333147	0
PBMDCECB_236354	GH23	6.32707	0.871988	2.46004	6.09956	1.44639	2.57536	3.2197	3.37377		PBMDCECB_236354	GH23	0.246353	0	0	0.131154	0.0799657	0.176628	0.0821177	0.129249
PBMDCECB_236468	GH13	4.06035	1.62598	1.42977	4.11007	3.67782	0.736706	2.37203	2.84153		PBMDCECB_236468	GH13	3.70371	0.333331	0.617051	6.61611	2.44339	4.90267	1.55136	4.65406
PBMDCECB_236543	GH13	1.05513	0.169653	0	0.712035	0.241208	0	0.408261	0.317748		PBMDCECB_236543	GH13	0.533593	0.236594	0	0.893596	0	0.10952	0.256729	0.334372
PBMDCECB_23692	GH2	3.40673	0.0260839	0.851512	9.37488	0	0.52	1.42811	3.29829		PBMDCECB_23692	GH2	1.14959	0.0268417	0.417319	1.55045	0	0.159965	0.53125	0.570138
PBMDCECB_236927	GH25	2.04041	0.281206	0.68	3.24561	0	1.24578	1.00054	1.49713		PBMDCECB_236927	GH25	2.05978	0	0.395203	1.65612	0	1.00162	0.818328	0.885913
PBMDCECB_236984	GH3	0.447969	0.43217	0.522526	0.453454	1.22889	0.478643	0.467555	0.720329		PBMDCECB_236984	GH3	0	0	0	0	0	0	0	0
PBMDCECB_237199	GH78	3.08241	2.11036	4.40729	7.75004	3.4096	0.956169	3.20002	4.0386		PBMDCECB_237199	GH78	6.12207	5.31763	0.754057	1.47227	0.142856	0.156224	4.06459	0.59045
PBMDCECB_237267	CBM50	1.18529	0.986151	40.3773	0.597756	0.199223	50.0091	14.1829	16.9354		PBMDCECB_237267	CBM50	0	0.54635	0.404655	0	0	1.42955	0.317002	0.476517
PBMDCECB_237445	GH13_9	0.583545	0.884657	0.194476	0.168768	1.48646	0.267215	0.554226	0.640814		PBMDCECB_237445	GH13_9	0.147953	1.24032	0.204098	0.251578	0.116203	0.126737	0.53079	0.164839
PBMDCECB_237746	GH78	0.701973	0.253955	0.716454	0.177642	0.601776	0.37502	0.557461	0.384813		PBMDCECB_237746	GH78	0.0942483	0	0.866759	0	0.0205524	0.717806	0.320336	0.246119
PBMDCECB_237991	GH23	1.73197	0	0	2.12886	0	0	0.577323	0.70962		PBMDCECB_237991	GH23	0.0953611	0	0	0.405816	0	0	0.031787	0.135272
PBMDCECB_238117	CBM6	0.291155	0	0.679225	3.63487	0	0.207394	0.32346	1.28075		PBMDCECB_238117	CBM6	3.85842	0	0.976631	3.4622	0	1.01154	1.61168	1.49125
PBMDCECB_238160	CBM50	65.2657	77.4014	11.6848	44.8991	18.3425	16.9376	51.4506	26.7264		PBMDCECB_238160	CBM50	4.50598	16.4196	0.450446	3.6166	0.0423558	0.749531	7.12534	1.4695
PBMDCECB_23842	GH2	1.21519	0	3.77985	0.820048	0	2.164	1.66501	0.994683		PBMDCECB_23842	GH2	1.46941	0	1.12611	0.340779	0.0110906	1.27578	0.865173	0.54255
PBMDCECB_238749	GH2	1.75896	0.0942735	0.455936	2.27508	0	0.835291	0.769723	1.03679		PBMDCECB_238749	GH2	0.463973	0	0.082057	0.379436	0	0.101992	0.18201	0.160476
PBMDCECB_238918	GH20	1.42556	0.161798	0.586877	1.78254	0	0.447991	0.724745	0.74351		PBMDCECB_238918	GH20	0.178766	0	0	0.0316641	0.0389991	0	0.0595887	0.0235544
PBMDCECB_239589	GH78	0.410684	1.88195	4.0718	0.415712	0	1.97462	2.12148	0.796777		PBMDCECB_239589	GH78	0.189379	0.999556	0.609584	0.0805461	0	0.162408	0.599506	0.0809847
PBMDCECB_239594	GH2	1.10061	0	1.71172	0.742727	0	0.783985	0.937443	0.508904		PBMDCECB_239594	GH2	0	0	0	0	0.85256	0	0	0.284187
PBMDCECB_239957	GH73	0.164631	0	2.30437	0	0	2.28675	0.823	0.76225		PBMDCECB_239957	GH73	0	0	0	0	0	0	0	0
PBMDCECB_240192	GH13_38	2.89368	0.288789	1.16389	1.51506	0.136863	0.746302	1.44879	0.799408		PBMDCECB_240192	GH13_38	0.0731899	0	0	0	0	0.156888	0.0243966	0.052296
PBMDCECB_240227	GH78	0.256368	0.865641	0.74759	2.59507	0	0.547845	0.6232	1.04764		PBMDCECB_240227	GH78	0.0498783	0.0774227	0	0.0530721	0	0	0.0424337	0.0176907
PBMDCECB_240621	CBM6	1.20419	0.30525	2.28791	4.69315	0	0.338075	1.26578	1.67708		PBMDCECB_240621	CBM6	2.36882	0.510626	2.72322	1.68194	0.0426724	2.45466	1.86756	1.39309
PBMDCECB_240672	GH13_14	0.624267	0.148485	0.813336	0.361694	0.633334	0.328905	0.528696	0.441311		PBMDCECB_240672	GH13_14	0	0	0	0	0	0	0	0
PBMDCECB_24080	GH3	0.0399973	0.385866	0.513195	0	14.3736	1.36755	0.313019	5.24705		PBMDCECB_24080	GH3	0.0130857	0	0	0	0.189224	0.0559207	0.0043619	0.0817149
PBMDCECB_241304	CBM6	2.64077	0.293958	4.26501	16.0386	2.64695	1.73637	2.39991	6.80731		PBMDCECB_241304	CBM6	16.5242	0.638395	8.93933	18.0466	2.3932	11.648	8.70064	10.6959
PBMDCECB_241341	GH20	8.94452	21.7089	6.47956	8.95873	10.4605	8.65159	12.3777	9.35694		PBMDCECB_241341	GH20	0.341419	2.06707	0.470982	0.181471	0.424082	0.487735	0.959824	0.364429
PBMDCECB_241571	PL8	0.101933	0.885042	0.237796	0	3.35553	0	0.408257	1.11851		PBMDCECB_241571	PL8	0	0.0582875	0.0863279	0	0.0245253	0	0.0482051	0.0081751
PBMDCECB_241920	GH3	0.482233	0.697838	1.54686	0.366103	0.165361	1.15932	0.908977	0.563595		PBMDCECB_241920	GH3	0	0	0.10612	0.0490997	0	0.0660444	0.0353733	0.0383814
PBMDCECB_242024	GH1	0.462158	1.11465	0.179692	0.233908	0.950861	0.411503	0.5855	0.532091		PBMDCECB_242024	GH1	0.162036	0.125779	0	0	0	0	0.0959383	0
PBMDCECB_242456	CBM35	2.31195	0.247824	2.8965	13.6082	1.87919	1.09789	1.81876	5.52843		PBMDCECB_242456	CBM35	1.22119	0.236978	0.772113	1.52502	0.319634	0.610287	0.743427	0.818314
PBMDCECB_243124	GH13_8	5.10685	3.69505	3.723	6.03094	7.5884	6.59331	4.17497	6.73755		PBMDCECB_243124	GH13_8	2.5276	1.88278	0.697459	2.48138	0.845084	1.02024	1.70261	1.4489
PBMDCECB_243133	GH3	0.456785	1.02824	1.24322	0.924754	0.208845	1.46419	0.909415	0.86593		PBMDCECB_243133	GH3	0	0	0	0	0	0	0	0
PBMDCECB_24365	GH3	0	0	0	0.0731999	9.32369	0.695395	0	3.36409		PBMDCECB_24365	GH3	0	0.0780129	0	0	0.576213	0.0716963	0.0260043	0.21597
PBMDCECB_243916	GH42	1.59651	0.385052	0.931114	0.909035	0	0.639688	0.970892	0.516241		PBMDCECB_243916	GH42	0.0731899	0.0568096	0	0.0389081	0	0	0.0433332	0.0129694
PBMDCECB_243978	GH13_9	0.177691	0	1.55449	0.179867	0.487451	0.854364	0.577394	0.507227		PBMDCECB_243978	GH13_9	0.0318789	0.148468	0.219882	0	0	0.318686	0.13341	0.106229
PBMDCECB_243990	GH2	0	1.48396	0	0.519014	4.92296	0.547845	0.494653	1.99661		PBMDCECB_243990	GH2	0	0	0	0	0.364135	0.893075	0	0.41907
PBMDCECB_244901	GH78	3.50585	0.1879	0.908741	3.25304	0.133575	0.832423	1.53416	1.40635		PBMDCECB_244901	GH78	0.248806	0.0551773	0.0817201	0.529025	0.0232282	0.0507857	0.128568	0.201013
PBMDCECB_244942	GH18	0.558911	1.38651	4.65666	0.565754	0.109516	2.30342	2.20069	0.992897		PBMDCECB_244942	GH18	0.478506	0.830262	1.10015	0.388842	0	0.803545	0.802973	0.397462
PBMDCECB_245105	GH13	1.85031	0.137311	0.99612	1.00852	0.195225	0.456232	0.99458	0.553326		PBMDCECB_245105	GH13	0.0571183	0	0.131328	0.0608022	0	0	0.0628154	0.0202674
PBMDCECB_245219	GH32	5.6332	9.25567	9.6508	5.96946	0.482914	11.0034	8.17989	5.81859		PBMDCECB_245219	GH32	0.220714	0.636335	0.072493	0.335128	0.0206267	0.225135	0.309847	0.19363
PBMDCECB_245248	GH13_9	1.05805	0	1.78265	4.04601	0	1.1305	0.9469	1.7255		PBMDCECB_245248	GH13_9	3.66741	0.555405	1.74812	3.75832	0.291599	1.40766	1.99031	1.81919
PBMDCECB_245559	GH1	0.708301	0.455546	0.275395	0.477982	4.53377	0.630668	0.479747	1.88081		PBMDCECB_245559	GH1	0	0	0	0	0	0	0	0
PBMDCECB_245639	GH20	7.10886	1.65843	2.6893	6.22348	1.84472	4.10575	3.81886	4.05798		PBMDCECB_245639	GH20	1.7135	0.705718	0.723597	1.41267	0.114281	0.299767	1.0476	0.608906
PBMDCECB_245658	GH67	0.237087	0.343087	0.414819	0.359984	0.162597	0.633303	0.331664	0.385295		PBMDCECB_245658	GH67	0	0	0.103904	0	0	0	0.0346347	0
PBMDCECB_245904	GH8	2.23104	0.753323	0.780708	0.903342	0.765036	0.238381	1.25502	0.635586		PBMDCECB_245904	GH8	0	0	0	0.0445733	0	0	0	0.0148578
PBMDCECB_246142	GH5_2	0.804482	0.155222	0.187675	1.4658	0.882757	0.171914	0.38246	0.840157		PBMDCECB_246142	GH5_2	0.269343	1.14958	0	1.5779	0.698418	0.0966333	0.472974	0.790984
PBMDCECB_246356	CBM48	0.595799	2.62759	0.09928	0.258469	0.583723	0.272827	1.10756	0.371673		PBMDCECB_246356	CBM48	0.181896	1.5531	0.139401	0.483293	0.0793532	0.0865707	0.624799	0.216406
PBMDCECB_246462	CBM48	1.24315	0	0.0966699	2.09728	0.227351	0	0.446607	0.774877		PBMDCECB_246462	CBM48	0.705352	0	0	0.593434	0	0	0.235117	0.197811
PBMDCECB_246619	CBM50	12.1592	14.4144	5.40872	11.9951	8.05622	6.05548	10.6608	8.70227		PBMDCECB_246619	CBM50	3.27164	11.3387	0.874661	2.91243	0.347837	1.57688	5.16167	1.61238
PBMDCECB_246759	GH25	5.17494	11.1673	2.06502	5.2383	0.373583	3.92871	6.13575	3.1802		PBMDCECB_246759	GH25	0	0	0	0.057383	0	0	0	0.0191277
PBMDCECB_246840	GH1	1.38773	0	1.6187	0.468241	0	3.95401	1.00214	1.47408		PBMDCECB_246840	GH1	0	0	0	0.478378	0	2.74325	0	1.07388
PBMDCECB_24696	GH25	4.94937	1.37457	0.262414	6.98359	0	0.0801253	2.19545	2.35457		PBMDCECB_24696	GH25	0.75948	0.853821	0	0.723488	0	0	0.537767	0.241163
PBMDCECB_247418	GH42	12.2788	30.0181	3.74334	10.3105	7.65538	2.83263	15.3467	6.93284		PBMDCECB_247418	GH42	0.612146	2.6777	0.127951	0.533102	0.289457	0.159467	1.13927	0.327342
PBMDCECB_247597	GH1	3.0741	0.74142	0.672325	3.11174	0.263532	0.718505	1.49595	1.36459		PBMDCECB_247597	GH1	1.78344	0.054286	0.0803996	1.33832	0.159993	0.649496	0.639375	0.715936
PBMDCECB_247635	GH3	3.74952	0.180864	0.218678	5.88292	0	0.200313	1.38302	2.02774		PBMDCECB_247635	GH3	1.58798	0.12971	0	1.33665	0	0	0.572563	0.44555
PBMDCECB_248031	CBM26	0	0	1.23842	0	0	2.4579	0.412807	0.8193		PBMDCECB_248031	CBM26	0	0	9.72556	0	0	17.1276	3.24185	5.7092
PBMDCECB_248267	GH3	0.533392	0	0.533286	1.07985	0.209032	0.732749	0.355559	0.673877		PBMDCECB_248267	GH3	0.0800193	0	0.0613249	0.0850251	0	0.114196	0.0471147	0.066407
PBMDCECB_248291	GH45	5.70223	0.323595	3.42345	40.5741	1.15019	1.34397	3.14976	14.3561		PBMDCECB_248291	GH45	13.2584	0.323778	1.37002	14.3122	0.40949	1.44627	4.98407	5.38932
PBMDCECB_248318	GH3	0.54444	0.525238	1.05842	0.367404	0.248922	0.193907	0.709366	0.270078		PBMDCECB_248318	GH3	1.43525	5.07341	1.28332	1.78482	0.154587	1.03153	2.59733	0.990312
PBMDCECB_248414	GH32	0	1.58617	0	0	0.737334	0	0.528723	0.245778		PBMDCECB_248414	GH32	0	0.364515	0	0	0	0	0.121505	0
PBMDCECB_248496	GH13_8	0.73269	0	2.5639	2.10137	0	2.34858	1.09886	1.48332		PBMDCECB_248496	GH13_8	4.97198	0.364049	7.98055	4.79041	0.0611297	8.79335	4.43886	4.5483
PBMDCECB_248662	GH13	0.569961	0	0.664821	0.769252	0	0.608988	0.411594	0.459413		PBMDCECB_248662	GH13	0.511326	0	0	0.27262	0	0	0.170442	0.0908733
PBMDCECB_248757	PL12	0.67484	0.244139	0.491972	1.70776	0.231406	0.180262	0.470317	0.706476		PBMDCECB_248757	PL12	0.810021	0.0931492	0.344879	0.860867	0.0196336	0.299835	0.416016	0.393445
PBMDCECB_248875	GH25	0.910853	3.12437	0	0.717115	1.24935	0	1.34507	0.655488		PBMDCECB_248875	GH25	0.0372244	0.404505	0	0	0.0486328	0.0532001	0.147243	0.0339443
PBMDCECB_249282	GH3	2.22037	2.67757	0.863304	3.93322	2.28413	0.197701	1.92041	2.13835		PBMDCECB_249282	GH3	0.573987	0.763525	0.377066	0.524496	0	0.235804	0.571526	0.253433
PBMDCECB_24946	GH123	4.35855	1.0394	0.114246	4.21363	0.201515	0.261629	1.8374	1.55892		PBMDCECB_24946	GH123	0.651442	0.505719	0.262104	0.691762	0.224612	0.348136	0.473088	0.421503
PBMDCECB_249510	CBM32	0.137503	0.132653	0.481163	0.695931	0	0.440754	0.25044	0.378895		PBMDCECB_249510	CBM32	0.16379	0	0.25106	0.174328	0.0355071	0.391068	0.138283	0.200301
PBMDCECB_24958	GH13_9	3.89836	1.62971	0.303145	4.3407	0.356472	0.138843	1.94374	1.612		PBMDCECB_24958	GH13_9	2.58853	1.89081	0.700187	2.37637	0.52866	0.218018	1.72651	1.04102
PBMDCECB_249735	CBM6	2.57532	0.124224	4.44872	14.1614	1.9428	1.30535	2.38275	5.80318		PBMDCECB_249735	CBM6	2.10703	0.0778712	1.84552	2.72241	0.261305	1.72379	1.34347	1.56917
PBMDCECB_249923	GH25	0.104563	0.706125	0.121966	0.105843	1.29079	0	0.310885	0.465544		PBMDCECB_249923	GH25	0.193615	0	0.0890311	0.205879	0.40457	0	0.0942154	0.203483
PBMDCECB_250022	CBM6	2.85071	0.589322	2.29733	11.3948	0.558586	1.31356	1.91245	4.42232		PBMDCECB_250022	CBM6	2.48802	0.293345	1.30381	1.64761	0.304277	0.744291	1.36173	0.898726
PBMDCECB_250041	CBM48	1.88922	3.06962	5.5671	0.603899	1.09107	3.29347	3.50865	1.66281		PBMDCECB_250041	CBM48	2.15001	9.84327	3.60272	0.542415	0.0476187	2.23922	5.19867	0.943085
PBMDCECB_250074	GH3	0.261086	0.377817	1.21816	0.264283	0.179056	1.25534	0.619021	0.566226		PBMDCECB_250074	GH3	0	0	0	0	0	0	0	0
PBMDCECB_250174	GH13_31	0.267374	1.46168	0.103958	0.180432	2.20042	0.0952275	0.611004	0.82536		PBMDCECB_250174	GH13_31	0.0319967	0.0496724	0	0	0.0627874	0	0.027223	0.0209291
PBMDCECB_25030	GH23	4.81912	2.59806	3.14125	4.23249	0.583237	5.1491	3.51948	3.32161		PBMDCECB_25030	GH23	0.122774	0.228729	0.225818	0.156525	0	0.140128	0.19244	0.0988843
PBMDCECB_250409	GH67	0.49485	1.19349	0.288605	0.125227	1.18781	0.396551	0.658982	0.569863		PBMDCECB_250409	GH67	0	0.148025	0.219255	0	0.0310637	0.0682411	0.122427	0.0331016
PBMDCECB_25078	GH3	0.977388	2.12156	1.14006	1.48403	0.335152	1.04431	1.413	0.954497		PBMDCECB_25078	GH3	0.28803	1.4309	0.0662218	0.122435	0	0.12335	0.595051	0.0819283
PBMDCECB_251069	GH42	1.57911	1.06639	0.736772	0.719301	10.7214	1.85596	1.12742	4.43222		PBMDCECB_251069	GH42	0	0	0.0638837	0	0.0181946	0	0.0212946	0.00606487
PBMDCECB_25123	GH18	5.05867	0	0	24.9528	0.220273	0	1.68622	8.39102		PBMDCECB_25123	GH18	32.0431	0.0879679	0	41.6681	0.0185493	0.0404413	10.7104	13.909
PBMDCECB_25128	CBM30	5.11208	0	0	19.5442	0	0	1.70403	6.51473		PBMDCECB_25128	CBM30	18.7233	0.134007	0	18.5477	0	0	6.28577	6.18257
PBMDCECB_25129	GH5	3.27116	0.0618781	0	19.1531	0	0	1.11101	6.38437		PBMDCECB_25129	GH5	4.80506	0.0340643	0	5.94325	0	0	1.61304	1.98108
PBMDCECB_251373	GH13_31	0.628923	0	1.46719	1.90987	0	0.895983	0.698704	0.935284		PBMDCECB_251373	GH13_31	0.395236	0	0.227204	0.210858	0	0.142403	0.20748	0.117754
PBMDCECB_251652	GH10	1.00565	0.176396	0.639828	0.55525	1.12857	0.683776	0.607291	0.789199		PBMDCECB_251652	GH10	0.428631	0.102371	0.985482	0.525713	0.258737	0.376753	0.505495	0.387068
PBMDCECB_25169	GH13_38	2.50483	4.73631	0	2.12982	0	0	2.41371	0.70994		PBMDCECB_25169	GH13_38	1.30216	0.751673	0	1.47143	0	0	0.684611	0.490477
PBMDCECB_251874	GH23	0.180327	1.0438	1.47237	2.73802	0.24734	0	0.898832	0.99512		PBMDCECB_251874	GH23	0.395046	0	0.181666	0.42106	0.0510682	0	0.192237	0.157376
PBMDCECB_251876	GH16	1.43403	0	0	2.56163	0	0	0.47801	0.853877		PBMDCECB_251876	GH16	0.0900023	0	0	0.255072	0	0	0.0300008	0.085024
PBMDCECB_251945	GH25	1.95987	0	0	2.55068	0	0	0.65329	0.850227		PBMDCECB_251945	GH25	0.319182	0	0	0.683797	0	0	0.106394	0.227932
PBMDCECB_252057	CBM48	0.619764	0.996508	0.481942	1.04559	0	0.441467	0.699405	0.495686		PBMDCECB_252057	CBM48	0.48306	1.49938	0	0	0	0.695937	0.660813	0.231979
PBMDCECB_252083	GH18	0.59382	0.954793	2.07795	0.400727	0.814497	2.74942	1.20885	1.32155		PBMDCECB_252083	GH18	0.0905625	0.140551	1.24936	0	0.525354	0.26074	0.493491	0.262031
PBMDCECB_252298	GH35	7.38235	1.25682	1.77286	9.23103	0.297818	1.39197	3.47068	3.64027		PBMDCECB_252298	GH35	0.810722	0.251704	0.2796	1.42259	0.0529147	0.347756	0.447342	0.607754
PBMDCECB_252420	GH2	0.533631	0.257405	0.311223	0	0.36597	0.285085	0.36742	0.217018		PBMDCECB_252420	GH2	0.146601	0	0	0	0.280544	0	0.048867	0.0935147
PBMDCECB_252478	GH123	32.3197	5.0606	13.5202	30.0605	7.19499	16.724	16.9668	17.9932		PBMDCECB_252478	GH123	1.35473	0.280419	0	2.01569	0	0.214915	0.54505	0.743535
PBMDCECB_252516	CBM6	1.81094	0.218384	1.58426	7.32576	0	0.967471	1.20453	2.76441		PBMDCECB_252516	CBM6	5.71437	0.34585	6.30182	4.98813	0.21449	4.1185	4.12068	3.10704
PBMDCECB_252749	GH13_9	2.82146	0.453659	0.548508	0.952003	0	1.00489	1.27454	0.652298		PBMDCECB_252749	GH13_9	1.77836	2.92644	0	1.98723	0	0	1.56827	0.66241
PBMDCECB_253031	GH13	0.572517	0	0	3.09081	0	0	0.190839	1.03027		PBMDCECB_253031	GH13	0.346892	0	0	0.184385	0	0	0.115631	0.0614617
PBMDCECB_253034	GH23	1.05316	0	0	2.71358	0	0	0.351053	0.904527		PBMDCECB_253034	GH23	0.0348287	0	0	0	0	0	0.0116096	0
PBMDCECB_253232	GH2	0.977076	0.83788	3.16582	0.989039	0.744544	0.927982	1.66026	0.887188		PBMDCECB_253232	GH2	0.0810722	0.440481	0.3728	0.129326	0.0264573	0.0579593	0.298118	0.0712475
PBMDCECB_253487	GH23	0.31292	0	1.095	0.633502	0	1.50456	0.469307	0.712687		PBMDCECB_253487	GH23	0	0	0	0	0	0	0	0
PBMDCECB_254337	GH1	0.566484	0.819756	1.9823	1.00348	0.388501	1.21055	1.12285	0.86751		PBMDCECB_254337	GH1	0	0	0.130467	0.0604023	0	0	0.043489	0.0201341
PBMDCECB_254436	CBM35	1.40395	0	2.14936	4.52987	0.120355	0.468775	1.18444	1.70633		PBMDCECB_254436	CBM35	1.38231	0.0975426	1.87798	1.23547	0.0411049	0.986984	1.11928	0.75452
PBMDCECB_254504	GH23	5.36536	0.235279	28.1625	8.88718	0.334512	23.9733	11.2544	11.065		PBMDCECB_254504	GH23	3.27093	0	4.34198	5.37954	0	5.27976	2.53764	3.5531
PBMDCECB_255066	GH73	0	0.91575	1.10721	0	0.650992	1.18326	0.67432	0.611417		PBMDCECB_255066	GH73	0	0.306376	0.75645	0	0.0426724	0.66087	0.354275	0.234514
PBMDCECB_255213	GH23	0.575874	0	0.134344	1.39902	0	0.123061	0.236739	0.50736		PBMDCECB_255213	GH23	0	0.067678	0	0	0	0.0623638	0.0225593	0.0207879
PBMDCECB_255255	GH67	1.61737	0.390082	0	2.66041	0.277303	0.43203	0.669151	1.12325		PBMDCECB_255255	GH67	1.02839	0	0	2.19416	0	0	0.342797	0.731387
PBMDCECB_255504	GH13_9	0.16014	0.54072	0.46698	0	1.20808	0.941077	0.38928	0.716386		PBMDCECB_255504	GH13_9	0.141196	0.306884	0.779109	0.0600173	1.09086	2.17668	0.409063	1.10919
PBMDCECB_255583	GH42	3.0862	0.470108	0.284198	3.53504	0	0	1.28017	1.17835		PBMDCECB_255583	GH42	0.488027	0.401105	0	0.183042	0	0	0.296377	0.061014
PBMDCECB_255609	GH32	15.7554	0.0849144	20.4309	18.3539	0.241457	19.6556	12.0904	12.7503		PBMDCECB_255609	GH32	0.378366	0.0489489	0.507451	0.268103	0	1.03562	0.311589	0.434574
PBMDCECB_255635	GH45	3.92056	0	0	18.8187	0	0	1.30685	6.2729		PBMDCECB_255635	GH45	9.61003	0	0	15.0765	0	0	3.20334	5.0255
PBMDCECB_255636	GH3	15.4393	31.6991	4.84856	17.8323	8.95947	3.80689	17.329	10.1996		PBMDCECB_255636	GH3	1.81125	9.83859	1.04113	4.82973	0.350236	1.69481	4.23032	2.29159
PBMDCECB_255856	GH123	0.843908	0.465225	0.843739	0.732206	0.330721	0.515254	0.717624	0.52606		PBMDCECB_255856	GH123	0.830795	0.0716457	1.48568	0.490997	0.0300817	1.7832	0.79604	0.768093
PBMDCECB_256060	GH3	0	0.303557	1.10107	0.318507	0.215794	0.672401	0.468209	0.402234		PBMDCECB_256060	GH3	0.587736	0	7.20714	0.2782	0.0423558	0.749531	2.59829	0.356696
PBMDCECB_256187	GH13_9	0.33742	1.30208	0.590367	0.683102	0.462813	0.630918	0.743289	0.592278		PBMDCECB_256187	GH13_9	1.50004	4.84376	1.03464	1.97681	0.0392673	1.49917	2.45948	1.17175
PBMDCECB_25651	GH13_8	2.21547	2.44821	2.16133	2.36491	0.828759	1.33422	2.275	1.5093		PBMDCECB_25651	GH13_8	0.883422	5.58895	1.72794	1.34389	0.597981	1.63407	2.73344	1.19198
PBMDCECB_256609	GH105	1.70988	0.733145	0	0.576939	4.69063	0.811984	0.814342	2.02652		PBMDCECB_256609	GH105	0	0	0	0	0	0	0	0
PBMDCECB_256666	GH78	4.83407	1.83212	4.22897	5.94181	2.60485	3.50487	3.63172	4.01718		PBMDCECB_256666	GH78	0.594135	0	0	0.237411	0.0480598	0.106679	0.198045	0.130717
PBMDCECB_256891	GH78	2.54213	0.999153	0.329469	2.95447	0.387427	0.3018	1.29025	1.21457		PBMDCECB_256891	GH78	0.17071	0.0530018	0.0784971	0.181471	0.0223201	0	0.100736	0.0679304
PBMDCECB_257095	GH13_14	1.45743	0	0	0.295056	2.79867	0	0.48581	1.03124		PBMDCECB_257095	GH13_14	0	0	0	0	0	0	0	0
PBMDCECB_257320	GH1	0.446208	0.322853	3.25295	0.903342	0	2.97976	1.34067	1.29437		PBMDCECB_257320	GH1	0.419098	0.84575	2.89076	0.624026	0.792986	4.85471	1.3852	2.09057
PBMDCECB_257758	GH2	2.72858	0.339658	2.2587	2.4947	0.120729	1.22259	1.77565	1.27934		PBMDCECB_257758	GH2	1.04051	0.0978977	0	0.502693	0.0618801	0.270162	0.379469	0.278245
PBMDCECB_25827	GH5	2.28404	0.194425	2.8209	15.6401	1.93499	0.502443	1.76646	6.02584		PBMDCECB_25827	GH5	2.72727	0.0717657	0.956493	3.09369	0.318202	0.62639	1.25184	1.34609
PBMDCECB_25828	CBM30	2.61715	0.329327	2.25636	16.7014	1.09253	1.33739	1.73428	6.37711		PBMDCECB_25828	CBM30	16.0201	0.533368	7.20868	17.085	1.03656	5.83587	7.92072	7.98581
PBMDCECB_25833	GH18	1.95024	0.13439	2.11234	12.9023	1.91071	0.89305	1.39899	5.23535		PBMDCECB_25833	GH18	20.8745	0.822349	8.02652	20.5398	0.678569	5.08347	9.90779	8.76728
PBMDCECB_25880	GH3	3.01852	0.076633	1.01921	6.7542	0	0.55168	1.37145	2.43529		PBMDCECB_25880	GH3	0.506516	0.0604957	0.0895796	1.15825	0	0.0925009	0.218864	0.416917
PBMDCECB_25886	CBM62	2.85734	0	0.454486	7.09935	0	0.55509	1.10394	2.55148		PBMDCECB_25886	CBM62	0.783685	0	0.196557	1.11954	0.00936278	0.0406004	0.326747	0.389834
PBMDCECB_258909	GH20	2.57622	7.36047	4.62305	1.30388	3.6695	2.64675	4.85325	2.54004		PBMDCECB_258909	GH20	0.0362882	0.0563334	0	0	0	0	0.0308739	0
PBMDCECB_259057	CBM6	3.94182	0.140844	4.087	17.5859	1.40174	1.24792	2.72322	6.74519		PBMDCECB_259057	CBM6	3.83935	0.458397	2.5803	4.08739	0.422077	3.21744	2.29268	2.57564
PBMDCECB_259147	GH13_31	0.293497	1.27416	0.513517	0.742727	2.01284	1.41117	0.693725	1.38891		PBMDCECB_259147	GH13_31	0	0.276927	0.273477	0.126633	0.0386302	0.0852558	0.183468	0.0835063
PBMDCECB_259190	GH13_8	5.0684	2.0233	0.20386	5.48428	1.19861	0.18674	2.43185	2.28988		PBMDCECB_259190	GH13_8	1.209	1.759	0	2.97942	0.146648	0.108559	0.989333	1.07821
PBMDCECB_259311	GH23	56.4804	87.9028	25.7095	44.9208	19.7049	31.8561	56.6976	32.1606		PBMDCECB_259311	GH23	2.19517	5.75412	0.165478	1.49213	0.188121	0.617066	2.70492	0.765772
PBMDCECB_259338	GH1	2.76704	0.213556	0.258205	2.91296	0.607254	0.11826	1.0796	1.21282		PBMDCECB_259338	GH1	2.40746	0.193302	0.286304	2.73698	0.0270849	0.53421	0.962355	1.09942
PBMDCECB_25958	GH78	1.04961	1.17369	1.53038	1.52126	0.556238	1.12149	1.25123	1.06633		PBMDCECB_25958	GH78	0.159253	0.176625	0	0.112681	0	0.118738	0.111959	0.0771397
PBMDCECB_26216	GH23	4.92647	2.3398	3.44784	4.37303	1.24749	5.42576	3.57137	3.68209		PBMDCECB_26216	GH23	0.238588	0.288092	0.365696	0.366182	0.0173645	0.453975	0.297459	0.279174
PBMDCECB_26245	GH116	1.47674	0.323786	2.1923	1.93648	0.0920698	2.97642	1.33094	1.66832		PBMDCECB_26245	GH116	0.0542718	0.0168534	0.124777	0.0921792	0	0.015457	0.0653007	0.0358787
PBMDCECB_26601	GH2	3.54909	2.12838	3.1328	3.49545	0.526271	3.68962	2.93676	2.57045		PBMDCECB_26601	GH2	0.628993	1.0887	1.06681	0.963215	0.115301	1.65914	0.928168	0.912552
PBMDCECB_26684	GH2	2.02783	0.31724	2.62104	2.19135	0.11276	2.92795	1.65537	1.74402		PBMDCECB_26684	GH2	0.815243	0.3675	0.503851	0.511742	0.0115365	0.661422	0.562198	0.3949
PBMDCECB_27373	GH8	4.52901	1.28065	0	5.7701	0	0.2503	1.93655	2.0068		PBMDCECB_27373	GH8	0.219471	0.127771	0.0630739	0.291514	0	0	0.136772	0.0971713
PBMDCECB_27552	GH2	0.0264084	6.29281	1.32455	0.0801951	1.73867	1.46727	2.54792	1.09538		PBMDCECB_27552	GH2	0	2.90688	0.0581651	0.0268522	0.105442	0.36015	0.988348	0.164148
PBMDCECB_27570	GH10	2.07722	0.150297	1.63548	11.88	1.78073	1.27619	1.28767	4.97897		PBMDCECB_27570	GH10	3.17762	0.161756	1.31742	3.00571	0.18241	0.742467	1.55227	1.3102
PBMDCECB_27742	GH2	4.46694	1.03559	0.201953	3.78555	0.712436	0.406983	1.90149	1.63499		PBMDCECB_27742	GH2	2.72649	2.85708	0.0773888	1.17918	0.782111	0.303595	1.88699	0.754962
PBMDCECB_27748	GH94	3.30808	1.38145	0.28517	3.48789	0.57486	0.298538	1.65823	1.45376		PBMDCECB_27748	GH94	1.2582	1.14275	0.0260324	0.180301	0.372288	0.0645008	0.808994	0.205697
PBMDCECB_27862	GH73	0.837876	11.9901	0.488663	0	4.02237	1.41748	4.43888	1.81328		PBMDCECB_27862	GH73	0.217295	25.1891	0.943665	0.076951	13.9571	1.27442	8.78335	5.10282
PBMDCECB_27980	GH25	3.58972	0	0.440755	8.3192	0	0.504674	1.34349	2.94129		PBMDCECB_27980	GH25	0.788374	0	0.236424	1.02027	0	0.19587	0.341599	0.40538
PBMDCECB_28240	GH23	2.03344	47.6419	1.01652	0.882146	3.18756	1.08634	16.8973	1.71868		PBMDCECB_28240	GH23	0	0	0	0	0	0	0	0
PBMDCECB_28649	GH3	2.62481	0	0.821422	7.54961	0	0.376218	1.14874	2.64194		PBMDCECB_28649	GH3	4.4082	0.080147	0.712055	4.09855	0	0.808512	1.73347	1.63569
PBMDCECB_28912	GH20	2.01057	0.447614	2.5256	1.25242	0	2.36857	1.66126	1.207		PBMDCECB_28912	GH20	0.189484	0	0	0.146344	0	0.147309	0.0631613	0.0978843
PBMDCECB_29032	GH23	0.404663	3.51352	0	0.682696	3.14526	0	1.30606	1.27599		PBMDCECB_29032	GH23	0	2.31447	0	0.283374	0.0346452	0	0.77149	0.106006
PBMDCECB_29039	GH73	0.0738198	4.4154	0.0861058	1.34502	3.54385	0	1.52511	1.62962		PBMDCECB_29039	GH73	0.102888	3.23461	0	0.109318	0.101112	0	1.1125	0.0701433
PBMDCECB_29244	GH25	0.574449	1.01601	2.23352	0.77531	0.525285	1.63676	1.27466	0.979118		PBMDCECB_29244	GH25	0.208972	0.378474	0.240228	0.444309	0.0455301	0.348315	0.275891	0.279385
PBMDCECB_29337	GH25	1.25475	0.807	0.121966	1.27012	6.31052	0.111723	0.727905	2.56412		PBMDCECB_29337	GH25	0.0387229	0	0	0.288231	0.707997	0	0.0129076	0.332076
PBMDCECB_29559	GH5_4	0.326525	0.997527	2.0313	1.81788	0.895738	1.27924	1.11845	1.33095		PBMDCECB_29559	GH5_4	0.25593	0.198677	0.0840589	0.135901	0.0119996	0.0521174	0.179555	0.0666727
PBMDCECB_29561	GH94	0.653138	0.994898	2.68649	1.70503	0.660107	1.10189	1.44484	1.15568		PBMDCECB_29561	GH94	0.100202	0.103721	0.0511944	0.153647	0.00732164	0	0.0850391	0.0536562
PBMDCECB_29582	GH127	0	7.01358	1.28935	0.0430351	1.98267	1.4082	2.76764	1.14464		PBMDCECB_29582	GH127	0.0139728	0.911182	0.0642501	0.0148356	0.0734567	0.218969	0.329802	0.10242
PBMDCECB_29583	GH2	0.0275094	7.29828	1.54022	0.0278462	1.43384	1.17572	2.95534	0.879135		PBMDCECB_29583	GH2	0.0264051	1.8723	0	0.0280268	0.115833	0.225548	0.632902	0.123136
PBMDCECB_29662	GH5_4	0.0528004	0.407505	8.74551	0.267234	0.362111	4.17477	3.06861	1.60137		PBMDCECB_29662	GH5_4	0.0530497	0.0823649	1.62623	0	0.16253	1.58791	0.587215	0.58348
PBMDCECB_29666	GH10	0.451135	0.942985	2.36799	1.97885	0.206262	0.883715	1.25404	1.02294		PBMDCECB_29666	GH10	0.446563	0.693285	0.422761	0.80942	2.80483	3.8985	0.52087	2.50425
PBMDCECB_29899	GH13	0.045958	6.73923	0.911317	0	1.63896	1.22762	2.5655	0.955527		PBMDCECB_29899	GH13	0	2.19472	0.104836	0	0.009985	0.0216574	0.766519	0.0105475
PBMDCECB_29935	GH5_52	1.65807	0.152342	2.30241	7.27293	0.324892	0.84362	1.37094	2.81381		PBMDCECB_29935	GH5_52	2.25067	0.388234	2.10816	2.71642	0	0.912168	1.58235	1.20953
PBMDCECB_30038	GH2	2.11357	0.220436	2.69855	2.31292	0.039176	3.08227	1.67752	1.81146		PBMDCECB_30038	GH2	0.0732434	0.0284313	0.210493	0.194358	0	0.156416	0.104056	0.116925
PBMDCECB_30042	GH2	2.20656	0.415364	2.8563	1.93395	0.0369094	2.3289	1.82607	1.43325		PBMDCECB_30042	GH2	0.0344023	0.0400626	0.237283	0.127801	0	0.183657	0.103916	0.103819
PBMDCECB_30100	GH73	0	0.119872	0.326102	0	9.84233	0.431478	0.148658	3.4246		PBMDCECB_30100	GH73	0	0	0	0	0.447384	0.0284821	0	0.158622
PBMDCECB_30180	GH2	0.647149	0.705758	1.80509	1.28166	0.501712	1.11235	1.05267	0.965241		PBMDCECB_30180	GH2	0.198274	0.391823	0.290088	0.296548	0.07709	0.218125	0.293395	0.197254
PBMDCECB_30186	GH2	0.415529	0.701528	1.97914	1.1567	0.237479	1.18395	1.03207	0.859376		PBMDCECB_30186	GH2	0.0673208	0.261318	0.0773888	0.13102	0.0295136	0.0479361	0.135343	0.0694899
PBMDCECB_30376	GH13	3.98462	1.63846	1.1429	3.90117	2.7775	0.558356	2.25533	2.41234		PBMDCECB_30376	GH13	0.80622	0.208615	0.102978	0.880225	0.352435	0.511062	0.372604	0.581241
PBMDCECB_30553	GH3	1.33629	0.0716199	1.16902	1.16478	0.101827	0.912199	0.858977	0.726269		PBMDCECB_30553	GH3	0.265789	0.187583	0.22221	0.30782	0	0.36135	0.225194	0.223057
PBMDCECB_30568	GH123	1.76585	0	1.58895	2.55354	0	0.862523	1.11827	1.13869		PBMDCECB_30568	GH123	1.44687	0	0.657569	1.19702	0	0.69535	0.70148	0.63079
PBMDCECB_30717	GH20	0.695465	0.361273	1.24802	2.3827	0.0733781	0.685925	0.768253	1.04733		PBMDCECB_30717	GH20	0.304976	0.0835595	0.0824912	0.28578	0	0.255715	0.157009	0.180498
PBMDCECB_30734	GH73	1.34907	0.118317	0	2.48289	0.16822	0	0.489129	0.883703		PBMDCECB_30734	GH73	0	0.0732064	0	0.0501727	0	0	0.0244021	0.0167242
PBMDCECB_30899	GH45	2.03307	0.212039	1.15367	5.6733	0.0753677	0.469682	1.13293	2.07278		PBMDCECB_30899	GH45	0.794459	0.0286853	0.297346	1.03996	0	0.553086	0.373497	0.531015
PBMDCECB_30900	GH45	1.69986	0	1.91195	5.10055	0.24981	0.843259	1.20394	2.06454		PBMDCECB_30900	GH45	1.96019	0.128139	2.08732	1.73139	0.0406077	1.55937	1.39188	1.11046
PBMDCECB_31041	GH20	1.77866	0	1.64755	1.9593	0	0.447165	1.14207	0.802155		PBMDCECB_31041	GH20	0.612656	0	0.965875	0.892284	0	0.474041	0.526177	0.455442
PBMDCECB_31300	GH13	2.78556	0.836052	4.83764	3.32093	0.679241	5.42347	2.81975	3.14121		PBMDCECB_31300	GH13	0.738005	0.032737	0.9211	0.425551	0	0.631445	0.563947	0.352332
PBMDCECB_31304	GH66	0.449389	0.910431	2.83058	0.818803	0.493113	1.4885	1.3968	0.933472		PBMDCECB_31304	GH66	0.0445045	0.207297	0	0.110261	0.0877173	0.0422735	0.0839338	0.0800839
PBMDCECB_31478	GH9	0.0338426	6.6604	1.85533	0.034257	1.53184	1.15712	2.84986	0.907739		PBMDCECB_31478	GH9	0.0219009	0.799121	0.100705	0	0.0792174	0.140347	0.307242	0.0731881
PBMDCECB_31826	GH3	1.71108	0	1.88181	1.53409	0	0.731299	1.19763	0.75513		PBMDCECB_31826	GH3	0.17881	0	0.112119	0.966646	0	0.0694961	0.0969763	0.345381
PBMDCECB_32106	GH5_2	2.96504	1.00958	0.203443	3.1779	0.598077	0	1.39269	1.25866		PBMDCECB_32106	GH5_2	1.74663	1.06524	0.788804	1.42545	0.224461	0.623536	1.20022	0.757816
PBMDCECB_32243	GH5_2	0.377865	0.273404	6.94189	1.81684	0.518289	0.807478	2.53105	1.04754		PBMDCECB_32243	GH5_2	0.0342771	0.212846	0.394039	0.0364381	0	0.0489675	0.213721	0.0284685
PBMDCECB_32258	GH3	2.90684	0.442786	0.178454	5.93647	0.349744	0	1.17603	2.0954		PBMDCECB_32258	GH3	0.800062	0.0528587	0	0.77731	0	0.0242611	0.284307	0.26719
PBMDCECB_32493	GH10	5.49938	3.06643	4.8257	4.39208	0.83043	4.15089	4.46384	3.12447		PBMDCECB_32493	GH10	1.31228	1.88073	1.50854	1.35781	0.033143	1.15092	1.56718	0.847291
PBMDCECB_32816	GH30_3	1.44359	0.222828	1.27973	1.40282	0	0.925464	0.982049	0.776095		PBMDCECB_32816	GH30_3	0.13662	0	0	0.0621874	0	0.0556516	0.04554	0.0392797
PBMDCECB_32886	GH20	1.61215	0.318127	2.17963	2.26239	0.0502559	2.27062	1.36997	1.52776		PBMDCECB_32886	GH20	0.119151	0.0185001	0.328728	0.0758951	0	0.356369	0.15546	0.144088
PBMDCECB_33083	GH13_4	2.33959	0.270848	1.20075	1.94195	0	0.549953	1.2704	0.830634		PBMDCECB_33083	GH13_4	0.12399	0	0.0356335	0.279774	0.0101809	0.0220848	0.0532078	0.104013
PBMDCECB_33126	GH9	1.69769	0.153545	2.14526	5.90725	0.291073	0.7747	1.33217	2.32434		PBMDCECB_33126	GH9	2.97547	0.120901	1.29146	2.98053	0.0476149	1.01303	1.46261	1.34706
PBMDCECB_33127	GH9	1.81856	0.165772	1.9542	5.40651	0.314252	0.93329	1.31284	2.21802		PBMDCECB_33127	GH9	0.756652	0.0556165	0.504386	0.78866	0.0294937	0.312142	0.438885	0.376765
PBMDCECB_33282	GH110	1.36887	0.330147	1.88181	1.23717	0.067056	2.24613	1.19361	1.18345		PBMDCECB_33282	GH110	0.195066	0.0757154	0.485851	0.172615	0	0.254819	0.252211	0.142478
PBMDCECB_33302	CBM50	0.217962	4.10035	0.889834	0	4.03598	0.815103	1.73605	1.61703		PBMDCECB_33302	CBM50	0	0.632219	0.187277	0	0.372127	0.232934	0.273165	0.201687
PBMDCECB_33429	GH2	6.05853	1.32694	0.190997	5.10507	0.0898381	0.314921	2.52549	1.83661		PBMDCECB_33429	GH2	0.0317277	0	0	0	0	0	0.0105759	0
PBMDCECB_33574	GH63	2.53442	0.611257	3.66967	2.67234	0.724222	4.54825	2.27178	2.64827		PBMDCECB_33574	GH63	0.424398	0	0.609837	0.442459	0	1.13422	0.344745	0.52556
PBMDCECB_33577	GH3	3.34011	0.734912	4.6137	2.96579	0.522437	4.88365	2.89624	2.79063		PBMDCECB_33577	GH3	0.507819	0	0.821594	0.598918	0	1.75397	0.443138	0.784296
PBMDCECB_33614	GH20	4.01843	6.05504	0	3.4478	0	0	3.35782	1.14927		PBMDCECB_33614	GH20	0.299568	0.620169	0	0.225275	0	0	0.306579	0.0750917
PBMDCECB_33700	GH3	10.7896	24.363	2.14301	11.1584	6.8269	2.24857	12.4319	6.74462		PBMDCECB_33700	GH3	1.03682	2.36447	0.173815	0.710822	0.220194	0.230697	1.1917	0.387238
PBMDCECB_33857	GH13_20	1.85897	0	3.02022	12.6345	2.09448	0.567502	1.6264	5.09883		PBMDCECB_33857	GH13_20	1.09479	0.0354102	0.419508	0.726876	0.0897241	0.422919	0.516569	0.413173
PBMDCECB_34172	GH3	1.09694	1.33261	1.18473	1.06924	0.445803	1.38909	1.20476	0.968044		PBMDCECB_34172	GH3	20.1601	33.6363	11.6564	16.0071	1.07576	5.32663	21.8176	7.46983
PBMDCECB_34189	GH2	0.632681	0.753982	2.12712	1.31853	0.51047	1.19295	1.17126	1.00732		PBMDCECB_34189	GH2	0.593643	2.23848	0.724205	0.771706	0.26285	0.914536	1.18544	0.649697
PBMDCECB_34265	GH5_2	1.60748	0.119291	2.25964	5.88283	0.169605	1.101	1.3288	2.38448		PBMDCECB_34265	GH5_2	0.445987	0.0629509	0.528222	0.559604	0.0266463	0.346544	0.34572	0.310931
PBMDCECB_34372	GH1	0.818406	1.12792	0.136374	1.18347	5.6929	0.249841	0.694233	2.3754		PBMDCECB_34372	GH1	0.712251	1.72016	0.0454875	1.11373	4.64752	0.141042	0.825966	1.96743
PBMDCECB_34538	GH32	1.18112	0	1.98043	1.79337	0	0.946494	1.05385	0.913288		PBMDCECB_34538	GH32	0.437275	0	0.236553	0.519263	0	0.256923	0.224609	0.258729
PBMDCECB_34663	GH13_39	0.951634	0	4.12927	0.462377	0	2.48098	1.69363	0.981119		PBMDCECB_34663	GH13_39	2.84198	0.0192692	3.50954	0.790527	0	2.952	2.1236	1.24751
PBMDCECB_34891	GH3	4.35181	3.2537	2.87645	3.6342	0.994841	4.33981	3.49399	2.98962		PBMDCECB_34891	GH3	0.424271	0.677051	0.596104	0.425385	0.0309957	0.704963	0.565809	0.387115
PBMDCECB_34914	GH1	1.07311	0.163462	3.75512	1.3721	0.154936	4.58634	1.6639	2.03779		PBMDCECB_34914	GH1	0.133314	0	0.175145	0.0606808	0	0.244356	0.10282	0.101679
PBMDCECB_35030	GH2	2.07008	0	1.96538	3.55736	0.066032	0.874445	1.34515	1.49928		PBMDCECB_35030	GH2	0.0639413	0	0.220512	0.15277	0	0.136677	0.0948178	0.0964823
PBMDCECB_35265	GH1	0.767859	0.227931	2.75586	0.77726	0.243049	3.21864	1.25055	1.41298		PBMDCECB_35265	GH1	0.300202	0.310722	0.460133	0.106285	0.0262624	0.79899	0.357019	0.310512
PBMDCECB_35312	GH3	0.673638	1.6247	1.10006	1.39787	0.41579	0.863718	1.1328	0.892459		PBMDCECB_35312	GH3	0.174325	0.795098	0.0751486	0.138791	0.0286617	0.0620619	0.348191	0.0765049
PBMDCECB_35412	GH123	1.58906	0.14372	1.85354	2.31225	0.0681123	2.8121	1.19544	1.73082		PBMDCECB_35412	GH123	0.132279	0	0.228094	0.158027	0	0.424161	0.120124	0.194063
PBMDCECB_35545	GH13_8	0.783259	0.251878	1.39386	2.51069	0	0.557928	0.809666	1.02287		PBMDCECB_35545	GH13_8	0.510549	0	0.58693	0.869247	0.0664671	0.438626	0.365826	0.458113
PBMDCECB_35632	GH94	0.942997	1.51623	1.54807	1.16666	0.335335	1.04488	1.33577	0.848958		PBMDCECB_35632	GH94	3.20437	17.5807	0.676844	1.10585	0.513758	0.919137	7.15397	0.846248
PBMDCECB_35746	CBM48	0.0884456	0.312863	8.11572	0.0895285	0.727884	4.81959	2.83901	1.879		PBMDCECB_35746	CBM48	0.00946576	0.220462	2.32861	0.04019	0.193054	3.07277	0.852846	1.102
PBMDCECB_35892	GH3	2.11391	0.566487	2.56847	2.08035	0.0805413	2.44688	1.74962	1.53592		PBMDCECB_35892	GH3	0.480651	0.439004	0.368356	0.220082	0	0.912444	0.429337	0.377509
PBMDCECB_35966	PL12	1.44682	0.119639	6.0272	4.93756	0.170099	1.63422	2.53122	2.24729		PBMDCECB_35966	PL12	0.501612	0.168395	0.498707	0.259088	0.0178197	1.0429	0.389571	0.439936
PBMDCECB_36001	CBM50	1.9726	0.140965	1.7896	10.2056	1.90399	1.17093	1.30106	4.42684		PBMDCECB_36001	CBM50	9.07492	0.591968	3.15596	8.37252	0.516316	1.8498	4.27428	3.57955
PBMDCECB_36044	GH24	0	20.1241	7.99213	0	5.63882	8.78512	9.37208	4.80798		PBMDCECB_36044	GH24	0	0	0	0	0	0	0	0
PBMDCECB_36082	GH13_8	4.02451	0.247824	8.1901	2.77364	0.704695	7.95973	4.15414	3.81269		PBMDCECB_36082	GH13_8	0.519006	0.142187	1.89519	0.58405	0.0799086	2.65911	0.852128	1.10769
PBMDCECB_36206	CBM50	0	41.504	0.361018	0	7.21694	0	13.955	2.40565		PBMDCECB_36206	CBM50	0	5.45124	0	0	0.372903	0	1.81708	0.124301
PBMDCECB_36504	GH1	0	0.116637	0.564091	0	11.0277	1.16261	0.226909	4.06344		PBMDCECB_36504	GH1	0	0.0956487	0	0	1.11818	0.263538	0.0318829	0.460573
PBMDCECB_36506	GH1	0.0590661	0.227931	0.551173	0	12.5575	0.820437	0.27939	4.45931		PBMDCECB_36506	GH1	0	0.186433	0	0	0.866658	0.142677	0.0621443	0.336445
PBMDCECB_36593	GH32	0	0.113966	0.275586	0	8.26367	0.820437	0.129851	3.02804		PBMDCECB_36593	GH32	0	0	0	0	0.118181	0	0	0.0393937
PBMDCECB_36705	GH123	13.3981	0.321798	1.68601	17.7265	0	1.90082	5.1353	6.54244		PBMDCECB_36705	GH123	0.149723	0	0	0.318027	0	0	0.0499077	0.106009
PBMDCECB_36708	GH78	1.49033	0	1.54521	3.35238	0.227129	0.884652	1.01185	1.48805		PBMDCECB_36708	GH78	0.210182	0	0	0.746372	0	0.201162	0.0700607	0.315845
PBMDCECB_36709	GH3	1.51732	0	1.47487	2.7061	0.049552	0.849206	0.997397	1.20162		PBMDCECB_36709	GH3	0.187798	0	0.29684	0.211827	0	0.217314	0.161546	0.143047
PBMDCECB_36867	GH25	0.553408	1.38811	1.80744	1.45648	0.759067	1.53739	1.24965	1.25098		PBMDCECB_36867	GH25	0	0	0	0.220724	0	0	0	0.0735747
PBMDCECB_37374	GH25	0.14537	0.420729	2.71303	0.73575	0.697875	3.41713	1.09304	1.61692		PBMDCECB_37374	GH25	0	0	0.0581025	0	0	0.0360582	0.0193675	0.0120194
PBMDCECB_37758	GH23	0.853989	5.90439	0	0.288148	7.41855	0	2.25279	2.5689		PBMDCECB_37758	GH23	0	0	0	0	0	0	0	0
PBMDCECB_37886	GH23	0	0.336066	0.270887	0	10.6711	1.11662	0.202318	3.92924		PBMDCECB_37886	GH23	0	0	0	0	1.06263	0.0630022	0	0.375211
PBMDCECB_37961	GH3	1.64032	2.49677	10.5445	1.14383	1.79992	6.73791	4.89386	3.22722		PBMDCECB_37961	GH3	0.63989	1.87668	1.38944	0.213858	0.249319	1.97459	1.302	0.812589
PBMDCECB_38045	GH5_2	1.27822	1.1606	1.40325	1.75053	0.82505	0.964052	1.28069	1.17988		PBMDCECB_38045	GH5_2	0.788052	0.937974	0.664339	0.697776	0.309735	0.749712	0.796788	0.585741
PBMDCECB_38079	GH13_38	3.1936	0.0466812	0.790176	7.73888	0	0.672114	1.34349	2.80366		PBMDCECB_38079	GH13_38	1.35025	0	0.517395	1.75811	0	0.366508	0.622548	0.708206
PBMDCECB_38440	GH25	3.55489	0.685902	0.94778	3.18717	0	0.542615	1.72952	1.24326		PBMDCECB_38440	GH25	0.523392	0	0.0859551	0.675752	0.0976815	0.053431	0.203116	0.275622
PBMDCECB_38545	GH73	35.693	73.1471	23.1571	18.3857	146.293	16.6991	43.9991	60.4593		PBMDCECB_38545	GH73	0.899496	0.465293	0.229822	1.27969	28.795	4.75398	0.531537	11.6096
PBMDCECB_38878	CBM50	3.14074	0.129856	0.0523353	4.54171	0.36925	0.14382	1.10764	1.68493		PBMDCECB_38878	CBM50	2.56203	0.0689809	0	2.76754	0.0291893	0.0844021	0.877004	0.960377
PBMDCECB_38879	GH23	3.65773	0.198243	0.143815	4.74255	0.620082	0	1.33326	1.78754		PBMDCECB_38879	GH23	0.525435	0.0209183	0.0309752	0.41482	0.00885456	0	0.192443	0.141225
PBMDCECB_39346	GH63	2.56117	0	0.13895	4.40127	0.0816967	0.127281	0.90004	1.53675		PBMDCECB_39346	GH63	2.30283	0.0313622	0.0464427	2.44593	0	0.0288024	0.793545	0.824911
PBMDCECB_39451	CBM51	1.40086	0.0466017	1.69035	6.11211	0.132514	0.567744	1.04594	2.27079		PBMDCECB_39451	CBM51	0.352981	0.124555	0.627101	0.357785	0.0526894	0.342963	0.368212	0.251146
PBMDCECB_39501	GH1	1.89011	1.08267	0.0688966	1.43494	8.74977	0.126221	1.01389	3.43698		PBMDCECB_39501	GH1	0	0	0	0	0.0131312	0	0	0.00437707
PBMDCECB_39503	GH1	1.85535	1.23056	0.135259	2.2302	8.58884	0.309749	1.07372	3.7096		PBMDCECB_39503	GH1	0.0196055	0.030439	0	0	0.0385947	0	0.0166815	0.0128649
PBMDCECB_39575	GH1	6.58444	3.36501	2.07502	6.9983	5.8123	1.23647	4.00816	4.68236		PBMDCECB_39575	GH1	20.2673	19.1007	8.38082	16.5843	2.68637	1.12623	15.9163	6.79897
PBMDCECB_39614	GH3	1.56412	0	1.36833	2.11103	0.0893909	1.04451	0.977483	1.08164		PBMDCECB_39614	GH3	2.83683	0	2.15695	4.0101	0	2.13453	1.66459	2.04821
PBMDCECB_39785	GH23	6.02094	37.0957	1.1173	1.24663	234.24	1.46209	14.7446	78.9829		PBMDCECB_39785	GH23	0.217018	0.168426	0	0.115488	0.317588	0	0.128481	0.144359
PBMDCECB_39811	GH1	0.0596874	0.345493	0.487349	0	11.5435	0.637744	0.29751	4.06041		PBMDCECB_39811	GH1	0.0202475	0	0	0.0215058	0.385234	0	0.00674917	0.13558
PBMDCECB_39833	GH3	0.343722	1.4922	1.50348	0.173965	2.65195	1.79038	1.11313	1.53876		PBMDCECB_39833	GH3	0.197855	0.131656	0	0.210074	0.074293	0.24161	0.109837	0.175326
PBMDCECB_39836	GH3	0.217795	1.3027	1.82911	0.39683	3.16656	1.72204	1.11654	1.76181		PBMDCECB_39836	GH3	0.143432	0.0668096	0.0329767	0.0456876	0.0188492	0.102175	0.0810728	0.0555706
PBMDCECB_39838	GH3	0.137503	1.45918	1.243	0.173983	2.73473	2.09358	0.946561	1.66743		PBMDCECB_39838	GH3	0.133603	0.0691472	0.0511944	0.141828	0.0366082	0.079276	0.0846482	0.0859041
PBMDCECB_39957	GH23	7.79931	4.08925	24.1278	1.20138	10.9303	17.7537	12.0055	9.96179		PBMDCECB_39957	GH23	0	0	0.166475	0	0	0	0.0554917	0
PBMDCECB_40017	GH78	2.67608	0.143427	1.30061	2.03163	0.203921	1.42966	1.37337	1.22174		PBMDCECB_40017	GH78	0.0846876	0.0939225	0.250336	0.205501	0	0.41355	0.142982	0.20635
PBMDCECB_40111	GH105	1.99184	0.114722	1.17901	1.53474	0	0.794117	1.09519	0.776286		PBMDCECB_40111	GH105	0.0763943	0.0148271	0.109774	0.121635	0	0.0679807	0.0669985	0.0632052
PBMDCECB_40346	GH3	1.20844	1.39898	1.45655	1.54943	0.331504	0.903827	1.35466	0.928254		PBMDCECB_40346	GH3	0.764753	0.900783	0.151573	1.41389	0.043332	0.169042	0.605703	0.542088
PBMDCECB_40439	CBM62	3.5746	0.0466017	0.845176	9.3882	0.0662568	0.567744	1.48879	3.34073		PBMDCECB_40439	CBM62	0.978719	0	0.700877	1.63559	0	0.777382	0.559865	0.804324
PBMDCECB_40450	GH5	0.524991	0	0.688913	4.51706	0	0.140235	0.404635	1.55243		PBMDCECB_40450	GH5	3.37672	0.0349499	0.93162	3.8262	0	1.05956	1.44776	1.62859
PBMDCECB_40451	CBM30	0.575874	0	0.403031	5.47949	0	0.246122	0.326302	1.90854		PBMDCECB_40451	CBM30	12.2511	0	3.20771	12.6601	0	1.80855	5.15294	4.82288
PBMDCECB_40456	GH18	0.249358	0	0.484766	5.72132	0	0.0888108	0.244708	1.93671		PBMDCECB_40456	GH18	13.3589	0.091563	3.72905	14.3537	0.0193018	1.17883	5.7265	5.18394
PBMDCECB_40578	GH1	0.598132	0.403925	0	0.302728	6.72737	0.127818	0.334019	2.38597		PBMDCECB_40578	GH1	0	0	0	0	0	0	0	0
PBMDCECB_40829	GH20	1.5491	0.788742	0.301153	0.653359	3.8364	0.643676	0.879665	1.71114		PBMDCECB_40829	GH20	0.0141556	0	0	0	0.0186035	0	0.00471853	0.00620117
PBMDCECB_40994	GH73	0.914387	1.24969	0.355524	0.462791	1.77677	0.24425	0.839867	0.827937		PBMDCECB_40994	GH73	0.0533462	0.0414096	0.12265	0	0.0349416	0	0.0724686	0.0116472
PBMDCECB_41096	GH3	1.79593	0.185634	1.12223	5.77838	0.0879763	1.50771	1.0346	2.45802		PBMDCECB_41096	GH3	0.24135	0	0.252224	0.326296	0	0.219043	0.164525	0.18178
PBMDCECB_41144	GH3	1.65153	0	1.55052	2.48724	0.0552506	0.860788	1.06735	1.13443		PBMDCECB_41144	GH3	0.843866	0	0.272832	0.86793	0	0.431996	0.372233	0.433309
PBMDCECB_41148	GH18	1.51877	0	1.99298	1.72953	0.0867989	1.21707	1.17058	1.01113		PBMDCECB_41148	GH18	0.799654	0	0.496892	1.12491	0	0.554791	0.432182	0.5599
PBMDCECB_41199	GH13_4	3.67232	0.80722	0.216887	3.15263	0.57384	0.0993362	1.56548	1.27527		PBMDCECB_41199	GH13_4	2.20057	1.79195	0.566082	2.64711	0.374024	0.438549	1.51953	1.15323
PBMDCECB_41441	GH24	1.03294	0	4.21699	0.784189	0	3.09027	1.74998	1.29149		PBMDCECB_41441	GH24	1.22547	0.0803945	4.12704	0.311602	0.0113327	4.23129	1.81097	1.51807
PBMDCECB_41466	GH25	0.505013	0.112431	3.53439	0.393228	0.106567	3.15455	1.38394	1.21812		PBMDCECB_41466	GH25	0.266346	0.0590778	0.495718	0.201978	0	1.02975	0.273714	0.410576
PBMDCECB_41500	GH20	0.908951	0.876893	2.2901	1.1041	0.249348	1.35967	1.35865	0.904373		PBMDCECB_41500	GH20	0.0827223	0.477064	0.108678	0.238365	0.0699302	0.134646	0.222821	0.147647
PBMDCECB_41978	GH2	1.30863	0.257647	1.43297	1.64905	0	1.02727	0.999749	0.892107		PBMDCECB_41978	GH2	0.0938604	0.0662445	0.0196177	0.10868	0	0.0242943	0.0599075	0.0443248
PBMDCECB_41980	GH3	1.61951	0.173599	1.25937	1.7122	0	1.11515	1.01749	0.94245		PBMDCECB_41980	GH3	0.058449	0.0181504	0	0.148919	0	0.0332972	0.0255331	0.0607387
PBMDCECB_42029	GH18	5.43078	0.927298	0.112117	6.56753	0	0.256754	2.15673	2.27476		PBMDCECB_42029	GH18	0.606322	0.22296	0	0.355805	0	0.045475	0.276427	0.13376
PBMDCECB_42101	GH94	2.68468	0.0959255	0.231963	5.63639	0.136384	0	1.00419	1.92426		PBMDCECB_42101	GH94	3.13392	0	0.167568	2.16966	0	0.10415	1.1005	0.757937
PBMDCECB_42193	GH3	3.23152	1.35764	1.15513	2.05762	2.14473	0.723974	1.91476	1.64211		PBMDCECB_42193	GH3	0.104604	0	0.0400827	0.0555429	0.0114463	0	0.0482289	0.0223297
PBMDCECB_42200	GH3	2.65014	1.36134	1.04378	1.88129	0.849738	0.772255	1.68509	1.16776		PBMDCECB_42200	GH3	0.167218	0	0	0.213016	0.0293242	0	0.0557393	0.0807801
PBMDCECB_42228	GH3	4.01635	0.900182	0.236606	3.4906	0.779039	0.346777	1.71771	1.53881		PBMDCECB_42228	GH3	2.71046	1.21714	0.305473	2.58147	0.078594	0.151415	1.41102	0.93716
PBMDCECB_42288	GH1	3.74455	0.172023	0.346648	4.8132	0.163051	0.381043	1.42107	1.78576		PBMDCECB_42288	GH1	1.00766	0.125157	0.0926692	1.11309	0.132224	0.287352	0.408495	0.510889
PBMDCECB_42565	GH23	2.65185	0	0.178454	1.80675	0	0.59938	0.943435	0.802043		PBMDCECB_42565	GH23	0	0	0	0	0	0	0	0
PBMDCECB_42734	CBM50	7.97946	11.547	3.1025	4.03858	0	2.84195	7.54299	2.29351		PBMDCECB_42734	CBM50	0	0.343795	0	0.236688	0	0	0.114598	0.078896
PBMDCECB_42853	GH13_38	1.01272	0.222045	0.805408	1.2115	0.0631393	1.08206	0.680058	0.785566		PBMDCECB_42853	GH13_38	0.0609048	0.0945624	0.245047	0.226346	0.0100025	0.108478	0.133505	0.114942
PBMDCECB_42888	GH23	6.26665	1.0828	0.109099	5.77531	0	0.29981	2.48618	2.02504		PBMDCECB_42888	GH23	0.474246	0.157761	0	0.216057	0	0	0.210669	0.072019
PBMDCECB_43063	GH20	1.88281	0	2.06699	3.58751	0	1.53839	1.3166	1.70863		PBMDCECB_43063	GH20	0.0745394	0	0.128531	0.118746	0	0.106259	0.0676901	0.0750017
PBMDCECB_43132	CBM48	2.08103	0	2.42738	11.7965	3.13983	1.33412	1.5028	5.42348		PBMDCECB_43132	CBM48	11.9192	1.06135	3.36967	9.27759	0.440028	2.25243	5.45007	3.99002
PBMDCECB_43156	GH10	3.35527	0.132119	0.239614	3.95085	0.56353	0.146327	1.24233	1.55357		PBMDCECB_43156	GH10	0.708507	0.0366658	0.0542982	1.40502	0	0.134759	0.26649	0.51326
PBMDCECB_43444	GH23	20.2992	35.3873	19.5237	10.9948	109.662	20.3574	25.0701	47.0047		PBMDCECB_43444	GH23	0	0	0	0	0	0	0	0
PBMDCECB_43650	GH45	1.87126	0.10941	2.24885	6.19912	0.155556	1.02999	1.40984	2.46156		PBMDCECB_43650	GH45	2.71632	0.38609	1.84715	3.65695	0.0753224	1.33628	1.64985	1.68952
PBMDCECB_43756	GH3	0.98419	0.0351658	3.69908	0.737955	0.0499977	2.37579	1.57281	1.05458		PBMDCECB_43756	GH3	0.225147	0	0.572124	0.0628994	0	0.354414	0.265757	0.139104
PBMDCECB_43903	GH23	0	0	6.86609	0	0	6.28946	2.2887	2.09649		PBMDCECB_43903	GH23	0	0	1.52449	0	0	2.75905	0.508163	0.919683
PBMDCECB_44058	GH8	0.359739	0	0.419611	5.46215	0	0.153749	0.259783	1.87197		PBMDCECB_44058	GH8	1.57373	0	0.229727	1.22083	0	0.0356406	0.601152	0.418824
PBMDCECB_44065	GH8	0.368916	0	0.430316	5.12136	0	0.056311	0.266411	1.72589		PBMDCECB_44065	GH8	0.600005	0	0.0811459	0.749639	0	0.125767	0.22705	0.291802
PBMDCECB_44110	GH23	1.73349	0.167235	2.3253	1.75471	0	2.22262	1.40867	1.32578		PBMDCECB_44110	GH23	0.123866	0	0.0711964	0	0	0.0442183	0.0650208	0.0147394
PBMDCECB_44326	GH1	1.85275	1.13744	0	1.64811	7.31579	0.35993	0.99673	3.10794		PBMDCECB_44326	GH1	2.11903	2.87873	0.434992	3.25525	5.01655	0.701278	1.81092	2.99103
PBMDCECB_44582	GH10	1.54379	0.0992893	2.34094	5.67777	0.141166	0.384883	1.32801	2.06794		PBMDCECB_44582	GH10	1.47848	0.0533835	1.62055	1.78915	0.0338638	1.10262	1.0508	0.975211
PBMDCECB_44664	GH3	1.70608	1.53618	2.12269	1.45832	1.04004	1.3773	1.78832	1.29189		PBMDCECB_44664	GH3	0.531362	1.05527	0.482981	0.774021	0	0.721633	0.689871	0.498551
PBMDCECB_44677	CBM6	1.39818	0	0.407721	9.73018	0.239722	0.560219	0.601967	3.51004		PBMDCECB_44677	CBM6	2.41799	0	0.347482	3.38204	0	0.434237	0.921824	1.27209
PBMDCECB_44678	CBM6	0.623167	0	0.666309	7.56956	0.0712291	0.0554864	0.429825	2.56543		PBMDCECB_44678	CBM6	2.6567	0	0.998047	4.14899	0.136807	0.66822	1.21825	1.65134
PBMDCECB_44723	GH73	0.0882927	0.596251	10.8137	0.178747	0.242209	5.75464	3.83275	2.05853		PBMDCECB_44723	GH73	0.0632916	0.343894	0.654822	0.0672712	0.207015	0.858654	0.354003	0.377647
PBMDCECB_44748	CBM50	4.24157	0	0	13.2383	0	0	1.41386	4.41277		PBMDCECB_44748	CBM50	0.293823	0	0	0.93649	0	0	0.097941	0.312163
PBMDCECB_44826	CBM50	0.457112	0.440989	2.55931	0.55525	0.376191	2.63742	1.15247	1.18962		PBMDCECB_44826	CBM50	0.362688	1.43319	2.19838	0.735999	0.129369	2.16633	1.33142	1.01057
PBMDCECB_44920	GH23	2.83409	0.881979	8.95759	3.14642	0.125397	10.2566	4.22455	4.50947		PBMDCECB_44920	GH23	0.131886	0	0.454838	0.0350476	0.0215615	0.423847	0.195575	0.160152
PBMDCECB_45110	GH2	26.7667	57.537	20.1833	17.0976	124.291	14.4908	34.829	51.9598		PBMDCECB_45110	GH2	0.93298	0.0273329	0	0.766065	0.416999	0.0375914	0.320104	0.406885
PBMDCECB_45436	GH73	0	0.852376	0.687059	0	0.495468	0.314679	0.513145	0.270049		PBMDCECB_45436	GH73	0	0.544468	0	0	0.556429	0.510663	0.181489	0.355697
PBMDCECB_45500	GH3	0.621776	0.69982	5.80208	1.32871	0.18952	1.73469	2.37456	1.08431		PBMDCECB_45500	GH3	0.0559556	0.13901	0.283025	0.0237603	0	0.0478119	0.15933	0.0238574
PBMDCECB_45592	GH13_38	0.885991	0.284914	1.24014	1.91326	0.243049	0.441774	0.803682	0.866028		PBMDCECB_45592	GH13_38	0.220148	0	0.0460133	0.127541	0.0393935	0.0856061	0.0887204	0.0841802
PBMDCECB_45678	GH23	0	21.7442	8.17531	0.0255202	5.25627	7.3271	9.97317	4.20296		PBMDCECB_45678	GH23	0	0.0873204	0	0	0.0211499	0.0228724	0.0291068	0.0146741
PBMDCECB_45874	GH3	1.07321	0.318573	2.16663	1.62953	0.226469	1.58774	1.18614	1.14791		PBMDCECB_45874	GH3	0.175966	0.210165	0.68465	0.215569	0.0177919	1.11839	0.356927	0.450584
PBMDCECB_45990	GH9	4.5751	0	0	22.8061	0	0	1.52503	7.60203		PBMDCECB_45990	GH9	4.01918	0.0220507	0	4.7047	0.0186643	0	1.34708	1.57445
PBMDCECB_46001	GH13_29	1.86676	0.292041	2.0009	7.81382	0.27681	1.18597	1.38657	3.0922		PBMDCECB_46001	GH13_29	0.28601	0.0261212	0.270764	0.250124	0	0.0959103	0.194298	0.115345
PBMDCECB_46149	GH23	0	0.29859	0.180509	0	9.1273	0.661398	0.1597	3.2629		PBMDCECB_46149	GH23	0	0	0	0	1.90595	0.0915998	0	0.66585
PBMDCECB_46459	PL12	3.2327	21.5939	0.238654	3.3137	5.27596	0.131167	8.35508	2.90694		PBMDCECB_46459	PL12	0.375482	10.244	0.0924936	0.128138	0.334915	0.0573092	3.57066	0.173454
PBMDCECB_46489	CBM51	4.08443	0.0317772	0	16.4711	0	0	1.37207	5.49037		PBMDCECB_46489	CBM51	3.51149	0	0	3.25315	0	0	1.1705	1.08438
PBMDCECB_46592	GH13_8	3.57999	6.86825	0	3.25867	0	0.0573424	3.48275	1.10534		PBMDCECB_46592	GH13_8	1.70531	1.89909	0.0321717	2.10808	0.0176817	0.0622276	1.21219	0.72933
PBMDCECB_46804	PL12	3.52782	0	0	19.7084	0	0	1.17594	6.56947		PBMDCECB_46804	PL12	2.10694	0	0	2.69082	0	0	0.702313	0.89694
PBMDCECB_47053	GH2	3.16691	0.0270373	0.0653803	5.1064	0.345967	0.239558	1.08644	1.89731		PBMDCECB_47053	GH2	0.592355	0.0557426	0.0206346	0.619215	0.00590547	0.0383328	0.222911	0.221151
PBMDCECB_47135	GH25	0.0816835	0.0788025	4.19225	0.248051	0	2.96741	1.45091	1.07182		PBMDCECB_47135	GH25	0.404588	1.21135	6.57785	0.337822	0.0567541	3.13534	2.73126	1.17664
PBMDCECB_47323	GH2	3.37909	0.855057	5.07223	2.88776	0.835789	5.71164	3.10213	3.14506		PBMDCECB_47323	GH2	0.150701	0	0.733718	0.282278	0	0.807705	0.294806	0.363328
PBMDCECB_47557	GH25	3.68688	7.72343	8.35525	4.58505	0.433457	10.3548	6.58852	5.12444		PBMDCECB_47557	GH25	1.64104	1.75898	0.17967	2.53446	0	2.40178	1.19323	1.64541
PBMDCECB_47611	GH2	2.1161	0.0453659	2.35859	3.37961	0	1.15562	1.50669	1.51174		PBMDCECB_47611	GH2	0.296067	0	0.250781	0.314379	0	0.266452	0.182283	0.19361
PBMDCECB_47699	CBM35	1.78478	0.229578	2.45193	10.7194	1.25122	0.974684	1.48876	4.3151		PBMDCECB_47699	CBM35	0.570598	0.0402701	0.0894454	0.523185	0.0426203	0.129307	0.233438	0.231704
PBMDCECB_48001	GH94	4.37017	0	0	0.631953	0	0	1.45672	0.210651		PBMDCECB_48001	GH94	0.0976981	0	0	0	0	0	0.032566	0
PBMDCECB_48308	CBM50	1.57927	0.400939	2.71469	1.93515	0.228017	3.55243	1.56497	1.9052		PBMDCECB_48308	CBM50	0.0589796	0.0457815	0.135602	0.0940198	0.0193018	0.126303	0.080121	0.0798749
PBMDCECB_48423	GH9	1.59883	0.0453659	2.19403	4.99802	0.322499	0.854154	1.27941	2.05822		PBMDCECB_48423	GH9	1.93223	0.19355	1.68382	1.82009	0.0409425	1.0214	1.26987	0.960811
PBMDCECB_49214	GH105	20.8838	4.01561	20.3415	21.648	0.393742	13.649	15.0803	11.8969		PBMDCECB_49214	GH105	4.20945	3.86699	2.29066	7.33035	0.0489661	3.44715	3.4557	3.60882
PBMDCECB_49328	GH2	0.672699	0.546504	2.02359	0.465903	0.679877	2.19411	1.08093	1.1133		PBMDCECB_49328	GH2	0.0229763	0.160536	0.0792374	0.0609783	0.0226624	0.147249	0.0875832	0.0769632
PBMDCECB_49445	GH3	4.83476	1.22029	0.262299	5.94672	0	0.180203	2.10578	2.04231		PBMDCECB_49445	GH3	0.0360123	0	0	0.0382245	0	0	0.0120041	0.0127415
PBMDCECB_49900	GH20	4.3457	1.22808	0.153605	4.84324	0.361252	0.469016	1.90913	1.89117		PBMDCECB_49900	GH20	0.954562	0.7635	0.0997565	0.460696	0.294594	0.247272	0.605939	0.334187
PBMDCECB_49950	GH18	0.392457	0.141981	4.29164	0.397262	0	2.14907	1.60869	0.848777		PBMDCECB_49950	GH18	0.0326335	0.0760008	0.750281	0.0346533	0	0.488311	0.286305	0.174321
PBMDCECB_49987	GH78	0.907742	1.59691	1.93079	1.62151	1.0986	1.19811	1.47848	1.30607		PBMDCECB_49987	GH78	1.71866	4.91982	2.3873	1.46397	0.364332	1.50559	3.00859	1.1113
PBMDCECB_50097	GH32	3.6163	0.0505617	0	2.97091	0	0	1.22229	0.990303		PBMDCECB_50097	GH32	0.210479	0	0	0.186269	0	0	0.0701597	0.0620897
PBMDCECB_50264	GH78	0.763667	1.20556	8.13837	2.31905	0.47612	2.78168	3.3692	1.85895		PBMDCECB_50264	GH78	1.21492	2.88197	0.775899	0.56127	0.0369876	0.368466	1.62426	0.322241
PBMDCECB_50413	CBM50	3.40045	5.56693	0	2.60764	0	0	2.98913	0.869213		PBMDCECB_50413	CBM50	4.56507	2.77562	0	7.15973	0	0	2.4469	2.38658
PBMDCECB_50446	GH23	0.719478	0.485871	1.67844	0.728286	0.296056	2.84435	0.961263	1.28956		PBMDCECB_50446	GH23	0.0499597	0.310251	0.229727	0	0	0.178203	0.196646	0.059401
PBMDCECB_50463	CBM32	0	7.41542	1.09339	0	1.28573	1.00157	2.83627	0.762433		PBMDCECB_50463	CBM32	0	0	0	0	0	0	0	0
PBMDCECB_50745	GH13_20	4.68161	0	0	20.667	0	0	1.56054	6.889		PBMDCECB_50745	GH13_20	3.34196	0	0	4.23644	0.0146096	0	1.11399	1.41702
PBMDCECB_50952	GH78	2.38995	0.184453	1.26377	2.96757	0.174833	0.953345	1.27939	1.36525		PBMDCECB_50952	GH78	0.205493	0.0319066	0.708674	0.185413	0	0.87782	0.315358	0.354411
PBMDCECB_50984	GH3	2.781	0.226725	0.22844	3.60802	0.376075	0.167404	1.07872	1.38383		PBMDCECB_50984	GH3	1.94493	0.0794688	0.0882555	1.9562	0.00841104	0.182263	0.704218	0.715625
PBMDCECB_51297	GH2	0	0.359656	0.200701	0	12.469	0.888587	0.186786	4.45253		PBMDCECB_51297	GH2	0	0	0.0422774	0	1.27037	0.104721	0.0140925	0.458364
PBMDCECB_51437	GH2	0.856854	1.37772	2.66523	0.289115	4.70112	1.52588	1.63327	2.17204		PBMDCECB_51437	GH2	0	0	0.380924	0	0	0	0.126975	0
PBMDCECB_51857	CBM50	4.70728	0	0	2.71489	0	0	1.56909	0.904963		PBMDCECB_51857	CBM50	0	0	0	0	0	0	0	0
PBMDCECB_52002	GH1	26.5722	31.2999	4.42782	27.0777	23.5116	3.86584	20.7666	18.1517		PBMDCECB_52002	GH1	49.5422	102.172	9.01427	52.4925	1.31919	2.69482	53.5762	18.8355
PBMDCECB_52010	GH13	2.03307	0.0530098	0	3.44848	0.0753677	0.0587103	0.69536	1.19419		PBMDCECB_52010	GH13	0.277137	0	0	0.333572	0	0	0.092379	0.111191
PBMDCECB_52021	GH25	2.92024	1.99268	2.24315	2.37921	5.37318	1.44594	2.38536	3.06611		PBMDCECB_52021	GH25	0.790234	0.728441	4.48534	0.787097	0.0809162	5.98953	2.00134	2.28585
PBMDCECB_52228	GH63	0.690803	1.61348	0.0848184	0.147213	1.64569	0.194238	0.796367	0.66238		PBMDCECB_52228	GH63	0.0354524	0.12844	0	0.0376365	0.0854703	0.0168307	0.0546308	0.0466458
PBMDCECB_52423	GH5_4	0.735472	0.516023	2.1057	0.676797	0.550249	2.3575	1.11906	1.19485		PBMDCECB_52423	GH5_4	0.091959	0.535385	0.42285	0.268648	0.0753623	0.393507	0.350065	0.245839
PBMDCECB_52426	GH2	0.464851	0.627838	1.84354	0.470542	0.9564	2.03639	0.978743	1.15444		PBMDCECB_52426	GH2	0.0153886	0	0.0707602	0.0490205	0	0.0877098	0.0287163	0.0455768
PBMDCECB_52475	GH13_8	1.89015	0.497315	2.33836	1.39149	0.078563	2.81517	1.57527	1.42841		PBMDCECB_52475	GH13_8	0.309483	0.270279	1.3786	0.410873	0.0126933	1.65459	0.652787	0.692719
PBMDCECB_52585	GH23	0	3.1928	0.890847	0	0.931163	0.634692	1.36122	0.521952		PBMDCECB_52585	GH23	0	0	0	0	0	0	0	0
PBMDCECB_52650	GH94	6.41624	2.08475	0.131251	6.66376	0.123809	0.201412	2.87741	2.32966		PBMDCECB_52650	GH94	1.53579	4.3776	0.937168	0.27467	0.0297831	0.709509	2.28352	0.337987
PBMDCECB_52655	GH3	6.46797	1.5771	0.207265	5.61185	0.0487451	0.22783	2.75078	1.96281		PBMDCECB_52655	GH3	0.36909	0.805888	0	0.281622	0	0.0164265	0.391659	0.0993495
PBMDCECB_52997	GH25	1.33113	2.03959	3.19669	0.317042	4.83303	3.6812	2.18914	2.94376		PBMDCECB_52997	GH25	2.20168	0.81179	1.83496	0.409419	5.15437	5.0671	1.61614	3.54363
PBMDCECB_53193	GH127	0.523243	0.370178	2.31925	0.459029	1.00477	2.27356	1.07089	1.24579		PBMDCECB_53193	GH127	0	0	0	0	0	0	0	0
PBMDCECB_53196	GH127	0.816358	0.821807	3.02229	1.04192	1.11974	2.38923	1.55349	1.51696		PBMDCECB_53196	GH127	0	0.089424	0.0529655	0.0489125	0	0.0164046	0.0474632	0.0217724
PBMDCECB_53266	GH13	7.40123	0	0	10.9637	0	0	2.46708	3.65457		PBMDCECB_53266	GH13	4.22199	0.0504175	0	4.14247	0	0.139153	1.42414	1.42721
PBMDCECB_53524	GH3	0.259156	0.321449	5.398	1.57397	0.203122	0.791146	1.99287	0.856079		PBMDCECB_53524	GH3	0.168668	1.04754	0.498582	0.102321	0.0158419	0.0857959	0.571597	0.0679863
PBMDCECB_53531	GH20	0.137874	0.443371	10.6678	0.232603	0.63037	5.10691	3.74968	1.98996		PBMDCECB_53531	GH20	0.0759973	0.0943964	0.978467	0.0161392	0.27958	0.866296	0.382954	0.387338
PBMDCECB_53641	GH20	0.0799945	7.02276	1.53959	0.161948	1.48125	1.45302	2.88078	1.03207		PBMDCECB_53641	GH20	0	0.731435	0	0	0.0516067	0.0186402	0.243812	0.0234156
PBMDCECB_53679	GH2	1.39531	1.00958	0.81377	0.706199	5.74154	1.11814	1.07289	2.52196		PBMDCECB_53679	GH2	0	0	0	0.260734	0.153788	0	0	0.138174
PBMDCECB_53796	GH23	2.91215	0.383105	0.772006	2.14386	0	0.282869	1.35575	0.80891		PBMDCECB_53796	GH23	1.09146	1.21013	0	0.663714	0.0338242	0	0.767197	0.232513
PBMDCECB_53816	GH9	3.11643	0.936454	10.9053	2.32715	0.420449	8.67936	4.98606	3.80899		PBMDCECB_53816	GH9	0.102337	0	0.313712	0.0543379	0.0111994	0.0729271	0.138683	0.0461548
PBMDCECB_53866	GH3	0.260858	0.359511	7.43296	0.113165	0.715597	4.53915	2.68444	1.7893		PBMDCECB_53866	GH3	0.0121321	0.150697	1.00415	0.0128798	0.175478	1.48605	0.388993	0.558136
PBMDCECB_54199	GH1	28.473	34.7036	12.4456	17.2806	17.8964	11.1398	25.2074	15.4389		PBMDCECB_54199	GH1	0.0207324	0.0965648	0	0.0220215	0	0	0.0390991	0.0073405
PBMDCECB_54201	CBM48	28.3472	37.4449	10.513	18.0259	16.5496	9.47477	25.435	14.6834		PBMDCECB_54201	CBM48	0.0252715	0.0392342	0	0.0268502	0	0.0721163	0.0215019	0.0329888
PBMDCECB_54303	GH32	0.118132	0.113966	0	0.298946	5.83318	0.126221	0.077366	2.08612		PBMDCECB_54303	GH32	0.600403	0.0310722	0.0460133	0.446395	0.22323	0.0285354	0.225829	0.23272
PBMDCECB_54379	CBM62	4.67467	0.0425452	0	9.82092	0	0	1.57241	3.27364		PBMDCECB_54379	CBM62	0.0436077	0	0	0.0463019	0	0	0.0145359	0.015434
PBMDCECB_54855	GH10	3.35596	2.40029	1.21485	4.15846	1.1111	0.803705	2.3237	2.02442		PBMDCECB_54855	GH10	0.9585	2.5511	0.134921	1.0388	0	0.195222	1.21484	0.411341
PBMDCECB_54920	GH3	6.01514	0	0.105244	11.4165	0	0	2.04013	3.8055		PBMDCECB_54920	GH3	1.90432	0.0150093	0.0666734	4.02223	0.0127187	0.0137634	0.662001	1.34957
PBMDCECB_55022	GH78	1.10299	1.19077	0.827078	1.30258	0.468275	1.01016	1.04028	0.927005		PBMDCECB_55022	GH78	0.394049	1.54914	0.0578271	0.347049	0.0165522	0.143222	0.667005	0.168941
PBMDCECB_55460	GH5_37	2.23007	0	6.50306	0.376228	0	3.57415	2.91104	1.31679		PBMDCECB_55460	GH5_37	3.54775	0	1.91597	2.37402	0	2.87593	1.82124	1.74998
PBMDCECB_56004	GH20	4.49775	0.478038	10.4926	3.47249	0.522815	9.93726	5.15613	4.64419		PBMDCECB_56004	GH20	0.521986	0.289452	1.25725	0.382637	0.0245109	2.15965	0.689563	0.855599
PBMDCECB_56101	GH2	2.38595	4.4708	1.28449	3.71563	2.01392	1.27466	2.71375	2.33474		PBMDCECB_56101	GH2	0.136555	0.164904	0	0.0483325	0	0	0.100486	0.0161108
PBMDCECB_56352	GH73	0.16955	0.32714	22.5457	0	1.62791	16.4855	7.6808	6.0378		PBMDCECB_56352	GH73	0	0	0	0	0	0	0	0
PBMDCECB_56391	GH94	2.10332	0.169094	0.0408896	4.93234	0.0961652	0.0749112	0.771101	1.70114		PBMDCECB_56391	GH94	2.96691	0.582449	0.078405	2.0756	0	0.145699	1.20925	0.740433
PBMDCECB_56534	GH3	11.401	29.2581	2.48937	12.5639	7.81892	2.58035	14.3828	7.65439		PBMDCECB_56534	GH3	0.0899373	0.572548	0	0.0286386	0.0236708	0	0.220828	0.0174365
PBMDCECB_56709	GH1	0.586545	0.314365	6.91767	2.63878	0.0893909	0.83561	2.60619	1.18793		PBMDCECB_56709	GH1	0.603105	18.3801	0.25678	0.379654	0.673767	0.318587	6.41333	0.457336
PBMDCECB_56714	GH94	0.937228	0.502318	8.25984	2.07309	0.618956	1.3352	3.23313	1.34242		PBMDCECB_56714	GH94	1.54115	25.9028	2.19838	0.31049	0.340286	1.05734	9.88078	0.569372
PBMDCECB_56809	GH5_52	1.82105	0.0763835	2.40119	12.8233	1.73759	0.507585	1.43287	5.02283		PBMDCECB_56809	GH5_52	3.12206	0.21638	1.47406	2.84366	0.0547582	0.557028	1.60417	1.15182
PBMDCECB_57222	GH3	1.58971	1.94814	2.30534	3.43581	1.35544	2.15764	1.94773	2.3163		PBMDCECB_57222	GH3	2.55798	4.67379	3.57414	1.12539	0.947236	2.75838	3.60197	1.61034
PBMDCECB_57248	CBM50	5.34896	9.1437	3.94055	4.9395	4.2476	4.61229	6.1444	4.5998		PBMDCECB_57248	CBM50	0.952219	2.21733	0	0.469966	0.0222332	0.145743	1.05652	0.212647
PBMDCECB_57261	GH13	3.63789	1.27071	0.146323	3.04753	0.344125	0.335086	1.68497	1.24225		PBMDCECB_57261	GH13	1.30531	0.265779	0.0983959	0.27276	0.08421	0.122064	0.556495	0.159678
PBMDCECB_57449	GH1	24.7487	41.2556	12.7459	12.7949	94.9512	9.65591	26.2501	39.134		PBMDCECB_57449	GH1	0.0600403	0.0310722	0	0.127541	0.695953	0.114141	0.0303708	0.312545
PBMDCECB_57534	GH10	3.41977	0.0733145	0.6205	4.30781	0.208472	0.162397	1.37119	1.55956		PBMDCECB_57534	GH10	0.717961	0	0.0611365	0.960654	0	0	0.259699	0.320218
PBMDCECB_57916	GH20	0.858294	0.0345009	2.46114	2.09961	0	1.33739	1.11798	1.14567		PBMDCECB_57916	GH20	0.313508	0.0360574	0.0800876	0.295839	0	0.0165368	0.143218	0.104125
PBMDCECB_57975	GH8	0.461574	0	0.107679	3.64435	0	0.0986359	0.189751	1.24766		PBMDCECB_57975	GH8	1.66763	0	0.153365	1.5245	0	0.0476409	0.606998	0.524047
PBMDCECB_58053	GH2	1.16329	1.06882	1.55075	1.62612	0.645837	1.42051	1.26095	1.23082		PBMDCECB_58053	GH2	1.22334	4.01921	0.815242	1.84421	0.163326	1.06011	2.01926	1.02255
PBMDCECB_58057	GH13_4	0.675022	0.947221	1.43158	1.24234	0.673364	1.31135	1.01794	1.07568		PBMDCECB_58057	GH13_4	2.27618	10.5045	2.73664	3.0388	0.383552	2.26312	5.17244	1.89516
PBMDCECB_58093	GH84	0.658599	0.841545	2.43739	1.64705	0.478244	1.09722	1.31251	1.07417		PBMDCECB_58093	GH84	0.189691	0.392701	0.348897	0.241665	0.241079	0.234168	0.31043	0.238971
PBMDCECB_58618	GH20	7.36123	8.67525	13.8065	6.94331	0.745788	14.5686	9.94766	7.41923		PBMDCECB_58618	GH20	4.22856	6.92783	3.75619	4.98519	0.117292	8.01893	4.97086	4.3738
PBMDCECB_58639	GH3	1.02301	0.118431	1.241	1.82254	0.0561272	1.31167	0.794147	1.06345		PBMDCECB_58639	GH3	0.0536403	0.145748	0.0616624	0.0854256	0.00881355	0.210134	0.0870169	0.101458
PBMDCECB_58706	GH8	2.25604	0.247326	1.6746	13.8058	1.61755	0.766983	1.39266	5.39678		PBMDCECB_58706	GH8	2.19182	0.239276	1.29918	2.89131	0.404765	0.658947	1.24343	1.31834
PBMDCECB_58707	CBM6	2.56183	0	2.41526	12.4656	0.896885	1.04799	1.65903	4.80349		PBMDCECB_58707	CBM6	1.34399	0.0632219	0.561832	1.34267	0.0265805	0.931736	0.656348	0.766996
PBMDCECB_58963	GH23	1.41073	0.583276	0.626867	1.63201	0.73714	0.574221	0.873624	0.981124		PBMDCECB_58963	GH23	0.09245	0.0358829	0.0531385	0.0245531	0	0.0989037	0.0604905	0.0411523
PBMDCECB_59035	GH2	4.07715	2.49782	3.02006	3.37395	0.857215	4.00655	3.19834	2.74591		PBMDCECB_59035	GH2	0.133838	0.25234	0.131874	0.172506	0	0.23139	0.172684	0.134632
PBMDCECB_59063	GH23	0.424298	2.86533	0	0	4.42302	0	1.09654	1.47434		PBMDCECB_59063	GH23	0	0	0	0	0	0	0	0
PBMDCECB_59331	GH2	4.44046	1.87614	2.79768	4.29797	0.800229	4.46746	3.03809	3.18855		PBMDCECB_59331	GH2	0.167374	0.178667	0.264557	0.255402	0.00688047	0.208543	0.203533	0.156942
PBMDCECB_59355	GH1	0	0.173844	0.420381	0	12.6054	0.834333	0.198075	4.47991		PBMDCECB_59355	GH1	0.0203906	0	0	0	0.267546	0.0290745	0.00679687	0.0988735
PBMDCECB_59582	GH13_31	0.662963	14.366	0.773301	0.103243	5.52596	1.41672	5.26742	2.34864		PBMDCECB_59582	GH13_31	0	0.42287	0	0	0.111774	0	0.140957	0.037258
PBMDCECB_59792	GH5_38	2.90162	0.143553	0.520699	12.577	0.510247	0.15899	1.18862	4.41541		PBMDCECB_59792	GH5_38	1.68697	0	0.0596702	2.34394	0	0.074069	0.582213	0.806003
PBMDCECB_59852	GH5_4	1.9954	0.730182	2.24724	1.74123	0.188754	2.27907	1.65761	1.40302		PBMDCECB_59852	GH5_4	0.0237465	0	0.0545961	0.176593	0	0.0677503	0.0261142	0.0814478
PBMDCECB_59853	GH94	2.57238	1.14496	3.41968	2.88359	0.935351	2.84039	2.37901	2.21978		PBMDCECB_59853	GH94	0.120429	0	0.0516224	0.170517	0.0883359	0.0320245	0.0573505	0.0969591
PBMDCECB_59940	GH25	6.25977	1.44215	0	5.76897	0	0.199654	2.56731	1.98954		PBMDCECB_59940	GH25	0.819968	0.336291	0	0.427124	0	0.0440905	0.38542	0.157072
PBMDCECB_60121	GH35	0	0.364741	0.165375	0	13.2237	0.908918	0.176705	4.71087		PBMDCECB_60121	GH35	0.0156671	0	0.0360204	0.0166362	6.62738	1.78601	0.0172292	2.81001
PBMDCECB_60177	GH63	3.77273	0.941294	5.38699	3.62139	0.758371	4.93458	3.367	3.10478		PBMDCECB_60177	GH63	0.157484	0	0.168967	0.156028	0	0.239203	0.108817	0.131744
PBMDCECB_60279	GH2	2.08585	0.251535	2.60196	1.64219	0.158944	3.03347	1.64645	1.61153		PBMDCECB_60279	GH2	0.0371721	0.0577171	0.0854624	0.0493202	0	0.0793849	0.0601172	0.0429017
PBMDCECB_60561	GH73	0.760433	3.40606	1.39385	0.384872	4.76812	0.870539	1.85345	2.00784		PBMDCECB_60561	GH73	0	0	0	0	0	0.0260036	0	0.00866787
PBMDCECB_60567	CBM32	0.831981	0.389158	1.58801	0.382803	0.345807	1.48158	0.936383	0.73673		PBMDCECB_60567	CBM32	0.18478	0.399179	2.43814	0.324022	0.391272	1.63538	1.00737	0.783558
PBMDCECB_60622	GH9	3.15601	0.0189112	0	17.64	0.0268873	0	1.05831	5.88896		PBMDCECB_60622	GH9	4.30512	0	0.0284422	5.31713	0	0.00880283	1.44452	1.77531
PBMDCECB_60642	GH73	0.286229	1.17985	1.76039	0.158037	1.9273	1.86277	1.07549	1.31604		PBMDCECB_60642	GH73	0.0083036	0	0.0190908	0	0.00546459	0.0591028	0.00913147	0.0215225
PBMDCECB_60762	GH59	0.897251	0.240446	5.87249	3.40589	0.136743	1.27825	2.33673	1.60696		PBMDCECB_60762	GH59	0.0238144	0.0123257	0.109503	0.042126	0	0.0112997	0.0485477	0.0178086
PBMDCECB_60829	GH3	0.405789	0.244673	0.0591657	0.308068	4.73101	0.216787	0.236543	1.75195		PBMDCECB_60829	GH3	0	0	0	0.0179709	0.0333365	0	0	0.0171025
PBMDCECB_60830	GH3	0.311014	0.0500075	0.0604628	0.577174	4.83473	0.22154	0.140495	1.87781		PBMDCECB_60830	GH3	0	0.0269054	0.039842	0	0.0341337	0	0.0222491	0.0113779
PBMDCECB_60899	CBM48	2.55111	0.223739	0	5.39944	0	0	0.92495	1.79981		PBMDCECB_60899	CBM48	2.89623	0	0.266451	3.34154	0	0.50217	1.05423	1.28124
PBMDCECB_60917	GH112	11.7366	29.5494	2.44861	10.0451	7.46013	2.85469	14.5782	6.78664		PBMDCECB_60917	GH112	0.936607	0.861617	0	0.553156	0.294771	0.0495589	0.599408	0.299162
PBMDCECB_61114	GH5_2	3.2704	0	0.489064	17.401	0	0.358393	1.25315	5.9198		PBMDCECB_61114	GH5_2	8.75952	0.0462541	0.548008	20.6767	0.0194995	0.552987	3.11793	7.08306
PBMDCECB_61163	GH3	2.67314	0.261623	1.44604	2.98037	0.106276	0.662301	1.46027	1.24965		PBMDCECB_61163	GH3	0.202337	0.0589052	0.203523	0.107407	0	0.306219	0.154922	0.137875
PBMDCECB_61261	CBM62	4.46053	0.0439103	0.424727	8.24704	0	0.389058	1.64306	2.8787		PBMDCECB_61261	CBM62	0.030082	0.0233531	0.103743	0.0159708	0	0.150018	0.0523927	0.0553296
PBMDCECB_61392	GH50	2.17267	0.786014	2.97777	2.91403	0.521514	2.66965	1.97882	2.03506		PBMDCECB_61392	GH50	0.0364844	0	0.167764	0.0774941	0	0.0520073	0.0680828	0.0431671
PBMDCECB_61541	PL8	0	6.88683	1.15293	0.111169	2.03361	1.11478	2.67992	1.08652		PBMDCECB_61541	PL8	0.00878384	1.0229	0.0201949	0.00932329	0.0866988	0.02501	0.350626	0.040344
PBMDCECB_61747	GH23	2.63348	0.101624	0	4.15853	0.144486	0.112552	0.911701	1.47186		PBMDCECB_61747	GH23	1.48475	0	0	2.07742	0	0	0.494917	0.692473
PBMDCECB_61838	GH123	1.70228	0.62292	2.05407	2.02022	0.0805135	1.75613	1.45976	1.28562		PBMDCECB_61838	GH123	0.17888	0.0925748	0.274178	0.126662	0	0.17003	0.181878	0.0988973
PBMDCECB_62016	GH94	3.53052	4.05038	2.67121	5.21574	1.43967	5.30157	3.41737	3.98566		PBMDCECB_62016	GH94	1.9079	1.07702	1.35584	1.2907	0.0906986	0.743384	1.44692	0.708261
PBMDCECB_62020	GH5_46	0	9.11493	1.88387	0.0817422	2.32603	1.46681	3.66627	1.29153		PBMDCECB_62020	GH5_46	0	0.0885473	0	0	0	0	0.0295158	0
PBMDCECB_62021	GH3	0.0382708	6.60885	1.51777	0.116218	2.88712	1.3903	2.72163	1.46455		PBMDCECB_62021	GH3	0.012482	0.484507	0.0860923	0	0.0328222	0.0888938	0.19436	0.040572
PBMDCECB_62071	GH78	2.29866	0.615996	5.51142	2.5207	0.788223	4.63921	2.80869	2.64938		PBMDCECB_62071	GH78	0.283794	0	0.652476	0.185513	0	0.778338	0.31209	0.321284
PBMDCECB_62228	GH1	1.1176	1.53216	0	1.25037	7.0192	0.125698	0.883253	2.79842		PBMDCECB_62228	GH1	0.517955	1.85575	0	0.550133	9.3458	0.454459	0.791235	3.45013
PBMDCECB_62649	CBM62	4.06335	0.875753	1.10927	3.32548	1.06724	1.75511	2.01612	2.04928		PBMDCECB_62649	CBM62	0.0142254	0	0	0	0	0	0.0047418	0
PBMDCECB_62908	GH3	2.50099	2.52952	1.12925	4.00157	1.27257	0.948213	2.05325	2.07412		PBMDCECB_62908	GH3	2.09968	3.03453	0.971549	3.16858	0.0867957	1.09105	2.03525	1.44881
PBMDCECB_62921	GH13_9	0.419799	1.11373	1.22417	0	0.431854	0.784952	0.919233	0.405602		PBMDCECB_62921	GH13_9	0.583454	0.603821	0	0.413613	0	0.166809	0.395758	0.193474
PBMDCECB_62986	CBM50	6.51339	0	0	8.46416	0.120729	0	2.17113	2.86163		PBMDCECB_62986	CBM50	12.423	0	0	19.8061	0.165014	0.090054	4.141	6.68706
PBMDCECB_63221	GH2	2.33767	2.4031	0.670509	3.41367	1.57692	0.491358	1.80376	1.82732		PBMDCECB_63221	GH2	0.175	0.174674	0.114955	0.106165	0.00821735	0.106827	0.154876	0.0737364
PBMDCECB_63256	CBM50	3.09354	1.77453	0.585147	5.24724	1.26148	0.268003	1.81774	2.25891		PBMDCECB_63256	CBM50	2.6129	10.0488	1.91145	2.74531	0.36923	1.69564	4.85772	1.60339
PBMDCECB_63304	GH32	2.23385	1.27544	2.87152	1.56899	0.750367	1.8997	2.12694	1.40635		PBMDCECB_63304	GH32	0.301344	0.280725	0.484976	0.191983	0.00989845	0.300559	0.355682	0.16748
PBMDCECB_63517	GH10	2.22786	0.146542	0.0590601	5.1253	0.138899	0.1082	0.811154	1.7908		PBMDCECB_63517	GH10	0.827598	0	0	0.771238	0	0	0.275866	0.257079
PBMDCECB_63608	GH2	0.79515	0.894956	2.24143	1.40855	0.863428	1.34519	1.31051	1.20572		PBMDCECB_63608	GH2	0.406854	0.349106	0.246158	0.272773	0.0845004	0.259189	0.334039	0.205487
PBMDCECB_63719	GH3	4.1321	1.15843	1.15346	4.71893	2.9065	0.603766	2.148	2.74307		PBMDCECB_63719	GH3	1.18015	0.355802	0.395138	1.89748	0.406847	0.53848	0.643697	0.947602
PBMDCECB_64022	GH2	2.68961	1.97069	0.833952	3.23948	1.07405	0.691161	1.83142	1.66823		PBMDCECB_64022	GH2	0.352645	0.239551	0.0253365	0.163779	0	0.062774	0.205844	0.0755177
PBMDCECB_64088	GH78	2.1092	0.250438	1.13549	2.10217	0.267048	1.00546	1.16504	1.12489		PBMDCECB_64088	GH78	0.17805	0.211407	0.361196	0.255711	0	0.671127	0.250218	0.308946
PBMDCECB_64493	GH5_52	0.237528	0	0.27706	4.56829	0	0.0845974	0.171529	1.55096		PBMDCECB_64493	GH5_52	4.04195	0	1.15361	4.35436	0	0.676391	1.73185	1.67692
PBMDCECB_64858	GH5_2	2.49647	0.112895	2.59347	14.6489	1.6051	1.08364	1.73428	5.77921		PBMDCECB_64858	GH5_2	12.0512	0.435149	3.63179	12.4968	0.318213	3.24807	5.37271	5.35436
PBMDCECB_64859	GH8	2.781	0.226725	2.46715	13.0444	1.2894	0.962573	1.82496	5.09879		PBMDCECB_64859	GH8	5.18223	0.198672	1.73569	9.10177	0.210276	1.76795	2.3722	3.69333
PBMDCECB_64940	GH1	3.55801	0.375432	0.389079	3.77039	0.0762538	0.772207	1.44084	1.53962		PBMDCECB_64940	GH1	0.112293	0	0	0.139137	0	0	0.037431	0.046379
PBMDCECB_65130	GH32	1.04603	0.159338	1.66965	1.22603	0.453084	1.47061	0.958339	1.04991		PBMDCECB_65130	GH32	0.0185153	0	0	0	0	0	0.00617177	0
PBMDCECB_65197	GH78	0.0960295	1.20435	1.30681	0.129607	2.50261	1.71008	0.869063	1.44743		PBMDCECB_65197	GH78	0.0412946	0.0160294	0.0237352	0.0219174	0.15618	0.0882013	0.0270197	0.0887662
PBMDCECB_65269	GH9	1.84141	0.276339	1.76604	10.7281	1.57156	0.743278	1.2946	4.34765		PBMDCECB_65269	GH9	2.30653	0.145748	0.647455	3.18922	0.0528813	0.74502	1.03324	1.32904
PBMDCECB_65546	GH78	2.47991	0.769001	0.413236	2.15167	0.485929	0.662431	1.22072	1.10001		PBMDCECB_65546	GH78	0.571714	0.197232	0.14605	0.270074	0.0623305	0	0.304999	0.110801
PBMDCECB_65569	GH8	2.44493	0.0737094	0.178241	4.25368	0.209595	0	0.89896	1.48776		PBMDCECB_65569	GH8	0.561866	0	0	0.341153	0	0.0381833	0.187289	0.126445
PBMDCECB_65789	GH78	1.53273	0.877959	0.614564	1.59998	0.854068	0.460597	1.00842	0.971548		PBMDCECB_65789	GH78	0.556404	0.0246824	0.767541	0.253212	0	0.453076	0.449542	0.235429
PBMDCECB_65844	GH32	0.217036	2.75685	0.168772	0.146462	0.793843	0.309196	1.04755	0.4165		PBMDCECB_65844	GH32	0	0.018249	0	0.0124773	0	0	0.006083	0.0041591
PBMDCECB_65858	GH13	3.33094	0.591952	7.97512	1.55277	0.721388	8.47608	3.966	3.58341		PBMDCECB_65858	GH13	0.216584	0.112092	3.41926	0.229964	0.037949	1.8103	1.24931	0.692738
PBMDCECB_65859	GH13	2.91748	0.734238	9.9132	2.5038	0.608951	7.25098	4.52164	3.45458		PBMDCECB_65859	GH13	0.0433327	0.0672762	2.29143	0.276178	0	0.926972	0.80068	0.40105
PBMDCECB_66099	CBM32	2.77626	1.12772	0.76697	3.10606	0.20042	0.858682	1.55698	1.38839		PBMDCECB_66099	CBM32	0.355879	0.552503	0.292218	0.189057	0.0166553	0.0725413	0.4002	0.0927512
PBMDCECB_66202	CBM50	1.11157	0.536181	0.926119	1.60739	0.871228	0.763508	0.857957	1.08071		PBMDCECB_66202	CBM50	0.0838967	0.0434157	0.128593	0.326891	0	0.159667	0.0853018	0.162186
PBMDCECB_66366	GH32	0.607091	0.175704	3.96553	0.614524	0	3.69737	1.58278	1.4373		PBMDCECB_66366	GH32	0.0619007	0	0	0.153415	0.0135359	0.353064	0.0206336	0.173338
PBMDCECB_66374	GH123	0.518158	0.342025	1.39965	0.496896	0.48628	1.36952	0.753278	0.784232		PBMDCECB_66374	GH123	0.0523314	0.121883	0.842206	0.07406	0.0172177	0.571169	0.338807	0.220816
PBMDCECB_66460	GH78	22.725	27.7257	3.46326	23.5042	20.1014	3.00972	17.9713	15.5384		PBMDCECB_66460	GH78	2.18423	2.23522	0.485059	1.83139	0.766912	0.654035	1.63484	1.08411
PBMDCECB_66700	GH5_2	3.72612	0.532548	11.2279	2.3748	0.473225	9.6951	5.16219	4.18104		PBMDCECB_66700	GH5_2	0.346477	0.0867688	1.3876	0.52205	0.0220497	1.86225	0.606949	0.802117
PBMDCECB_66702	GH5_4	3.54422	0.510331	8.3916	2.3025	0.653015	8.47815	4.14872	3.81122		PBMDCECB_66702	GH5_4	0.230353	0.0550223	0.733303	0.376356	0	1.26283	0.339559	0.546395
PBMDCECB_66705	GH105	0.0768179	7.8555	1.34404	0.0777584	2.73949	1.31325	3.09212	1.37683		PBMDCECB_66705	GH105	0	0.208979	0.061897	0	0.0352653	0	0.090292	0.0117551
PBMDCECB_66899	GH3	3.40457	0.649679	11.1281	2.12077	0.461847	9.75381	5.06078	4.11214		PBMDCECB_66899	GH3	0.121834	0.0945833	1.12043	0.232816	0.0400492	1.35351	0.445616	0.542125
PBMDCECB_67255	GH1	1.61507	1.79182	0	1.38962	5.53817	0.172566	1.13563	2.36679		PBMDCECB_67255	GH1	0.142592	0.132821	0	0.121223	3.174	0	0.0918043	1.09841
PBMDCECB_67362	GH1	2.24743	0.555939	0.336087	1.98329	2.05508	0.246289	1.04649	1.42822		PBMDCECB_67362	GH1	0.0778929	0.241869	0	0.0413649	0.115007	0	0.106587	0.052124
PBMDCECB_67599	GH1	0.235773	0	2.20011	1.43196	0	3.02301	0.811961	1.48499		PBMDCECB_67599	GH1	0.237981	0	0.273683	0.254318	0.0762373	0.34404	0.170555	0.224865
PBMDCECB_67821	GH8	2.83459	2.88243	0.625527	3.25703	1.89145	0.327425	2.11418	1.8253		PBMDCECB_67821	GH8	2.01289	4.41663	1.54263	2.42401	0.210941	1.03416	2.65738	1.22304
PBMDCECB_67862	GH3	3.90373	0	0	17.5552	0	0	1.30124	5.85173		PBMDCECB_67862	GH3	1.81649	0	0	2.51077	0	0	0.605497	0.836923
PBMDCECB_67891	GH13_28	0.644479	0.373049	8.82043	2.82693	0.353593	0.734516	3.27932	1.30501		PBMDCECB_67891	GH13_28	2.20467	10.5983	5.52367	1.09538	0.176446	2.97986	6.10888	1.41723
PBMDCECB_67895	GH2	1.01976	0.526214	0.636233	0.672158	2.8625	0.861532	0.727402	1.4654		PBMDCECB_67895	GH2	0.0527609	0.198956	0.15596	0.0799955	0.262946	0.987024	0.135892	0.443322
PBMDCECB_67919	GH78	0.731641	0.0588197	2.13352	0.740598	0.0836279	2.73609	0.97466	1.18677		PBMDCECB_67919	GH78	0.124394	0	0.333664	0.0880859	0	0.44345	0.152686	0.177179
PBMDCECB_67920	GH3	0.403037	0.247432	1.96594	0.593414	0.201024	2.54466	0.872136	1.11303		PBMDCECB_67920	GH3	0.0953205	0.0555004	0.328728	0.101194	0	0.492128	0.15985	0.197774
PBMDCECB_68073	CBM50	6.58099	0	0	9.7703	0.075222	0	2.19366	3.28184		PBMDCECB_68073	CBM50	3.9454	0.200369	0	6.22646	0	0	1.38192	2.07549
PBMDCECB_68094	GH73	1.29538	0.0735114	1.68874	1.00271	0	1.13983	1.01921	0.71418		PBMDCECB_68094	GH73	0.106692	0.124229	0	0.226734	0	0.0761304	0.0769737	0.100955
PBMDCECB_68098	GH73	0.142809	1.23995	0.0832886	0	10.3816	0.305175	0.488683	3.56226		PBMDCECB_68098	GH73	0	0	0	0	0.129834	0	0	0.043278
PBMDCECB_68126	GH3	0.11079	7.24127	1.13075	0.0560731	1.36766	0.947007	2.8276	0.790247		PBMDCECB_68126	GH3	0.0177296	2.64277	0.366859	0	0.548308	0.454334	1.00912	0.334214
PBMDCECB_68127	GH3	0.0960295	6.82467	1.04545	0	1.80012	0.991849	2.65538	0.930656		PBMDCECB_68127	GH3	0	2.06779	0.118676	0.0219174	0.237666	0.294004	0.728822	0.184529
PBMDCECB_68261	PL8	1.26742	0.0271715	1.41265	2.30928	0.0772631	0.481494	0.902414	0.956012		PBMDCECB_68261	PL8	0.252612	0.0280165	0.311132	0.191521	0.0415532	0.0770656	0.197253	0.10338
PBMDCECB_68262	PL8	0.934832	0.0429457	0.986569	2.25304	0.0610589	0.142692	0.654782	0.81893		PBMDCECB_68262	PL8	0.455199	0	0.810235	0.919879	0.0385902	0.920534	0.421811	0.626334
PBMDCECB_68266	GH9	4.18275	1.78301	2.8933	3.29855	0.600401	4.05343	2.95302	2.65079		PBMDCECB_68266	GH9	0.339453	0.35136	0.557457	0.480613	0.0743138	0.437671	0.41609	0.330866
PBMDCECB_68370	GH1	1.87796	0.584429	0.635957	1.10378	2.32658	0.194183	1.03278	1.20818		PBMDCECB_68370	GH1	2.63481	1.53402	2.55561	5.59723	2.25515	0.821852	2.24148	2.89141
PBMDCECB_68419	GH123	2.79692	0.264537	0.959536	2.77565	0.075222	1.11334	1.34033	1.3214		PBMDCECB_68419	GH123	0.0921822	0.114497	0.211938	0.0587402	0	0.473062	0.139539	0.177267
PBMDCECB_68425	GH13_14	0.170314	6.65442	1.04296	0.301698	1.98565	1.4558	2.62256	1.24772		PBMDCECB_68425	GH13_14	0.0139954	1.39071	0	0.0297192	0.248316	0.119631	0.468235	0.132555
PBMDCECB_68766	GH8	0.816265	0.787476	1.12523	0.450687	0.305348	1.18931	0.909657	0.648448		PBMDCECB_68766	GH8	0.0517517	0	0	0.0274933	0	0	0.0172506	0.00916443
PBMDCECB_68939	GH23	0.266816	0.0643513	4.74614	0.337603	0	3.34975	1.69244	1.22912		PBMDCECB_68939	GH23	0.0458577	0.0711956	0.42173	0.0730732	0.0150328	0.196231	0.179594	0.094779
PBMDCECB_69063	GH2	2.3846	0.644138	0.778812	2.67126	0.130831	0.441632	1.26918	1.08124		PBMDCECB_69063	GH2	0.0922528	0.14324	0.0235665	0.108808	0.00674234	0.0145956	0.0863531	0.043382
PBMDCECB_69242	GH13	3.16704	0	0.230884	6.91254	0	0.581607	1.13264	2.49805		PBMDCECB_69242	GH13	1.77897	0.0255746	0.265096	1.92408	0.0108174	0.328645	0.68988	0.754514
PBMDCECB_69396	CBM62	6.55325	10.6874	11.6934	7.06782	0.481531	12.4618	9.64468	6.67038		PBMDCECB_69396	CBM62	0.44587	1.28567	0.0878659	0.825007	0.108862	0.580661	0.606469	0.504843
PBMDCECB_69401	GH94	0.522173	0.503756	2.43632	0.528566	0.358112	2.37119	1.15408	1.08596		PBMDCECB_69401	GH94	0	0.0792484	0.352158	0.108656	0	0	0.143802	0.0362187
PBMDCECB_69468	CBM48	3.56188	0.143177	1.29834	2.25343	0.203565	1.11002	1.6678	1.18901		PBMDCECB_69468	CBM48	0.31051	0.160689	0.297459	0.137466	0	1.14463	0.256219	0.427365
PBMDCECB_69505	GH5_4	0	7.20378	1.24427	0	2.61828	1.19977	2.81602	1.27268		PBMDCECB_69505	GH5_4	0	0.528746	0	0	0.0620861	0.0269722	0.176249	0.0296861
PBMDCECB_69905	GH73	1.27217	0	1.69589	0.429248	0.166184	2.71856	0.989353	1.10466		PBMDCECB_69905	GH73	0.102922	0	0.0946524	0	0.0135039	0.410926	0.0658581	0.141477
PBMDCECB_70211	GH23	0.876462	0.657649	1.70389	0.887193	0.26715	0.312159	1.07933	0.488834		PBMDCECB_70211	GH23	0	0.441418	0	0.15115	0.0696845	0.203143	0.147139	0.141326
PBMDCECB_70589	GH13_11	0.967207	1.9595	2.03073	1.27276	0.265329	0.516717	1.65248	0.684935		PBMDCECB_70589	GH13_11	3.94847	8.53757	2.10742	3.33564	0.483854	2.71999	4.86449	2.17983
PBMDCECB_70612	GH30_3	1.08608	0.220584	0.666756	1.90944	0	1.22152	0.657807	1.04365		PBMDCECB_70612	GH30_3	0.154397	0.14982	0.133116	0.286969	0	0.165089	0.145778	0.150686
PBMDCECB_70961	GH3	2.19178	0.140965	2.47135	13.3857	1.20252	1.17093	1.60136	5.25305		PBMDCECB_70961	GH3	0.686339	0	0.292218	0.594179	0	0	0.326186	0.19806
PBMDCECB_70964	GH1	4.81231	1.17463	1.42022	4.28434	4.37394	0.495598	2.46905	3.05129		PBMDCECB_70964	GH1	0.627377	0.334829	0.315528	0.437286	0.411676	0.167713	0.425911	0.338892
PBMDCECB_71611	GH24	0	17.1379	6.81017	0	3.79534	6.53389	7.98269	3.44308		PBMDCECB_71611	GH24	0	0.041251	0	0	0.0233085	0.0882523	0.0137503	0.0371869
PBMDCECB_71693	GH32	3.63808	1.22434	0.493439	3.25441	0.464193	0.1808	1.78529	1.2998		PBMDCECB_71693	GH32	0.391366	0.607575	0.415294	0.0959851	0.216715	0.429831	0.471412	0.24751
PBMDCECB_71740	GH1	4.15608	0.878793	0.464856	4.32222	0.15618	0.973295	1.83324	1.81723		PBMDCECB_71740	GH1	0	0	0	0.0204067	0	0	0	0.00680223
PBMDCECB_71808	GH1	0.424964	0.117136	0.424879	0.307262	6.57833	0.454063	0.322326	2.44655		PBMDCECB_71808	GH1	0.165068	0.0320348	0.047439	0.197247	0.23011	0.029422	0.0815139	0.15226
PBMDCECB_71856	GH3	3.10178	0.463106	9.43268	2.69122	0.455836	8.52214	4.33252	3.88973		PBMDCECB_71856	GH3	0.600714	0.429046	3.7566	1.10965	0.0552932	4.1752	1.59545	1.78005
PBMDCECB_71908	GH10	3.82349	0.400939	0	6.05786	0.114008	0	1.40814	2.05729		PBMDCECB_71908	GH10	2.0348	0.137344	0.135602	2.41317	0	0.0842021	0.769249	0.832457
PBMDCECB_72008	GH9	0.361018	0	0.601575	4.54521	0	0.0734738	0.320864	1.53956		PBMDCECB_72008	GH9	3.57611	0	0.608564	3.68031	0	0.607268	1.39489	1.42919
PBMDCECB_72285	CBM51	3.62703	0	0	15.5599	0	0	1.20901	5.18663		PBMDCECB_72285	CBM51	2.98803	0	0	3.32644	0	0.0159373	0.99601	1.11413
PBMDCECB_72566	GH5	2.60155	0.12549	3.28742	16.766	1.78418	1.15821	2.00482	6.56946		PBMDCECB_72566	GH5	6.37972	0.398875	2.49383	7.92545	0.478286	2.09437	3.09081	3.49937
PBMDCECB_72577	GH3	0.489944	0.315109	3.46067	1.1572	0.261341	1.10515	1.42191	0.84123		PBMDCECB_72577	GH3	0.287244	0.0135153	0.0800488	0.267927	0	0.0619586	0.126936	0.109962
PBMDCECB_72578	GH3	0.794262	0.370766	3.16787	1.40049	0.140571	0.766521	1.4443	0.769194		PBMDCECB_72578	GH3	0.0817037	0.0253725	0	0.0780464	0	0.0814148	0.0356921	0.0531537
PBMDCECB_72839	GH2	4.24826	2.30087	3.43394	3.88533	0.511141	5.49476	3.32769	3.29708		PBMDCECB_72839	GH2	0.0606607	0.0941857	0.0557861	0.167438	0	0.0863981	0.0702108	0.084612
PBMDCECB_72852	GH23	1.18685	0.490711	2.17546	3.08927	0.465118	0.36232	1.28434	1.30557		PBMDCECB_72852	GH23	0.289618	0.112366	0	0.308576	0	0	0.133995	0.102859
PBMDCECB_72886	GH1	6.37858	1.1538	1.39504	4.03542	5.19472	1.49086	2.97581	3.57367		PBMDCECB_72886	GH1	10.067	10.5105	5.05028	8.68794	1.23844	0.658815	8.54259	3.5284
PBMDCECB_73064	CBM62	2.5374	0.815969	0.77887	2.25304	0	0.428075	1.37741	0.893705		PBMDCECB_73064	CBM62	0.146838	0.113993	0.0337598	0.280641	0.0289427	0.0418425	0.0981969	0.117142
PBMDCECB_73242	GH3	3.01475	0.405827	1.84003	3.12263	0.769322	2.58444	1.75354	2.1588		PBMDCECB_73242	GH3	1.45504	0.317699	0.73178	1.13434	0.0373751	1.0199	0.83484	0.730538
PBMDCECB_73263	GH3	0.673882	0.113063	1.36702	2.52092	0.0401875	0.563498	0.717988	1.04154		PBMDCECB_73263	GH3	0.432587	0.0146017	0.0864836	0.469153	0.0185611	0.0937238	0.177891	0.193813
PBMDCECB_73485	CBM51	2.37074	0.0896911	2.76531	13.034	1.65776	0.993362	1.74191	5.22837		PBMDCECB_73485	CBM51	1.09259	0.119464	0.813742	1.65036	0.384133	0.504331	0.675265	0.846275
PBMDCECB_73490	GH3	2.87992	2.41595	1.05889	4.75301	1.45984	0.568598	2.11825	2.26048		PBMDCECB_73490	GH3	0.463826	1.92569	0.718649	0.706414	0.0331634	0.402005	1.03605	0.380527
PBMDCECB_73641	GH3	0.145246	7.88193	1.56713	0.110268	1.89262	1.16394	3.1981	1.05561		PBMDCECB_73641	GH3	0	0.677973	0.0271326	0	0.0543163	0.067231	0.235035	0.0405158
PBMDCECB_73829	CBM48	2.46113	2.77005	0.717687	4.98253	0.562624	0.219138	1.98296	1.92143		PBMDCECB_73829	CBM48	9.84134	15.7186	6.15133	11.5194	0.738122	5.36771	10.5704	5.87508
PBMDCECB_73849	GH127	5.45814	0	0.287213	10.7176	0	0.0438487	1.91512	3.58715		PBMDCECB_73849	GH127	1.96396	0.25063	0.0618541	2.07087	0.0265225	0.0383251	0.758815	0.711906
PBMDCECB_74423	GH23	2.54547	0.613923	0.18557	2.4156	0	0	1.11499	0.8052		PBMDCECB_74423	GH23	0	0	0	0	0	0	0	0
PBMDCECB_74597	GH13	1.78898	0.0663801	0.882846	1.18404	0.0943772	0.808702	0.912735	0.695706		PBMDCECB_74597	GH13	0.237465	0.0737339	0	0.201821	0	0.135501	0.103733	0.112441
PBMDCECB_74647	GH3	3.97899	2.75685	3.41763	4.17417	0.942689	4.79254	3.38449	3.30313		PBMDCECB_74647	GH3	0.329092	0.437976	0.243199	0.18716	0.0154559	0.251088	0.336756	0.151235
PBMDCECB_74701	GH10	2.0976	0	0.470521	5.28419	0	0	0.85604	1.7614		PBMDCECB_74701	GH10	0.829856	0	0	0.706506	0	0	0.276619	0.235502
PBMDCECB_74833	GH20	3.13029	0.970679	4.4337	2.94229	0.766711	5.33549	2.84489	3.01483		PBMDCECB_74833	GH20	0.0727928	0	0.36261	0.270476	0.00797627	0.656625	0.145134	0.311692
PBMDCECB_74852	CBM6	0.935321	0.386714	1.71441	1.75829	0.73309	1.2849	1.01215	1.25876		PBMDCECB_74852	CBM6	0.631274	1.30648	2.41906	0.839757	0.513447	1.35615	1.45227	0.903118
PBMDCECB_74962	GH25	0.730112	0.893997	0.360304	0.454801	4.23685	0.960129	0.661471	1.88393		PBMDCECB_74962	GH25	0.278806	2.77895	0.847777	0.162285	0.798891	2.1383	1.30184	1.03316
PBMDCECB_75036	GH94	4.63715	0	0	2.34696	0.102587	0	1.54572	0.816516		PBMDCECB_75036	GH94	0	0	0	0	0	0	0	0
PBMDCECB_75414	GH2	0.0895939	0.388953	8.20366	0.226727	0.798779	3.78128	2.89407	1.60226		PBMDCECB_75414	GH2	0.0295683	0.0918174	1.4276	0.0156978	0.135985	1.30599	0.516329	0.485891
PBMDCECB_75443	GH18	3.5748	0.328449	0.19856	5.85863	0.116745	0.181885	1.36727	2.05242		PBMDCECB_75443	GH18	0.15158	0.0470638	0	0.354415	0	0	0.0662146	0.118138
PBMDCECB_75507	GH1	0.789219	0.29284	0.141626	0.430167	5.49582	0.194598	0.407895	2.0402		PBMDCECB_75507	GH1	0	0	0	0	0.0541436	0	0	0.0180479
PBMDCECB_75635	GH23	0.994518	0	1.25671	2.43285	0	0.442757	0.750409	0.958536		PBMDCECB_75635	GH23	0.235117	0	0	0.0624667	0	0	0.0783723	0.0208222
PBMDCECB_75744	GH2	1.06127	0.573352	0.643711	1.0313	0.873401	0.40822	0.759444	0.770974		PBMDCECB_75744	GH2	0.167404	0	0.0641466	0.162928	0	0.258364	0.0771835	0.140431
PBMDCECB_75757	GH3	1.16367	0.0962253	1.62881	1.85101	0	0.674962	0.962902	0.841991		PBMDCECB_75757	GH3	0.236424	0	0.29649	0.410684	0.00706785	0.214246	0.177638	0.210666
PBMDCECB_75916	GH9	3.49668	0	0	19.1444	0.0233957	0	1.16556	6.38927		PBMDCECB_75916	GH9	6.8589	0.0166408	0	8.03492	0.0105873	0	2.29185	2.68184
PBMDCECB_76042	GH1	27.4026	64.717	19.6484	16.871	124.636	16.6041	37.256	52.7037		PBMDCECB_76042	GH1	0.643405	1.77934	0.092454	0.918298	1.66217	0.286683	0.8384	0.955717
PBMDCECB_76386	CBM50	2.11903	0.766608	1.85378	1.16186	0.84773	1.88677	1.57981	1.29879		PBMDCECB_76386	CBM50	0.0632916	0.540405	0.072758	0.201813	0.0207015	0.0903846	0.225485	0.1043
PBMDCECB_76803	GH1	0.963103	0.116142	3.08934	0.913963	0.0825633	3.60167	1.38953	1.53273		PBMDCECB_76803	GH1	0.0408774	0.0951971	0.234955	0.0217091	0	0.0874301	0.123676	0.0363797
PBMDCECB_77285	GH5_2	2.1929	0.143427	2.16769	6.73449	0.305881	0.794256	1.50134	2.61154		PBMDCECB_77285	GH5_2	10.4771	0.732595	6.23058	10.9301	0.206805	4.82475	5.81342	5.32055
PBMDCECB_77318	GH3	2.52004	0.182337	1.91064	2.80598	0.0864134	2.42333	1.53767	1.77191		PBMDCECB_77318	GH3	1.01073	0	0	0.845194	0.0987305	0.306681	0.33691	0.416868
PBMDCECB_77400	GH3	2.48892	0.574921	0.163558	3.01618	0.144248	0.187278	1.0758	1.1159		PBMDCECB_77400	GH3	0.522903	0.15885	0	1.09814	0	0	0.227251	0.366047
PBMDCECB_77401	GH3	2.72986	0.665325	0.167589	3.37411	0.0394141	0.245624	1.18759	1.21972		PBMDCECB_77401	GH3	0.755539	0.0858385	0.0211837	1.88754	0.0181867	0.039354	0.28752	0.64836
PBMDCECB_77512	GH67	4.82632	2.23105	3.04936	3.4605	0.413743	4.45848	3.36891	2.77757		PBMDCECB_77512	GH67	0.586564	0.780603	0.655023	0.605089	0.0330152	0.740421	0.674063	0.459508
PBMDCECB_77637	GH3	0.960838	0.0772458	0.93396	1.53995	0	0.598867	0.657348	0.712939		PBMDCECB_77637	GH3	0.310632	0.087681	0	0.300087	0	0.322471	0.132771	0.207519
PBMDCECB_77919	CBM50	2.05267	0.0460529	0	4.39721	0.0654765	0.0510052	0.699574	1.50456		PBMDCECB_77919	CBM50	1.59975	0	0	1.64826	0.0104035	0	0.53325	0.552888
PBMDCECB_78020	GH78	2.82928	0.16247	1.49293	2.35251	0.323392	1.11564	1.49489	1.26385		PBMDCECB_78020	GH78	0.403128	0.642845	1.27753	0.381676	0.0644888	1.97046	0.774501	0.805542
PBMDCECB_78056	GH1	0.909938	0.742792	7.42967	1.98386	0.672049	0.822668	3.02747	1.15953		PBMDCECB_78056	GH1	0.484227	1.50354	0.779309	0.257222	0	0.172703	0.922359	0.143308
PBMDCECB_78241	GH78	4.46996	2.49816	3.02047	3.99421	0.930235	4.08433	3.32953	3.00292		PBMDCECB_78241	GH78	0.158742	0.215668	0.182482	0.252754	0	0.197773	0.185631	0.150176
PBMDCECB_78312	GH3	2.82424	0.410561	1.53433	2.85882	0.424526	1.6535	1.58971	1.64562		PBMDCECB_78312	GH3	0.0757658	0.215671	0	0.053625	0	0.0719463	0.0971456	0.0418571
PBMDCECB_78338	GH2	0.317854	0.988073	1.1548	0.178747	2.18321	1.92967	0.820242	1.43054		PBMDCECB_78338	GH2	0.0114577	0.0355802	0.0263425	0	0.0150684	0.0163176	0.0244601	0.010462
PBMDCECB_78389	GH3	4.52262	2.50342	2.63767	3.00196	0.711857	3.92129	3.22124	2.54504		PBMDCECB_78389	GH3	0.313677	0.412107	0.637964	0.384239	0.0158639	0.309296	0.454583	0.236466
PBMDCECB_78456	GH67	8.0195	0.119639	0.337523	12.8879	0	0.353345	2.82555	4.41375		PBMDCECB_78456	GH67	7.91733	0.147346	0.436369	7.57114	0.0178197	0.366945	2.83368	2.65197
PBMDCECB_78462	GH78	0.832337	0.446101	1.51024	0.280843	0.295984	1.67985	0.929559	0.752226		PBMDCECB_78462	GH78	0.208349	0.215668	1.59672	0.242223	0.0783184	1.08775	0.673579	0.46943
PBMDCECB_78647	GH1	1.05878	0.0567465	2.40138	0.952661	0.161361	5.1536	1.1723	2.08921		PBMDCECB_78647	GH1	0.139449	0.0927877	0.595419	0.105795	0.0130711	0.454459	0.275885	0.191108
PBMDCECB_78700	GH63	0.596874	0	3.13296	1.81254	0.0818686	0.446421	1.24328	0.780277		PBMDCECB_78700	GH63	1.84252	0.314355	6.23788	1.16131	0	4.64807	2.79825	1.93646
PBMDCECB_78770	GH94	2.47062	0.848462	0.341952	1.81434	0	0.104411	1.22034	0.639584		PBMDCECB_78770	GH94	1.70884	0.831071	0	0.569154	0	0	0.846637	0.189718
PBMDCECB_79053	GH9	1.62898	0.0491102	1.95947	5.30747	0	1.14222	1.21252	2.1499		PBMDCECB_79053	GH9	0.322795	0	0.23436	0.162373	0	0.0242134	0.185718	0.0621955
PBMDCECB_79055	GH5_4	1.51507	0.156603	1.64099	5.03902	0.0742178	0.751589	1.10422	1.95494		PBMDCECB_79055	GH5_4	0.326981	0.112815	0.250589	0.289382	0	0.129471	0.230128	0.139618
PBMDCECB_79129	CBM50	1.42588	0.0529074	1.72716	0.388591	0	3.39862	1.06865	1.2624		PBMDCECB_79129	CBM50	1.05088	0.486611	1.31401	1.05732	0	3.7845	0.9505	1.61394
PBMDCECB_79481	GH13	3.88518	0.555281	8.89576	2.62183	0.394741	8.99429	4.44541	4.00362		PBMDCECB_79481	GH13	0.374698	0.116344	0.804046	0.159239	0.0654754	0.855374	0.431696	0.360029
PBMDCECB_79515	GH74	4.48659	0	0	23.6026	0	0	1.49553	7.86753		PBMDCECB_79515	GH74	1.70272	0.016421	0	2.42495	0.00695591	0	0.573047	0.810635
PBMDCECB_79517	CBM48	3.83562	0	0	19.0431	0	0	1.27854	6.3477		PBMDCECB_79517	CBM48	16.578	0.124891	0	11.581	0	0	5.56763	3.86033
PBMDCECB_79538	GH78	1.86253	0	1.92657	2.59678	0	1.01381	1.26303	1.20353		PBMDCECB_79538	GH78	0.113974	0	0.0262038	0.0846948	0	0.0486946	0.0467259	0.0444631
PBMDCECB_79632	GH2	4.49779	1.13315	1.60399	4.14687	2.63274	1.07135	2.41164	2.61699		PBMDCECB_79632	GH2	1.11133	0.171131	0.401209	1.10162	1.29924	0.810725	0.561223	1.07053
PBMDCECB_79680	GH23	0.49816	0	0.41505	5.11463	0	0.152077	0.304403	1.75557		PBMDCECB_79680	GH23	1.92876	0.0179325	0.398301	2.26824	0	0.361865	0.781664	0.876702
PBMDCECB_79743	CBM62	18.8911	0.120694	0.194571	19.8822	0	0.133673	6.40212	6.67196		PBMDCECB_79743	CBM62	0.0957997	0.021249	0	0.217957	0	0	0.0390162	0.0726523
PBMDCECB_80001	GH25	3.29088	1.94818	1.9193	4.01255	2.25692	3.11665	2.38612	3.12871		PBMDCECB_80001	GH25	0.33943	0.445891	0	0.443879	0.0684177	0.29807	0.261774	0.270122
PBMDCECB_80084	GH23	0	0	0	0	6.06174	0	0	2.02058		PBMDCECB_80084	GH23	0	0	0	0	0	0	0	0
PBMDCECB_80409	GH2	1.02842	0.519698	11.2533	0.644437	0.940405	6.95933	4.26714	2.84806		PBMDCECB_80409	GH2	0.325721	0.404575	1.49774	0.207528	0.342266	2.34411	0.742679	0.964635
PBMDCECB_80427	GH25	0.534637	0.618936	2.36975	0.32471	0.586656	1.94223	1.17444	0.951199		PBMDCECB_80427	GH25	0.119373	0.0617693	0.27446	0.0423142	0	0.0568879	0.151867	0.0330674
PBMDCECB_80485	GH74	1.28911	0.127553	1.65788	6.491	0.136013	1.05952	1.02485	2.56218		PBMDCECB_80485	GH74	1.21755	0.0829154	0.491101	1.13375	0.133463	0.24334	0.597189	0.503518
PBMDCECB_80682	GH78	0.934465	0.375628	0.272498	1.41886	0.534056	0.416021	0.52753	0.789646		PBMDCECB_80682	GH78	0.437555	0.72175	0.377248	0.31965	0.214911	0.663523	0.512184	0.399361
PBMDCECB_80738	GH85	6.3031	9.33682	11.5496	7.73777	0.429208	11.1528	9.06317	6.43993		PBMDCECB_80738	GH85	2.65756	7.0095	1.87373	3.6027	0.214604	4.98287	3.84693	2.93339
PBMDCECB_80845	GH2	2.13804	1.86619	1.60321	3.09173	0.768056	2.17565	1.86915	2.01181		PBMDCECB_80845	GH2	0.611611	3.19168	1.5624	0.505161	0.0557779	0.653762	1.78856	0.4049
PBMDCECB_81498	GH2	0.86463	3.67019	1.00853	0.77019	2.32445	0.960788	1.84778	1.35181		PBMDCECB_81498	GH2	0.0112056	0.0173987	0	0.0118955	0	0.015958	0.00953477	0.0092845
PBMDCECB_81642	GH2	0.603395	0.102726	1.28344	2.6587	0.0486841	0.379242	0.663187	1.02888		PBMDCECB_81642	GH2	0.218856	0.0357696	0.264827	0.317931	0.0378709	0.262473	0.173151	0.206092
PBMDCECB_81896	GH10	0.601514	0.217612	1.84177	0.913317	0.515656	3.21351	0.886965	1.54749		PBMDCECB_81896	GH10	0.15761	1.14188	0.724733	0.139555	0.034415	0.299885	0.674741	0.157952
PBMDCECB_81921	GH3	0.533074	1.67996	0.829061	0.143894	2.82722	1.40495	1.01403	1.45869		PBMDCECB_81921	GH3	0.0461362	0.0179086	0	0.0122444	0.0379212	0	0.0213483	0.0167219
PBMDCECB_81954	GH18	0.968945	1.47595	0.951755	0.929187	1.39898	0.381423	1.13222	0.903197		PBMDCECB_81954	GH18	0.119158	0.502158	0.234821	0.198847	0.581226	0.509484	0.285379	0.429852
PBMDCECB_81962	GH5_4	3.85594	3.2276	3.77013	4.19015	0.933334	5.75584	3.61789	3.62644		PBMDCECB_81962	GH5_4	0.803417	0.683083	0.351838	0.914239	0	0.299981	0.612779	0.40474
PBMDCECB_82224	GH23	0.149849	0.433691	2.97141	0.151684	1.84983	3.3623	1.18498	1.78794		PBMDCECB_82224	GH23	0	0.189829	0.281205	0	0	0.17537	0.157011	0.0584567
PBMDCECB_82318	GH3	2.62901	2.21925	1.9166	0.665299	1.803	1.40451	2.25495	1.29094		PBMDCECB_82318	GH3	0	0	0	0	0	0	0	0
PBMDCECB_82357	GH13_38	2.28224	0.777087	2.03571	3.26144	0.18414	1.86475	1.69835	1.77011		PBMDCECB_82357	GH13_38	0.9527	0	0.121692	0.901235	0.0688725	0.0758054	0.358131	0.348638
PBMDCECB_82358	GH2	3.25218	0.627495	0.867074	2.35143	0.509802	0.397128	1.58225	1.08612		PBMDCECB_82358	GH2	0.336117	0.208715	0.154556	0.678857	0	0.0480126	0.233129	0.24229
PBMDCECB_82411	GH94	0.410189	0	0.956916	2.07605	0	1.53397	0.455702	1.20334		PBMDCECB_82411	GH94	1.91094	14.9771	0.439381	1.12136	0.307551	1.2387	5.77581	0.889204
PBMDCECB_82590	CBM62	1.93098	0.785902	0.457511	1.61868	0.455225	0.709227	1.05813	0.927711		PBMDCECB_82590	CBM62	0.0193981	0	0	0.0411812	0	0.0414291	0.00646603	0.0275368
PBMDCECB_82876	CBM32	1.01842	0.392999	0.83154	0.592759	0.488909	1.00654	0.747653	0.696069		PBMDCECB_82876	CBM32	0.478888	0.037809	0.802433	0.447974	0.0587607	1.03988	0.43971	0.515538
PBMDCECB_83127	GH105	1.0173	0	1.38438	0.85813	0	2.35508	0.80056	1.07107		PBMDCECB_83127	GH105	0.0724044	0.224732	1.16533	0.154288	0	0.935801	0.487489	0.363363
PBMDCECB_83466	GH73	5.20482	0	0	3.78096	0	0	1.73494	1.26032		PBMDCECB_83466	GH73	0.0624965	0	0	0.110638	0	0	0.0208322	0.0368793
PBMDCECB_83654	GH23	0.646764	0.124791	0.452644	0.261873	6.03239	0	0.408066	2.09809		PBMDCECB_83654	GH23	0.0504597	0.0783249	0.46407	0	0.0985533	0.57797	0.197618	0.225508
PBMDCECB_83655	CBM50	1.00642	0.138703	0	0.582137	6.50772	0.307237	0.381708	2.4657		PBMDCECB_83655	CBM50	0.173646	0.0898412	0	0.0616181	0.188061	0.497745	0.0878291	0.249141
PBMDCECB_84250	GH127	0.850254	0.712276	1.80874	0.558097	0.330855	1.45326	1.12376	0.780737		PBMDCECB_84250	GH127	0.915305	1.43851	3.46453	0.651721	0.271597	3.08385	1.93945	1.33572
PBMDCECB_84251	GH127	0.619898	0.319918	1.28935	0.783239	0.454849	1.47634	0.743055	0.904809		PBMDCECB_84251	GH127	0.0371897	0.0288701	0.25651	0.0592454	0	0.265076	0.107523	0.108107
PBMDCECB_84335	GH23	0.271064	0	0.316178	4.52732	0	0.144813	0.195747	1.55738		PBMDCECB_84335	GH23	0.803744	0	0.123199	0.798374	0	0.0767507	0.308981	0.291708
PBMDCECB_84408	GH3	1.01933	0.49169	0.371557	1.99914	0.349535	0.136141	0.627526	0.828272		PBMDCECB_84408	GH3	0	0	0	0.0231308	0.0142807	0	0	0.0124705
PBMDCECB_84409	GH94	1.66124	0.377094	0.683904	2.27508	0.26807	0.417645	0.907413	0.986932		PBMDCECB_84409	GH94	0.214142	0	0	0.303549	0	0.0509961	0.0713807	0.118182
PBMDCECB_84801	GH73	3.47405	0	0	2.221	0	0	1.15802	0.740333		PBMDCECB_84801	GH73	0.0329716	0	0	0	0	0	0.0109905	0
PBMDCECB_84830	GH2	10.7891	27.3226	2.27225	10.1628	8.42698	2.56175	13.4613	7.05051		PBMDCECB_84830	GH2	1.0396	5.31521	0.140602	0.195336	1.19114	0.17537	2.16514	0.520615
PBMDCECB_84868	GH20	1.46096	0.261005	1.19919	0.821579	0	1.27192	0.973718	0.697833		PBMDCECB_84868	GH20	0.0726625	0.197427	0	0.154337	0	0.0776827	0.0900298	0.0773399
PBMDCECB_84934	GH2	0.598629	0.73502	4.63391	1.54244	0.223935	1.74442	1.98919	1.17027		PBMDCECB_84934	GH2	0.676386	0.965003	0.252177	0.330046	0.0119996	0.286645	0.631189	0.209564
PBMDCECB_85001	GH78	0.517269	0.362927	1.59067	0.618802	0.580498	1.05513	0.823622	0.751477		PBMDCECB_85001	GH78	0.31165	0.3871	1.50469	0.231647	0.266126	1.39887	0.73448	0.632214
PBMDCECB_85247	GH13	5.62675	2.5338	5.40017	5.18199	1.038	5.04178	4.52024	3.75392		PBMDCECB_85247	GH13	0.603404	0.250785	0.168799	0.686012	0.0192951	0.0627637	0.340996	0.256024
PBMDCECB_85408	GH23	0.508144	0.857889	2.66722	0.514366	5.05312	2.44322	1.34442	2.67024		PBMDCECB_85408	GH23	0.44379	0.076541	0.793619	0.157397	0.16056	0.917658	0.437983	0.411872
PBMDCECB_85456	GH1	0.65381	1.89225	0.207989	0.180495	1.38593	0.127014	0.918016	0.56448		PBMDCECB_85456	GH1	0.0201532	0	0	0	0.0132224	0	0.00671773	0.00440747
PBMDCECB_85757	GH9	0.469466	0	0.547601	4.84718	0	0.100322	0.339022	1.64917		PBMDCECB_85757	GH9	2.83092	0.0241503	0.607946	2.65915	0.0102173	0.576272	1.15434	1.08188
PBMDCECB_85935	GH13_38	2.36268	0.389158	8.06608	2.15828	0.316167	6.2188	3.60597	2.89775		PBMDCECB_85935	GH13_38	0.175259	0.0604673	0.537255	0.103412	0	0.583024	0.25766	0.228812
PBMDCECB_85978	GH45	2.16917	0.298952	2.65068	13.9586	1.55848	0.827751	1.70627	5.44828		PBMDCECB_85978	GH45	12.3928	0.777147	4.20641	15.2868	0.6233	3.61628	5.79212	6.50879
PBMDCECB_85979	GH45	3.3721	0.120488	2.98641	15.6763	1.88436	0.93411	2.15967	6.16492		PBMDCECB_85979	GH45	5.06781	0.231413	2.00719	6.10688	0.0977644	1.21462	2.43547	2.47309
PBMDCECB_85980	GH45	2.61792	0.246398	2.53227	12.9267	1.40128	0.955132	1.79886	5.09437		PBMDCECB_85980	GH45	3.73298	0.305033	1.65629	3.89578	0.314964	0.934005	1.8981	1.71492
PBMDCECB_86479	GH13_29	28.5597	58.1773	17.6152	17.4704	122.17	15.3125	34.7841	51.651		PBMDCECB_86479	GH13_29	0.0514726	0.0799166	0	0.0911022	0.743533	0.0978156	0.0437964	0.310817
PBMDCECB_87050	GH73	0.583974	0.140844	0	0.591124	5.80719	0.623961	0.241606	2.34076		PBMDCECB_87050	GH73	0.177201	0.0916793	0.407417	0.188649	2.07201	0.169339	0.225432	0.809999
PBMDCECB_87101	GH3	0.737718	0.133444	1.1294	2.6603	0	0.246322	0.666854	0.968874		PBMDCECB_87101	GH3	0.945688	0.0473645	0.315616	0.890784	0.0601203	0.39121	0.436223	0.447371
PBMDCECB_87145	GH23	2.49379	0.209203	2.46619	16.4081	2.30515	1.27435	1.72306	6.66253		PBMDCECB_87145	GH23	2.07524	0.0282631	0.795201	1.66262	0.0955953	0.233539	0.966235	0.663918
PBMDCECB_87308	GH2	0.705543	0.0618781	1.19705	2.40225	0.175953	0.411193	0.654824	0.996465		PBMDCECB_87308	GH2	0.219409	0.0340643	0	0	0	0	0.0844911	0
PBMDCECB_87575	GH23	1.91411	0.246214	2.23268	1.42087	0.350059	1.4998	1.46433	1.09024		PBMDCECB_87575	GH23	0.0495925	0	0	0.105534	0	0	0.0165308	0.035178
PBMDCECB_87773	GH23	1.22466	0	2.55087	1.85949	0	1.02812	1.25851	0.962537		PBMDCECB_87773	GH23	0.187815	0.0971899	0.0719687	0.13308	0.0204787	0.0447	0.118991	0.0660862
PBMDCECB_87964	GH3	7.04393	0.0353932	0	12.9977	0	0.313594	2.35977	4.4371		PBMDCECB_87964	GH3	1.65848	0.0926281	0.0274317	1.30466	0.0627581	0.0169934	0.592847	0.461471
PBMDCECB_88073	GH20	2.979	0.872443	2.6061	3.3924	0.0729653	1.64833	2.15251	1.70457		PBMDCECB_88073	GH20	0.338749	0.276811	1.72161	0.662696	0.0234089	3.37994	0.779057	1.35535
PBMDCECB_88080	GH42	0.381488	1.18588	2.07657	0.300346	0.406978	0.951089	1.21465	0.552804		PBMDCECB_88080	GH42	0	0.021625	0	0.0147878	0	0	0.00720833	0.00492927
PBMDCECB_88330	GH2	0.990553	0	3.97976	0.445636	0	2.90074	1.65677	1.11546		PBMDCECB_88330	GH2	1.0619	0.0185256	1.42645	0.392666	0.00784476	1.30849	0.835625	0.569667
PBMDCECB_88678	GH25	0.149849	0.289128	3.1462	0.303367	1.84983	1.12077	1.19506	1.09132		PBMDCECB_88678	GH25	0	0	0	0	0	0.0876849	0	0.0292283
PBMDCECB_88810	GH2	1.28456	3.85547	3.21869	2.11899	2.21873	1.11835	2.78624	1.81869		PBMDCECB_88810	GH2	0.0157813	0.0980097	0	0	0.0310971	0.0224883	0.0379303	0.0178618
PBMDCECB_89047	GH1	2.65674	0.949274	0.573873	3.98411	0	0.94622	1.3933	1.64344		PBMDCECB_89047	GH1	1.25953	0.167596	0.248218	1.60691	0	0.102844	0.558448	0.569918
PBMDCECB_89053	GH24	0	11.7303	0	0	3.19848	0	3.9101	1.06616		PBMDCECB_89053	GH24	0	0.109617	0	0	0	0	0.036539	0
PBMDCECB_89079	GH2	6.48944	0	0.159358	10.5102	0	0.0729874	2.21627	3.52773		PBMDCECB_89079	GH2	2.16684	0.146264	0	2.12682	0.0308786	0.100793	0.771035	0.752831
PBMDCECB_89101	GH3	2.40213	0.138353	1.25459	1.95975	0	1.494	1.26502	1.15125		PBMDCECB_89101	GH3	0.0582132	0.0542316	0.428283	0.222476	0	0.729579	0.180243	0.317352
PBMDCECB_89145	GH32	23.31	43.3736	13.5602	15.31	102.914	11.9144	26.7479	43.3795		PBMDCECB_89145	GH32	0.0804256	0	0	0.0640673	0.751936	0.0573365	0.0268085	0.291113
PBMDCECB_89221	GH1	1.50747	1.56617	0	1.46724	6.91878	0.1239	1.02455	2.83664		PBMDCECB_89221	GH1	0	0	0	0	0.308757	0	0	0.102919
PBMDCECB_89235	GH9	0.630116	0.701414	2.65727	1.91349	0.398899	1.34653	1.3296	1.21964		PBMDCECB_89235	GH9	0.144938	0.275041	0.222153	0.136807	0.0105769	0.114747	0.214044	0.087377
PBMDCECB_89301	GH25	0.285044	0.219993	0.0997455	0.432801	5.12175	0.182737	0.201594	1.91243		PBMDCECB_89301	GH25	0.803977	0.510683	0.315072	1.16369	0.408759	0.897491	0.543244	0.823313
PBMDCECB_89412	GH25	2.14899	1.69934	0.780762	1.997	0.579857	0.865758	1.54303	1.14754		PBMDCECB_89412	GH25	0.125702	0.28389	0.183911	0.206231	0.0976867	0.179019	0.197834	0.160979
PBMDCECB_89954	GH13_4	2.29579	0.451166	0.396723	2.71121	0.116628	0.0454257	1.04789	0.957755		PBMDCECB_89954	GH13_4	1.98414	2.12609	0.0963752	1.20168	0.00918208	0.0398125	1.4022	0.416892
PBMDCECB_90352	GH25	0.421184	2.77658	0.818804	0.42634	2.7441	0.37502	1.33886	1.18182		PBMDCECB_90352	GH25	0	0.459502	0.0523387	0.0241667	0.194605	0.0810507	0.170614	0.0999408
PBMDCECB_90624	GH10	0.377447	2.13929	0.275166	0.429826	0.711857	0.252057	0.930634	0.46458		PBMDCECB_90624	GH10	0	0.21853	0.0359553	0.0498182	0.0102724	0.0222847	0.0848284	0.0274584
PBMDCECB_90888	GH25	1.33498	1.98406	0.378771	1.16872	0.593868	0.809575	1.2326	0.857388		PBMDCECB_90888	GH25	0.0468859	0.0727983	0	0.0497741	0.0462426	0.0166938	0.0398947	0.0375702
PBMDCECB_90890	GH5_52	4.59221	0	0	20.7577	0.217199	0	1.53074	6.99163		PBMDCECB_90890	GH5_52	10.4812	0.043276	0	12.7669	0	0	3.50816	4.25563
PBMDCECB_91009	GH3	0.393926	0.532045	2.17491	0.505082	0.288169	1.01016	1.03363	0.601137		PBMDCECB_91009	GH3	0.0251521	0	0	0.0177974	0.0055174	0.0238703	0.00838403	0.0157284
PBMDCECB_91056	GH32	0.348591	2.46617	1.55866	0.470478	0.0796891	0.682843	1.45781	0.411003		PBMDCECB_91056	GH32	1.5327	0.549146	0.0903554	0.542632	0.0773636	0.112063	0.724067	0.24402
PBMDCECB_91258	GH78	1.27846	0.0747494	1.94312	2.07842	0.0531382	2.93896	1.09878	1.69017		PBMDCECB_91258	GH78	0.0126461	0	0	0.0134259	0	0.0180129	0.00421537	0.0104796
PBMDCECB_91266	GH13_38	4.42413	2.66756	3.69441	2.9516	0.758529	4.24361	3.59537	2.65125		PBMDCECB_91266	GH13_38	0.418974	0.260201	0.5009	0.533902	0.0660304	0.453806	0.393358	0.351246
PBMDCECB_92072	GH23	6.39108	1.30567	0.0877032	4.71881	0.412525	0.0803377	2.59482	1.73722		PBMDCECB_92072	GH23	0.971931	0.489378	0.0603945	1.36764	0.258113	0.0374856	0.507235	0.554413
PBMDCECB_92204	GH73	2.80047	0.578935	0.641645	3.59406	0.0685926	1.17552	1.34035	1.61272		PBMDCECB_92204	GH73	0.483204	0.0517398	0	1.27396	0.0437672	0.0949853	0.178315	0.470904
PBMDCECB_92207	GH13_31	3.98973	0.733145	0.443214	5.38477	0	1.21798	1.72203	2.20092		PBMDCECB_92207	GH13_31	0.340884	0.13226	0	1.45397	0.16501	0.245173	0.157715	0.621384
PBMDCECB_92282	GH103	26.1341	57.8643	16.3246	13.5884	108.909	15.1062	33.441	45.8679		PBMDCECB_92282	GH103	0.148593	0.346038	0	0.184182	2.82389	0.247336	0.164877	1.08514
PBMDCECB_92326	PL22	0.926497	0.29794	0.648418	0.562704	0.762483	1.12193	0.624285	0.815706		PBMDCECB_92326	PL22	0.231381	0.163287	0.0483612	0.134058	0.0689879	0.0899867	0.147676	0.0976775
PBMDCECB_92711	GH5_2	0.504577	0	0.526602	5.0269	0	0.170251	0.343726	1.73238		PBMDCECB_92711	GH5_2	0.950051	0	0.273033	1.13443	0	0.241513	0.407695	0.458648
PBMDCECB_92819	GH2	0.74749	0.624976	1.51129	0.302657	0.820219	2.1298	0.961252	1.08423		PBMDCECB_92819	GH2	0.132786	0.180395	0.801389	0.123382	0.0327	0.567721	0.371523	0.241268
PBMDCECB_92848	GH67	1.33497	0.468321	0.471863	0.573283	4.43896	0.648353	0.758385	1.88687		PBMDCECB_92848	GH67	0.0794755	0.0616989	0.0304538	0	0.130591	0.0377377	0.0572094	0.0561096
PBMDCECB_92868	GH13_9	3.81664	1.12483	1.36	3.20346	3.42694	1.06782	2.10049	2.56607		PBMDCECB_92868	GH13_9	13.1376	3.28851	4.2224	12.3408	20.8619	7.70702	6.88284	13.6366
PBMDCECB_93015	GH8	1.29538	0.220534	1.42209	13.1124	2.19484	0.976998	0.979335	5.42808		PBMDCECB_93015	GH8	2.26721	0.207048	0.981198	3.11759	0.22712	0.494848	1.15182	1.27985
PBMDCECB_93070	GH13	0.27049	1.00031	1.15686	0.0912672	3.5246	1.58956	0.80922	1.73514		PBMDCECB_93070	GH13	0.0148858	0.0231122	0.0342242	0	0.0586785	0	0.0240741	0.0195595
PBMDCECB_93300	GH3	2.65521	0.675967	3.95743	2.38908	0.556408	4.61016	2.42954	2.51855		PBMDCECB_93300	GH3	0.407919	0.0558849	0.441341	0.216527	0.0157762	0.649334	0.301715	0.293879
PBMDCECB_93376	GH5	1.05532	0.265592	0.535202	2.0436	0.12587	0.245127	0.618705	0.804866		PBMDCECB_93376	GH5	0.667604	0.188462	0.069768	0.596101	0	0.0432387	0.308611	0.213113
PBMDCECB_93687	GH5_4	1.8754	1.60049	0.504814	1.6063	1.0883	0.385349	1.3269	1.02665		PBMDCECB_93687	GH5_4	0.876825	0	0.172794	0.372635	0.0984954	0.17872	0.349873	0.216617
PBMDCECB_93705	GH73	4.92198	1.85303	8.82178	3.28099	5.26915	8.46571	5.19893	5.67195		PBMDCECB_93705	GH73	0	0	0	0	0	0	0	0
PBMDCECB_93783	GH13_39	0	1.36688	1.92031	0	2.42553	2.24277	1.09573	1.5561		PBMDCECB_93783	GH13_39	0	0.0838038	0	0	0.0620782	0.0192224	0.0279346	0.0271002
PBMDCECB_93798	GH25	2.2223	0.514541	0.46659	3.37427	0.0609632	0.332426	1.06781	1.25589		PBMDCECB_93798	GH25	1.43658	0.819361	0	0.902755	0	0.0208857	0.75198	0.30788
PBMDCECB_93824	GH3	1.73408	1.35924	1.60129	1.82844	0.644176	1.54401	1.56487	1.33888		PBMDCECB_93824	GH3	0.199535	0.6014	0.593679	0.411193	0.0540226	0.568359	0.464871	0.344525
PBMDCECB_93985	GH23	0.678501	0.14546	2.02253	0.228936	0.723837	1.85268	0.94883	0.935151		PBMDCECB_93985	GH23	0	0	0.0605783	0.0279961	0.0517786	0.0752002	0.0201928	0.0516583
PBMDCECB_93986	GH23	1.16595	0.91392	4.08	1.10646	1.59924	5.061	2.05329	2.5889		PBMDCECB_93986	GH23	0.0253455	0.118047	0.23309	0.0269289	0.0332138	0.108492	0.125494	0.0562116
PBMDCECB_94041	GH8	3.6674	0.0737094	0	19.4896	0	0	1.24704	6.49653		PBMDCECB_94041	GH8	4.38791	0	0	4.86144	0	0	1.46264	1.62048
PBMDCECB_94171	GH3	2.0857	1.75527	0.879958	1.75187	1.58256	0.853473	1.57364	1.39597		PBMDCECB_94171	GH3	0.117074	0	0	0.139846	0.00961506	0	0.0390247	0.0498204
PBMDCECB_94472	GH1	4.97591	0.757959	0.305477	5.03683	0	1.11929	2.01312	2.05204		PBMDCECB_94472	GH1	0.993683	0.441038	0	2.43045	0.0905841	1.23575	0.47824	1.25226
PBMDCECB_94659	GH35	47.689	72.5727	32.558	38.707	15.4515	40.924	50.9399	31.6942		PBMDCECB_94659	GH35	1.23806	4.54025	0.196307	0.838934	0.224009	0.304406	1.99154	0.455783
PBMDCECB_94840	CBM50	0.22223	0.107196	3.75864	0.337427	0	3.08681	1.36269	1.14141		PBMDCECB_94840	CBM50	0.0834158	0	0.191789	0.133074	0.054428	0.656087	0.0917349	0.281196
PBMDCECB_94921	GH2	0.579615	2.0404	1.87223	0.406185	2.99659	2.3343	1.49741	1.91236		PBMDCECB_94921	GH2	0.073544	0.251211	0.270537	0.0156177	0.0483194	0.125741	0.198431	0.063226
PBMDCECB_95650	GH94	3.83804	0.544511	9.0853	2.39958	0.464501	8.08108	4.48928	3.64839		PBMDCECB_95650	GH94	0.127582	0	0.977788	0.361855	0	1.88552	0.368457	0.749125
PBMDCECB_95801	GH9	2.18125	0.2192	2.43827	12.8337	2.0569	0.873978	1.61291	5.25486		PBMDCECB_95801	GH9	0.555552	0.0233126	0.414252	0.52612	0.039457	0.278121	0.331039	0.281233
PBMDCECB_95826	GH1	8.74867	0.858316	19.8906	9.15598	1.01694	35.1728	9.83253	15.1152		PBMDCECB_95826	GH1	5.12561	2.52705	5.26845	4.87933	5.05166	12.4493	4.30704	7.4601
PBMDCECB_96057	GH3	0.929269	0	1.68611	1.21936	0.0472077	0.956126	0.871793	0.740898		PBMDCECB_96057	GH3	15.8634	0.103854	43.3662	18.5087	0.0879725	47.3253	19.7778	21.974
PBMDCECB_96058	GH3	1.08196	0	2.31373	1.27774	0.24734	1.34872	1.1319	0.957933		PBMDCECB_96058	GH3	7.90093	0.122613	14.5333	5.64221	0	13.2862	7.51895	6.30947
PBMDCECB_96107	GH78	0.917803	0.0466017	1.23959	0.635659	0.132514	1.75484	0.734665	0.841004		PBMDCECB_96107	GH78	0	0.0249111	0.0368883	0	0	0.0457284	0.0205998	0.0152428
PBMDCECB_96109	GH3	1.68543	0	1.49582	0.482149	0.150768	1.56595	1.06042	0.732956		PBMDCECB_96109	GH3	0.0119151	0	0	0.0126492	0	0.0169699	0.0039717	0.00987303
PBMDCECB_96208	GH13_31	0.818898	0.938143	0.477595	0.621693	3.79086	0.656228	0.744879	1.68959		PBMDCECB_96208	GH13_31	0.375976	1.08788	0.471497	0.34482	0.605954	1.04736	0.645118	0.666045
PBMDCECB_96220	CBM51	2.34322	0.199463	2.21069	11.3364	0.898035	0.625918	1.58446	4.28678		PBMDCECB_96220	CBM51	1.41761	0.0346628	0.64158	1.37454	0.234895	0.349715	0.697951	0.65305
PBMDCECB_96226	GH73	1.9954	0.464661	1.84595	1.46264	0	2.57314	1.43534	1.34526		PBMDCECB_96226	GH73	0.261211	0.258069	0.0545961	0.151365	0	0.372627	0.191292	0.174664
PBMDCECB_96236	CBM50	2.28612	1.69653	1.02562	4.27221	2.41208	0.751589	1.66942	2.47863		PBMDCECB_96236	CBM50	1.29587	4.1404	0.525813	2.9245	0.19722	1.42375	1.98736	1.51516
PBMDCECB_96237	GH23	3.7701	3.75574	1.62519	6.42957	2.86662	0.963279	3.05034	3.41982		PBMDCECB_96237	GH23	0.201463	0.396215	0.216153	0.47057	0.0353087	0.0956639	0.271277	0.200514
PBMDCECB_96290	GH30	1.28717	0.0776108	1.68907	4.72312	0.331034	0.945524	1.01795	1.99989		PBMDCECB_96290	GH30	0.789921	0.0817648	0.84752	0.698878	0.034613	0.562615	0.573069	0.432035
PBMDCECB_96321	GH23	1.93441	0.281689	2.76724	6.68709	0.150186	0.896943	1.66111	2.57807		PBMDCECB_96321	GH23	0.593303	0.0368481	0.40922	0.61726	0.0234056	0.169	0.346457	0.269889
PBMDCECB_96425	GH8	1.98651	0.147419	1.96065	5.41377	0.314393	0.734722	1.36486	2.15429		PBMDCECB_96425	GH8	1.204	0.0830752	0.246058	1.08032	0.0175244	0.343649	0.511044	0.480498
PBMDCECB_96677	GH1	0.561347	0.0676935	2.4554	2.0598	0.0962445	0.449838	1.02815	0.868627		PBMDCECB_96677	GH1	0.631261	1.77162	0	0.438505	0.0477379	0.45029	0.80096	0.312178
PBMDCECB_96872	GH5_4	3.23747	2.92179	1.09634	5.91994	2.79327	1.06006	2.41853	3.25776		PBMDCECB_96872	GH5_4	0.716235	2.5224	0.200818	0.704964	0.114693	0.0995963	1.14648	0.306418
PBMDCECB_96992	GH123	2.18123	0.358178	1.67812	2.53677	0.127311	1.43802	1.40584	1.36737		PBMDCECB_96992	GH123	0.276503	0.166952	1.34206	0.71769	0	2.0794	0.595172	0.932363
PBMDCECB_97040	GH32	3.56205	1.03997	0.820044	2.37214	0.128573	0.500783	1.80735	1.0005		PBMDCECB_97040	GH32	0.0465798	0	0	0.0329737	0	0	0.0155266	0.0109912
PBMDCECB_97079	GH3	0.597712	0.691957	3.90427	0.363018	0.327934	1.14955	1.73131	0.613501		PBMDCECB_97079	GH3	0	0	0	0	0	0	0	0
PBMDCECB_97106	GH5_4	6.78486	2.3415	0.128684	5.58369	0.680947	0.0589386	3.08501	2.10786		PBMDCECB_97106	GH5_4	0.3711	0.288082	0	0.70942	0	0	0.219727	0.236473
PBMDCECB_97147	GH105	3.73964	1.73172	0.348963	3.86113	1.23105	0.559399	1.94011	1.88386		PBMDCECB_97147	GH105	1.87992	1.37821	0.300151	0.970984	0.444715	0.670657	1.18609	0.695452
PBMDCECB_97425	CBM35	4.3026	0	0.450395	18.9287	0	0.117877	1.58433	6.34886		PBMDCECB_97425	CBM35	1.57717	0	0.0853201	1.97061	0	0.0264506	0.554163	0.665687
PBMDCECB_97611	GH10	4.20484	0.196284	0.158215	5.49203	0.279071	0.289856	1.51978	2.02032		PBMDCECB_97611	GH10	1.40172	0	0.0537121	2.25848	0	0.0666498	0.485144	0.775043
PBMDCECB_97612	GH10	2.50042	0	0.0583314	5.31516	0.0685926	0.0534326	0.852917	1.8124		PBMDCECB_97612	GH10	0.983069	0.0258699	0.0383083	1.734	0	0	0.349082	0.578
PBMDCECB_97617	GH23	0.38552	0	1.34905	0.26016	2.46768	0.640761	0.57819	1.12287		PBMDCECB_97617	GH23	0.0140865	0.0218713	0.0323864	0	0.0462826	0	0.0227814	0.0154275
PBMDCECB_97668	GH5_4	5.22215	3.20598	3.63895	3.98172	0.372094	4.92755	4.02236	3.09379		PBMDCECB_97668	GH5_4	0.373792	0.398971	0.0537121	0.446733	0	0.1333	0.275492	0.193344
PBMDCECB_98053	GH10	3.91009	0.269441	3.66497	19.3657	1.72387	1.41748	2.61483	7.50235		PBMDCECB_98053	GH10	5.52894	0.974577	4.21874	6.82299	0.300664	4.20215	3.57409	3.77527
PBMDCECB_98426	PL22	0.216392	0.83504	0.75722	0.511097	0.0989361	1.07898	0.602884	0.563004		PBMDCECB_98426	PL22	0.0250521	0.0777872	0	0	0	0	0.0342798	0
PBMDCECB_98427	GH105	0.32281	0.778561	0.878584	0.762445	0.368978	0.862284	0.659985	0.664569		PBMDCECB_98427	GH105	0.036104	0.0560548	0.0415036	0.0191713	0	0.0771955	0.0445541	0.0321223
PBMDCECB_98539	GH9	0.586994	0.566291	0	0.594181	0	0	0.384428	0.19806		PBMDCECB_98539	GH9	0.718299	0	0	0	0	1.28602	0.239433	0.428673
PBMDCECB_98597	CBM50	22.233	4.3331	23.0518	22.2779	0.924099	12.9575	16.5393	12.0532		PBMDCECB_98597	CBM50	82.8458	88.6282	81.9814	125.009	1.20046	206.121	84.4851	110.777
PBMDCECB_98683	GH18	2.33308	2.75097	0.604751	3.41126	1.42227	1.10793	1.89627	1.98049		PBMDCECB_98683	GH18	0.524556	2.0598	0.354713	0.688691	0.0605672	0.26436	0.97969	0.337873
PBMDCECB_99155	GH3	1.63753	1.54387	1.43255	1.43154	0.765705	1.78942	1.53798	1.32889		PBMDCECB_99155	GH3	0.678449	1.03459	4.20596	1.17042	0.111512	3.27853	1.973	1.52015
PBMDCECB_99310	GH78	1.77062	0.509455	1.26818	1.35209	0.553898	1.39401	1.18275	1.1		PBMDCECB_99310	GH78	0.0100016	0	0.0229948	0.0530832	0.00657918	0.0712052	0.0109988	0.0436225
PBMDCECB_99365	GH2	5.32545	3.04769	3.35137	3.95212	1.26231	4.46964	3.90817	3.22802		PBMDCECB_99365	GH2	0.198876	0.0693189	0.0410564	0.180067	0.00587508	0.0889814	0.103084	0.0916412
PBMDCECB_99479	GH25	3.97128	1.96738	0.250391	3.91126	0.736094	0	2.06302	1.54912		PBMDCECB_99479	GH25	0.479695	0.186163	0	0.467611	0.0260946	0	0.221953	0.164569
PBMDCECB_99764	GH23	0.847376	0.181664	3.18487	0.953056	0	0.402399	1.40464	0.451818		PBMDCECB_99764	GH23	0	0	0.156994	0	0	0	0.0523313	0
PBMDCECB_99774	GH3	2.06297	0	2.09582	2.69449	0	1.20877	1.38626	1.30109		PBMDCECB_99774	GH3	1.32636	0	0.683501	1.19037	0.0299866	0.587132	0.669954	0.602496
PBMDCECB_99888	GH13_11	0.254072	0	0	3.54912	0.0696982	0	0.0846907	1.20627		PBMDCECB_99888	GH13_11	0.37303	0	0	0.216073	0	0	0.124343	0.0720243

## Sheet: Fig 7b and Supplementary Fig 18
Uncropped scans of AGE blots corresponding to Fig. 7b and Supplementary Fig. 18.
PS: AGE is a technique that employs native protein migration, therefore molecular weight markers do not migrate accordingly and cannot be used for molecular mass comparison as in a denaturing SDS-PAGE. For this reason, the lane (M) corresponding to molecular weight markers were omitted in Fig 7b and supplementary Fig. 18.

## Sheet: Supplementary Fig 1.
Supplementary Fig. 1: Abundance of zOTUs (Exact Operational Taxonomic Units) identified by 16S rRNA gene target sequencing.
OTU	Abundance	sample	bodysite	Domain	Phylum	Class	Order	Family	Genus	Species
OTU_1	19.6085	4R.III	Recto	d:Bacteria	Fusobacteria	c:Fusobacteriia	o:Fusobacteriales	f:Fusobacteriaceae	g:Fusobacterium	s:Fusobacterium_varium
OTU_1	19.3226	4R.II	Recto	d:Bacteria	Fusobacteria	c:Fusobacteriia	o:Fusobacteriales	f:Fusobacteriaceae	g:Fusobacterium	s:Fusobacterium_varium
OTU_1	18.6711	4R.I	Recto	d:Bacteria	Fusobacteria	c:Fusobacteriia	o:Fusobacteriales	f:Fusobacteriaceae	g:Fusobacterium	s:Fusobacterium_varium
OTU_2	17.7415	3R.I	Recto	d:Bacteria	Proteobacteria	c:Gammaproteobacteria	o:Enterobacteriales	f:Enterobacteriaceae	g:Escherichia/Shigella	s:Escherichia_fergusonii
OTU_2	17.6537	3R.II	Recto	d:Bacteria	Proteobacteria	c:Gammaproteobacteria	o:Enterobacteriales	f:Enterobacteriaceae	g:Escherichia/Shigella	s:Escherichia_fergusonii
OTU_1	17.1632	4AC.I	Cecum	d:Bacteria	Fusobacteria	c:Fusobacteriia	o:Fusobacteriales	f:Fusobacteriaceae	g:Fusobacterium	s:Fusobacterium_varium
OTU_1	16.8113	4AC.II	Cecum	d:Bacteria	Fusobacteria	c:Fusobacteriia	o:Fusobacteriales	f:Fusobacteriaceae	g:Fusobacterium	s:Fusobacterium_varium
OTU_2	16.7902	3R.III	Recto	d:Bacteria	Proteobacteria	c:Gammaproteobacteria	o:Enterobacteriales	f:Enterobacteriaceae	g:Escherichia/Shigella	s:Escherichia_fergusonii
OTU_1	16.7801	4AC.III	Cecum	d:Bacteria	Fusobacteria	c:Fusobacteriia	o:Fusobacteriales	f:Fusobacteriaceae	g:Fusobacterium	s:Fusobacterium_varium
OTU_1	14.5576	2AC.II	Cecum	d:Bacteria	Fusobacteria	c:Fusobacteriia	o:Fusobacteriales	f:Fusobacteriaceae	g:Fusobacterium	s:Fusobacterium_varium
OTU_1	14.3081	2AC.I	Cecum	d:Bacteria	Fusobacteria	c:Fusobacteriia	o:Fusobacteriales	f:Fusobacteriaceae	g:Fusobacterium	s:Fusobacterium_varium
OTU_1	14.1017	2AC.III	Cecum	d:Bacteria	Fusobacteria	c:Fusobacteriia	o:Fusobacteriales	f:Fusobacteriaceae	g:Fusobacterium	s:Fusobacterium_varium
OTU_1	14.0944	2R.I	Recto	d:Bacteria	Fusobacteria	c:Fusobacteriia	o:Fusobacteriales	f:Fusobacteriaceae	g:Fusobacterium	s:Fusobacterium_varium
OTU_1	13.9882	2R.II	Recto	d:Bacteria	Fusobacteria	c:Fusobacteriia	o:Fusobacteriales	f:Fusobacteriaceae	g:Fusobacterium	s:Fusobacterium_varium
OTU_1	13.9387	2R.III	Recto	d:Bacteria	Fusobacteria	c:Fusobacteriia	o:Fusobacteriales	f:Fusobacteriaceae	g:Fusobacterium	s:Fusobacterium_varium
OTU_3	11.083	2AC.II	Cecum	d:Bacteria	Firmicutes	c:Erysipelotrichia	o:Erysipelotrichales	f:Erysipelotrichaceae	unclassified	unclassified
OTU_9	11.0486	3R.I	Recto	d:Bacteria	Firmicutes	c:Clostridia	o:Clostridiales	f:Clostridiaceae_1	g:Clostridium_sensu_stricto	unclassified
OTU_3	10.752	2AC.III	Cecum	d:Bacteria	Firmicutes	c:Erysipelotrichia	o:Erysipelotrichales	f:Erysipelotrichaceae	unclassified	unclassified
OTU_9	10.7477	3R.III	Recto	d:Bacteria	Firmicutes	c:Clostridia	o:Clostridiales	f:Clostridiaceae_1	g:Clostridium_sensu_stricto	unclassified
OTU_3	10.6972	2AC.I	Cecum	d:Bacteria	Firmicutes	c:Erysipelotrichia	o:Erysipelotrichales	f:Erysipelotrichaceae	unclassified	unclassified
OTU_9	10.682	3R.II	Recto	d:Bacteria	Firmicutes	c:Clostridia	o:Clostridiales	f:Clostridiaceae_1	g:Clostridium_sensu_stricto	unclassified
OTU_2	10.372	3AC.II	Cecum	d:Bacteria	Proteobacteria	c:Gammaproteobacteria	o:Enterobacteriales	f:Enterobacteriaceae	g:Escherichia/Shigella	s:Escherichia_fergusonii
OTU_2	10.3394	3AC.I	Cecum	d:Bacteria	Proteobacteria	c:Gammaproteobacteria	o:Enterobacteriales	f:Enterobacteriaceae	g:Escherichia/Shigella	s:Escherichia_fergusonii
OTU_2	10.0798	3AC.III	Cecum	d:Bacteria	Proteobacteria	c:Gammaproteobacteria	o:Enterobacteriales	f:Enterobacteriaceae	g:Escherichia/Shigella	s:Escherichia_fergusonii
OTU_3	9.50631	2R.II	Recto	d:Bacteria	Firmicutes	c:Erysipelotrichia	o:Erysipelotrichales	f:Erysipelotrichaceae	unclassified	unclassified
OTU_3	9.43001	2R.I	Recto	d:Bacteria	Firmicutes	c:Erysipelotrichia	o:Erysipelotrichales	f:Erysipelotrichaceae	unclassified	unclassified
OTU_3	9.33993	2R.III	Recto	d:Bacteria	Firmicutes	c:Erysipelotrichia	o:Erysipelotrichales	f:Erysipelotrichaceae	unclassified	unclassified
OTU_4	8.88093	3AC.II	Cecum	d:Bacteria	Bacteroidetes	c:Bacteroidia	o:Bacteroidales	f:Porphyromonadaceae	unclassified	unclassified
OTU_4	8.80055	3AC.I	Cecum	d:Bacteria	Bacteroidetes	c:Bacteroidia	o:Bacteroidales	f:Porphyromonadaceae	unclassified	unclassified
OTU_4	8.71765	3AC.III	Cecum	d:Bacteria	Bacteroidetes	c:Bacteroidia	o:Bacteroidales	f:Porphyromonadaceae	unclassified	unclassified
OTU_3	8.7124	3AC.III	Cecum	d:Bacteria	Firmicutes	c:Erysipelotrichia	o:Erysipelotrichales	f:Erysipelotrichaceae	unclassified	unclassified
OTU_7	8.50755	3AC.III	Cecum	d:Bacteria	Fusobacteria	c:Fusobacteriia	o:Fusobacteriales	f:Fusobacteriaceae	g:Fusobacterium	s:Fusobacterium_necrophorum_subsp._funduliforme
OTU_3	8.4865	3R.III	Recto	d:Bacteria	Firmicutes	c:Erysipelotrichia	o:Erysipelotrichales	f:Erysipelotrichaceae	unclassified	unclassified
OTU_3	8.4658	3R.I	Recto	d:Bacteria	Firmicutes	c:Erysipelotrichia	o:Erysipelotrichales	f:Erysipelotrichaceae	unclassified	unclassified
OTU_3	8.44383	3AC.II	Cecum	d:Bacteria	Firmicutes	c:Erysipelotrichia	o:Erysipelotrichales	f:Erysipelotrichaceae	unclassified	unclassified
OTU_3	8.43275	3AC.I	Cecum	d:Bacteria	Firmicutes	c:Erysipelotrichia	o:Erysipelotrichales	f:Erysipelotrichaceae	unclassified	unclassified
OTU_7	8.38828	3AC.II	Cecum	d:Bacteria	Fusobacteria	c:Fusobacteriia	o:Fusobacteriales	f:Fusobacteriaceae	g:Fusobacterium	s:Fusobacterium_necrophorum_subsp._funduliforme
OTU_7	8.28657	3AC.I	Cecum	d:Bacteria	Fusobacteria	c:Fusobacteriia	o:Fusobacteriales	f:Fusobacteriaceae	g:Fusobacterium	s:Fusobacterium_necrophorum_subsp._funduliforme
OTU_5	8.27106	2AC.III	Cecum	d:Bacteria	Firmicutes	c:Erysipelotrichia	o:Erysipelotrichales	f:Erysipelotrichaceae	unclassified	unclassified
OTU_3	8.19664	3R.II	Recto	d:Bacteria	Firmicutes	c:Erysipelotrichia	o:Erysipelotrichales	f:Erysipelotrichaceae	unclassified	unclassified
OTU_4	7.87237	4R.II	Recto	d:Bacteria	Bacteroidetes	c:Bacteroidia	o:Bacteroidales	f:Porphyromonadaceae	unclassified	unclassified
OTU_5	7.85289	2AC.II	Cecum	d:Bacteria	Firmicutes	c:Erysipelotrichia	o:Erysipelotrichales	f:Erysipelotrichaceae	unclassified	unclassified
OTU_5	7.79325	2AC.I	Cecum	d:Bacteria	Firmicutes	c:Erysipelotrichia	o:Erysipelotrichales	f:Erysipelotrichaceae	unclassified	unclassified
OTU_4	7.69365	4R.I	Recto	d:Bacteria	Bacteroidetes	c:Bacteroidia	o:Bacteroidales	f:Porphyromonadaceae	unclassified	unclassified
OTU_5	7.67237	3AC.III	Cecum	d:Bacteria	Firmicutes	c:Erysipelotrichia	o:Erysipelotrichales	f:Erysipelotrichaceae	unclassified	unclassified
OTU_4	7.56887	4R.III	Recto	d:Bacteria	Bacteroidetes	c:Bacteroidia	o:Bacteroidales	f:Porphyromonadaceae	unclassified	unclassified
OTU_5	7.54311	3AC.I	Cecum	d:Bacteria	Firmicutes	c:Erysipelotrichia	o:Erysipelotrichales	f:Erysipelotrichaceae	unclassified	unclassified
OTU_5	7.42636	3AC.II	Cecum	d:Bacteria	Firmicutes	c:Erysipelotrichia	o:Erysipelotrichales	f:Erysipelotrichaceae	unclassified	unclassified
OTU_8	7.15214	3R.I	Recto	d:Bacteria	Firmicutes	c:Negativicutes	o:Selenomonadales	f:Acidaminococcaceae	g:Acidaminococcus	s:Acidaminococcus_fermentans
OTU_8	6.9636	3R.II	Recto	d:Bacteria	Firmicutes	c:Negativicutes	o:Selenomonadales	f:Acidaminococcaceae	g:Acidaminococcus	s:Acidaminococcus_fermentans
OTU_5	6.88811	2R.III	Recto	d:Bacteria	Firmicutes	c:Erysipelotrichia	o:Erysipelotrichales	f:Erysipelotrichaceae	unclassified	unclassified
OTU_5	6.8684	2R.I	Recto	d:Bacteria	Firmicutes	c:Erysipelotrichia	o:Erysipelotrichales	f:Erysipelotrichaceae	unclassified	unclassified
OTU_5	6.86372	2R.II	Recto	d:Bacteria	Firmicutes	c:Erysipelotrichia	o:Erysipelotrichales	f:Erysipelotrichaceae	unclassified	unclassified
OTU_8	6.86132	3R.III	Recto	d:Bacteria	Firmicutes	c:Negativicutes	o:Selenomonadales	f:Acidaminococcaceae	g:Acidaminococcus	s:Acidaminococcus_fermentans
OTU_4	6.28467	4AC.I	Cecum	d:Bacteria	Bacteroidetes	c:Bacteroidia	o:Bacteroidales	f:Porphyromonadaceae	unclassified	unclassified
OTU_2	6.26508	2AC.I	Cecum	d:Bacteria	Proteobacteria	c:Gammaproteobacteria	o:Enterobacteriales	f:Enterobacteriaceae	g:Escherichia/Shigella	s:Escherichia_fergusonii
OTU_6	6.00833	3AC.II	Cecum	d:Bacteria	Bacteroidetes	c:Bacteroidia	o:Bacteroidales	f:Porphyromonadaceae	unclassified	unclassified
OTU_6	5.9495	3AC.III	Cecum	d:Bacteria	Bacteroidetes	c:Bacteroidia	o:Bacteroidales	f:Porphyromonadaceae	unclassified	unclassified
OTU_4	5.94506	4AC.III	Cecum	d:Bacteria	Bacteroidetes	c:Bacteroidia	o:Bacteroidales	f:Porphyromonadaceae	unclassified	unclassified
OTU_6	5.89244	2R.II	Recto	d:Bacteria	Bacteroidetes	c:Bacteroidia	o:Bacteroidales	f:Porphyromonadaceae	unclassified	unclassified
OTU_4	5.86167	4AC.II	Cecum	d:Bacteria	Bacteroidetes	c:Bacteroidia	o:Bacteroidales	f:Porphyromonadaceae	unclassified	unclassified
OTU_6	5.86127	3AC.I	Cecum	d:Bacteria	Bacteroidetes	c:Bacteroidia	o:Bacteroidales	f:Porphyromonadaceae	unclassified	unclassified
OTU_8	5.77797	3AC.I	Cecum	d:Bacteria	Firmicutes	c:Negativicutes	o:Selenomonadales	f:Acidaminococcaceae	g:Acidaminococcus	s:Acidaminococcus_fermentans
OTU_5	5.76952	3R.III	Recto	d:Bacteria	Firmicutes	c:Erysipelotrichia	o:Erysipelotrichales	f:Erysipelotrichaceae	unclassified	unclassified
OTU_6	5.74676	2R.I	Recto	d:Bacteria	Bacteroidetes	c:Bacteroidia	o:Bacteroidales	f:Porphyromonadaceae	unclassified	unclassified
OTU_8	5.63435	3AC.III	Cecum	d:Bacteria	Firmicutes	c:Negativicutes	o:Selenomonadales	f:Acidaminococcaceae	g:Acidaminococcus	s:Acidaminococcus_fermentans
OTU_5	5.62272	3R.II	Recto	d:Bacteria	Firmicutes	c:Erysipelotrichia	o:Erysipelotrichales	f:Erysipelotrichaceae	unclassified	unclassified
OTU_8	5.59023	3AC.II	Cecum	d:Bacteria	Firmicutes	c:Negativicutes	o:Selenomonadales	f:Acidaminococcaceae	g:Acidaminococcus	s:Acidaminococcus_fermentans
OTU_4	5.49564	2AC.III	Cecum	d:Bacteria	Bacteroidetes	c:Bacteroidia	o:Bacteroidales	f:Porphyromonadaceae	unclassified	unclassified
OTU_6	5.33353	2R.III	Recto	d:Bacteria	Bacteroidetes	c:Bacteroidia	o:Bacteroidales	f:Porphyromonadaceae	unclassified	unclassified
OTU_5	5.32583	3R.I	Recto	d:Bacteria	Firmicutes	c:Erysipelotrichia	o:Erysipelotrichales	f:Erysipelotrichaceae	unclassified	unclassified
OTU_4	5.27371	2AC.II	Cecum	d:Bacteria	Bacteroidetes	c:Bacteroidia	o:Bacteroidales	f:Porphyromonadaceae	unclassified	unclassified
OTU_4	5.27029	2AC.I	Cecum	d:Bacteria	Bacteroidetes	c:Bacteroidia	o:Bacteroidales	f:Porphyromonadaceae	unclassified	unclassified
OTU_2	5.03749	2AC.II	Cecum	d:Bacteria	Proteobacteria	c:Gammaproteobacteria	o:Enterobacteriales	f:Enterobacteriaceae	g:Escherichia/Shigella	s:Escherichia_fergusonii
OTU_2	5.01477	4AC.III	Cecum	d:Bacteria	Proteobacteria	c:Gammaproteobacteria	o:Enterobacteriales	f:Enterobacteriaceae	g:Escherichia/Shigella	s:Escherichia_fergusonii
OTU_2	4.99503	2AC.III	Cecum	d:Bacteria	Proteobacteria	c:Gammaproteobacteria	o:Enterobacteriales	f:Enterobacteriaceae	g:Escherichia/Shigella	s:Escherichia_fergusonii
OTU_2	4.82072	4AC.I	Cecum	d:Bacteria	Proteobacteria	c:Gammaproteobacteria	o:Enterobacteriales	f:Enterobacteriaceae	g:Escherichia/Shigella	s:Escherichia_fergusonii
OTU_4	4.79552	2R.I	Recto	d:Bacteria	Bacteroidetes	c:Bacteroidia	o:Bacteroidales	f:Porphyromonadaceae	unclassified	unclassified
OTU_2	4.70488	4AC.II	Cecum	d:Bacteria	Proteobacteria	c:Gammaproteobacteria	o:Enterobacteriales	f:Enterobacteriaceae	g:Escherichia/Shigella	s:Escherichia_fergusonii
OTU_6	4.64196	2AC.II	Cecum	d:Bacteria	Bacteroidetes	c:Bacteroidia	o:Bacteroidales	f:Porphyromonadaceae	unclassified	unclassified
OTU_4	4.61373	2R.III	Recto	d:Bacteria	Bacteroidetes	c:Bacteroidia	o:Bacteroidales	f:Porphyromonadaceae	unclassified	unclassified
OTU_13	4.55195	4AC.I	Cecum	d:Bacteria	Bacteroidetes	c:Bacteroidia	o:Bacteroidales	unclassified	unclassified	unclassified
OTU_4	4.5064	2R.II	Recto	d:Bacteria	Bacteroidetes	c:Bacteroidia	o:Bacteroidales	f:Porphyromonadaceae	unclassified	unclassified
OTU_6	4.43921	2AC.III	Cecum	d:Bacteria	Bacteroidetes	c:Bacteroidia	o:Bacteroidales	f:Porphyromonadaceae	unclassified	unclassified
OTU_11	4.37709	2AC.I	Cecum	d:Bacteria	Firmicutes	c:Negativicutes	o:Selenomonadales	f:Acidaminococcaceae	g:Phascolarctobacterium	s:Phascolarctobacterium_succinatutens
OTU_13	4.30139	4AC.II	Cecum	d:Bacteria	Bacteroidetes	c:Bacteroidia	o:Bacteroidales	unclassified	unclassified	unclassified
OTU_13	4.21476	4AC.III	Cecum	d:Bacteria	Bacteroidetes	c:Bacteroidia	o:Bacteroidales	unclassified	unclassified	unclassified
OTU_17	4.21109	4AC.III	Cecum	d:Bacteria	Bacteroidetes	unclassified	unclassified	unclassified	unclassified	unclassified
OTU_17	4.18109	4AC.II	Cecum	d:Bacteria	Bacteroidetes	unclassified	unclassified	unclassified	unclassified	unclassified
OTU_17	4.04682	4AC.I	Cecum	d:Bacteria	Bacteroidetes	unclassified	unclassified	unclassified	unclassified	unclassified
OTU_18	4.02353	3AC.III	Cecum	d:Bacteria	Firmicutes	c:Negativicutes	o:Selenomonadales	f:Veillonellaceae	g:Megasphaera	unclassified
OTU_18	3.89651	3AC.I	Cecum	d:Bacteria	Firmicutes	c:Negativicutes	o:Selenomonadales	f:Veillonellaceae	g:Megasphaera	unclassified
OTU_18	3.86521	3AC.II	Cecum	d:Bacteria	Firmicutes	c:Negativicutes	o:Selenomonadales	f:Veillonellaceae	g:Megasphaera	unclassified
OTU_20	3.8257	4AC.I	Cecum	d:Bacteria	Bacteroidetes	unclassified	unclassified	unclassified	unclassified	unclassified
OTU_20	3.66062	4AC.III	Cecum	d:Bacteria	Bacteroidetes	unclassified	unclassified	unclassified	unclassified	unclassified
OTU_20	3.59437	4AC.II	Cecum	d:Bacteria	Bacteroidetes	unclassified	unclassified	unclassified	unclassified	unclassified
OTU_6	3.56009	2AC.I	Cecum	d:Bacteria	Bacteroidetes	c:Bacteroidia	o:Bacteroidales	f:Porphyromonadaceae	unclassified	unclassified
OTU_2	3.5296	4R.I	Recto	d:Bacteria	Proteobacteria	c:Gammaproteobacteria	o:Enterobacteriales	f:Enterobacteriaceae	g:Escherichia/Shigella	s:Escherichia_fergusonii
OTU_6	3.51831	3R.III	Recto	d:Bacteria	Bacteroidetes	c:Bacteroidia	o:Bacteroidales	f:Porphyromonadaceae	unclassified	unclassified
OTU_2	3.50161	2R.I	Recto	d:Bacteria	Proteobacteria	c:Gammaproteobacteria	o:Enterobacteriales	f:Enterobacteriaceae	g:Escherichia/Shigella	s:Escherichia_fergusonii
OTU_2	3.45155	2R.III	Recto	d:Bacteria	Proteobacteria	c:Gammaproteobacteria	o:Enterobacteriales	f:Enterobacteriaceae	g:Escherichia/Shigella	s:Escherichia_fergusonii
OTU_11	3.41959	2AC.III	Cecum	d:Bacteria	Firmicutes	c:Negativicutes	o:Selenomonadales	f:Acidaminococcaceae	g:Phascolarctobacterium	s:Phascolarctobacterium_succinatutens
OTU_17	3.40061	4R.I	Recto	d:Bacteria	Bacteroidetes	unclassified	unclassified	unclassified	unclassified	unclassified
OTU_6	3.37717	3R.II	Recto	d:Bacteria	Bacteroidetes	c:Bacteroidia	o:Bacteroidales	f:Porphyromonadaceae	unclassified	unclassified
OTU_2	3.36338	4R.II	Recto	d:Bacteria	Proteobacteria	c:Gammaproteobacteria	o:Enterobacteriales	f:Enterobacteriaceae	g:Escherichia/Shigella	s:Escherichia_fergusonii
OTU_2	3.32161	2R.II	Recto	d:Bacteria	Proteobacteria	c:Gammaproteobacteria	o:Enterobacteriales	f:Enterobacteriaceae	g:Escherichia/Shigella	s:Escherichia_fergusonii
OTU_15	3.29689	4R.III	Recto	d:Bacteria	Fusobacteria	c:Fusobacteriia	o:Fusobacteriales	f:Fusobacteriaceae	g:Fusobacterium	s:Fusobacterium_varium
OTU_17	3.29389	4R.II	Recto	d:Bacteria	Bacteroidetes	unclassified	unclassified	unclassified	unclassified	unclassified
OTU_2	3.24008	4R.III	Recto	d:Bacteria	Proteobacteria	c:Gammaproteobacteria	o:Enterobacteriales	f:Enterobacteriaceae	g:Escherichia/Shigella	s:Escherichia_fergusonii
OTU_6	3.23964	3R.I	Recto	d:Bacteria	Bacteroidetes	c:Bacteroidia	o:Bacteroidales	f:Porphyromonadaceae	unclassified	unclassified
OTU_17	3.22825	4R.III	Recto	d:Bacteria	Bacteroidetes	unclassified	unclassified	unclassified	unclassified	unclassified
OTU_15	3.14439	4R.I	Recto	d:Bacteria	Fusobacteria	c:Fusobacteriia	o:Fusobacteriales	f:Fusobacteriaceae	g:Fusobacterium	s:Fusobacterium_varium
OTU_13	3.14068	4R.III	Recto	d:Bacteria	Bacteroidetes	c:Bacteroidia	o:Bacteroidales	unclassified	unclassified	unclassified
OTU_11	3.07358	2AC.II	Cecum	d:Bacteria	Firmicutes	c:Negativicutes	o:Selenomonadales	f:Acidaminococcaceae	g:Phascolarctobacterium	s:Phascolarctobacterium_succinatutens
OTU_13	3.06357	4R.II	Recto	d:Bacteria	Bacteroidetes	c:Bacteroidia	o:Bacteroidales	unclassified	unclassified	unclassified
OTU_15	3.04372	4R.II	Recto	d:Bacteria	Fusobacteria	c:Fusobacteriia	o:Fusobacteriales	f:Fusobacteriaceae	g:Fusobacterium	s:Fusobacterium_varium
OTU_14	3.00373	3AC.I	Cecum	d:Bacteria	Firmicutes	c:Negativicutes	o:Selenomonadales	f:Veillonellaceae	unclassified	unclassified
OTU_14	2.99051	3AC.III	Cecum	d:Bacteria	Firmicutes	c:Negativicutes	o:Selenomonadales	f:Veillonellaceae	unclassified	unclassified
OTU_13	2.97358	4R.I	Recto	d:Bacteria	Bacteroidetes	c:Bacteroidia	o:Bacteroidales	unclassified	unclassified	unclassified
OTU_15	2.94504	4AC.I	Cecum	d:Bacteria	Fusobacteria	c:Fusobacteriia	o:Fusobacteriales	f:Fusobacteriaceae	g:Fusobacterium	s:Fusobacterium_varium
OTU_6	2.94246	4R.II	Recto	d:Bacteria	Bacteroidetes	c:Bacteroidia	o:Bacteroidales	f:Porphyromonadaceae	unclassified	unclassified
OTU_6	2.93216	4AC.III	Cecum	d:Bacteria	Bacteroidetes	c:Bacteroidia	o:Bacteroidales	f:Porphyromonadaceae	unclassified	unclassified
OTU_6	2.91257	4R.I	Recto	d:Bacteria	Bacteroidetes	c:Bacteroidia	o:Bacteroidales	f:Porphyromonadaceae	unclassified	unclassified
OTU_14	2.90768	3AC.II	Cecum	d:Bacteria	Firmicutes	c:Negativicutes	o:Selenomonadales	f:Veillonellaceae	unclassified	unclassified
OTU_20	2.89481	4R.II	Recto	d:Bacteria	Bacteroidetes	unclassified	unclassified	unclassified	unclassified	unclassified
OTU_10	2.89304	2R.I	Recto	d:Bacteria	Bacteroidetes	c:Bacteroidia	o:Bacteroidales	f:Porphyromonadaceae	unclassified	unclassified
OTU_20	2.85157	4R.I	Recto	d:Bacteria	Bacteroidetes	unclassified	unclassified	unclassified	unclassified	unclassified
OTU_6	2.8401	4R.III	Recto	d:Bacteria	Bacteroidetes	c:Bacteroidia	o:Bacteroidales	f:Porphyromonadaceae	unclassified	unclassified
OTU_15	2.78739	4AC.II	Cecum	d:Bacteria	Fusobacteria	c:Fusobacteriia	o:Fusobacteriales	f:Fusobacteriaceae	g:Fusobacterium	s:Fusobacterium_varium
OTU_10	2.77559	2R.II	Recto	d:Bacteria	Bacteroidetes	c:Bacteroidia	o:Bacteroidales	f:Porphyromonadaceae	unclassified	unclassified
OTU_15	2.76335	4AC.III	Cecum	d:Bacteria	Fusobacteria	c:Fusobacteriia	o:Fusobacteriales	f:Fusobacteriaceae	g:Fusobacterium	s:Fusobacterium_varium
OTU_19	2.75418	4AC.III	Cecum	d:Bacteria	Bacteroidetes	c:Bacteroidia	o:Bacteroidales	unclassified	unclassified	unclassified
OTU_4	2.74954	3R.III	Recto	d:Bacteria	Bacteroidetes	c:Bacteroidia	o:Bacteroidales	f:Porphyromonadaceae	unclassified	unclassified
OTU_20	2.7336	4R.III	Recto	d:Bacteria	Bacteroidetes	unclassified	unclassified	unclassified	unclassified	unclassified
OTU_6	2.73346	4AC.I	Cecum	d:Bacteria	Bacteroidetes	c:Bacteroidia	o:Bacteroidales	f:Porphyromonadaceae	unclassified	unclassified
OTU_19	2.72631	4AC.II	Cecum	d:Bacteria	Bacteroidetes	c:Bacteroidia	o:Bacteroidales	unclassified	unclassified	unclassified
OTU_4	2.68606	3R.I	Recto	d:Bacteria	Bacteroidetes	c:Bacteroidia	o:Bacteroidales	f:Porphyromonadaceae	unclassified	unclassified
OTU_28	2.67206	4R.III	Recto	d:Bacteria	Firmicutes	unclassified	unclassified	unclassified	unclassified	unclassified
OTU_6	2.66709	4AC.II	Cecum	d:Bacteria	Bacteroidetes	c:Bacteroidia	o:Bacteroidales	f:Porphyromonadaceae	unclassified	unclassified
OTU_19	2.65655	4R.II	Recto	d:Bacteria	Bacteroidetes	c:Bacteroidia	o:Bacteroidales	unclassified	unclassified	unclassified
OTU_10	2.62428	2R.III	Recto	d:Bacteria	Bacteroidetes	c:Bacteroidia	o:Bacteroidales	f:Porphyromonadaceae	unclassified	unclassified
OTU_4	2.61095	3R.II	Recto	d:Bacteria	Bacteroidetes	c:Bacteroidia	o:Bacteroidales	f:Porphyromonadaceae	unclassified	unclassified
OTU_15	2.59016	2AC.II	Cecum	d:Bacteria	Fusobacteria	c:Fusobacteriia	o:Fusobacteriales	f:Fusobacteriaceae	g:Fusobacterium	s:Fusobacterium_varium
OTU_16	2.57714	4R.II	Recto	d:Bacteria	Bacteroidetes	c:Bacteroidia	o:Bacteroidales	f:Porphyromonadaceae	unclassified	unclassified
OTU_19	2.55237	4AC.I	Cecum	d:Bacteria	Bacteroidetes	c:Bacteroidia	o:Bacteroidales	unclassified	unclassified	unclassified
OTU_15	2.53985	2AC.III	Cecum	d:Bacteria	Fusobacteria	c:Fusobacteriia	o:Fusobacteriales	f:Fusobacteriaceae	g:Fusobacterium	s:Fusobacterium_varium
OTU_10	2.51875	2AC.II	Cecum	d:Bacteria	Bacteroidetes	c:Bacteroidia	o:Bacteroidales	f:Porphyromonadaceae	unclassified	unclassified
OTU_28	2.50963	4R.II	Recto	d:Bacteria	Firmicutes	unclassified	unclassified	unclassified	unclassified	unclassified
OTU_15	2.5073	2R.I	Recto	d:Bacteria	Fusobacteria	c:Fusobacteriia	o:Fusobacteriales	f:Fusobacteriaceae	g:Fusobacterium	s:Fusobacterium_varium
OTU_28	2.50296	4R.I	Recto	d:Bacteria	Firmicutes	unclassified	unclassified	unclassified	unclassified	unclassified
OTU_16	2.49773	4R.I	Recto	d:Bacteria	Bacteroidetes	c:Bacteroidia	o:Bacteroidales	f:Porphyromonadaceae	unclassified	unclassified
OTU_23	2.47909	3R.III	Recto	d:Bacteria	Tenericutes	c:Mollicutes	o:Mycoplasmatales	f:Mycoplasmataceae	g:Mycoplasma	unclassified
OTU_15	2.45523	2AC.I	Cecum	d:Bacteria	Fusobacteria	c:Fusobacteriia	o:Fusobacteriales	f:Fusobacteriaceae	g:Fusobacterium	s:Fusobacterium_varium
OTU_19	2.44722	4R.III	Recto	d:Bacteria	Bacteroidetes	c:Bacteroidia	o:Bacteroidales	unclassified	unclassified	unclassified
OTU_16	2.44485	4R.III	Recto	d:Bacteria	Bacteroidetes	c:Bacteroidia	o:Bacteroidales	f:Porphyromonadaceae	unclassified	unclassified
OTU_24	2.44102	3AC.I	Cecum	d:Bacteria	Firmicutes	c:Clostridia	o:Clostridiales	f:Lachnospiraceae	g:Pseudobutyrivibrio	unclassified
OTU_3	2.43943	4AC.II	Cecum	d:Bacteria	Firmicutes	c:Erysipelotrichia	o:Erysipelotrichales	f:Erysipelotrichaceae	unclassified	unclassified
OTU_15	2.43183	2R.III	Recto	d:Bacteria	Fusobacteria	c:Fusobacteriia	o:Fusobacteriales	f:Fusobacteriaceae	g:Fusobacterium	s:Fusobacterium_varium
OTU_15	2.41683	2R.II	Recto	d:Bacteria	Fusobacteria	c:Fusobacteriia	o:Fusobacteriales	f:Fusobacteriaceae	g:Fusobacterium	s:Fusobacterium_varium
OTU_10	2.41101	2AC.III	Cecum	d:Bacteria	Bacteroidetes	c:Bacteroidia	o:Bacteroidales	f:Porphyromonadaceae	unclassified	unclassified
OTU_10	2.40241	4AC.II	Cecum	d:Bacteria	Bacteroidetes	c:Bacteroidia	o:Bacteroidales	f:Porphyromonadaceae	unclassified	unclassified
OTU_23	2.40008	3R.II	Recto	d:Bacteria	Tenericutes	c:Mollicutes	o:Mycoplasmatales	f:Mycoplasmataceae	g:Mycoplasma	unclassified
OTU_19	2.37921	4R.I	Recto	d:Bacteria	Bacteroidetes	c:Bacteroidia	o:Bacteroidales	unclassified	unclassified	unclassified
OTU_10	2.35968	4AC.III	Cecum	d:Bacteria	Bacteroidetes	c:Bacteroidia	o:Bacteroidales	f:Porphyromonadaceae	unclassified	unclassified
OTU_25	2.35889	3R.III	Recto	d:Bacteria	Bacteroidetes	c:Bacteroidia	o:Bacteroidales	f:Porphyromonadaceae	unclassified	unclassified
OTU_14	2.34696	3R.II	Recto	d:Bacteria	Firmicutes	c:Negativicutes	o:Selenomonadales	f:Veillonellaceae	unclassified	unclassified
OTU_25	2.33891	3R.II	Recto	d:Bacteria	Bacteroidetes	c:Bacteroidia	o:Bacteroidales	f:Porphyromonadaceae	unclassified	unclassified
OTU_3	2.32172	4AC.I	Cecum	d:Bacteria	Firmicutes	c:Erysipelotrichia	o:Erysipelotrichales	f:Erysipelotrichaceae	unclassified	unclassified
OTU_25	2.28911	3R.I	Recto	d:Bacteria	Bacteroidetes	c:Bacteroidia	o:Bacteroidales	f:Porphyromonadaceae	unclassified	unclassified
OTU_3	2.25876	4AC.III	Cecum	d:Bacteria	Firmicutes	c:Erysipelotrichia	o:Erysipelotrichales	f:Erysipelotrichaceae	unclassified	unclassified
OTU_14	2.25707	3R.I	Recto	d:Bacteria	Firmicutes	c:Negativicutes	o:Selenomonadales	f:Veillonellaceae	unclassified	unclassified
OTU_10	2.24357	4AC.I	Cecum	d:Bacteria	Bacteroidetes	c:Bacteroidia	o:Bacteroidales	f:Porphyromonadaceae	unclassified	unclassified
OTU_24	2.23668	3AC.II	Cecum	d:Bacteria	Firmicutes	c:Clostridia	o:Clostridiales	f:Lachnospiraceae	g:Pseudobutyrivibrio	unclassified
OTU_14	2.23118	3R.III	Recto	d:Bacteria	Firmicutes	c:Negativicutes	o:Selenomonadales	f:Veillonellaceae	unclassified	unclassified
OTU_30	2.2206	4R.I	Recto	d:Bacteria	Bacteroidetes	unclassified	unclassified	unclassified	unclassified	unclassified
OTU_22	2.21312	3AC.III	Cecum	d:Bacteria	Bacteroidetes	c:Bacteroidia	o:Bacteroidales	f:Porphyromonadaceae	unclassified	unclassified
OTU_23	2.21079	3R.I	Recto	d:Bacteria	Tenericutes	c:Mollicutes	o:Mycoplasmatales	f:Mycoplasmataceae	g:Mycoplasma	unclassified
OTU_31	2.18225	4R.I	Recto	d:Archaea	Euryarchaeota	c:Methanobacteria	o:Methanobacteriales	f:Methanobacteriaceae	g:Methanobrevibacter	unclassified
OTU_22	2.12411	3AC.II	Cecum	d:Bacteria	Bacteroidetes	c:Bacteroidia	o:Bacteroidales	f:Porphyromonadaceae	unclassified	unclassified
OTU_31	2.12061	4R.III	Recto	d:Archaea	Euryarchaeota	c:Methanobacteria	o:Methanobacteriales	f:Methanobacteriaceae	g:Methanobrevibacter	unclassified
OTU_16	2.09298	4AC.I	Cecum	d:Bacteria	Bacteroidetes	c:Bacteroidia	o:Bacteroidales	f:Porphyromonadaceae	unclassified	unclassified
OTU_16	2.07343	4AC.III	Cecum	d:Bacteria	Bacteroidetes	c:Bacteroidia	o:Bacteroidales	f:Porphyromonadaceae	unclassified	unclassified
OTU_9	2.06854	4R.III	Recto	d:Bacteria	Firmicutes	c:Clostridia	o:Clostridiales	f:Clostridiaceae_1	g:Clostridium_sensu_stricto	unclassified
OTU_27	2.06079	3AC.III	Cecum	d:Bacteria	Fusobacteria	c:Fusobacteriia	o:Fusobacteriales	f:Fusobacteriaceae	g:Fusobacterium	s:Fusobacterium_necrophorum_subsp._funduliforme
OTU_30	2.04961	4R.III	Recto	d:Bacteria	Bacteroidetes	unclassified	unclassified	unclassified	unclassified	unclassified
OTU_22	2.04807	3AC.I	Cecum	d:Bacteria	Bacteroidetes	c:Bacteroidia	o:Bacteroidales	f:Porphyromonadaceae	unclassified	unclassified
OTU_27	2.04335	3AC.I	Cecum	d:Bacteria	Fusobacteria	c:Fusobacteriia	o:Fusobacteriales	f:Fusobacteriaceae	g:Fusobacterium	s:Fusobacterium_necrophorum_subsp._funduliforme
OTU_16	2.02484	4AC.II	Cecum	d:Bacteria	Bacteroidetes	c:Bacteroidia	o:Bacteroidales	f:Porphyromonadaceae	unclassified	unclassified
OTU_9	2.0212	4R.II	Recto	d:Bacteria	Firmicutes	c:Clostridia	o:Clostridiales	f:Clostridiaceae_1	g:Clostridium_sensu_stricto	unclassified
OTU_30	2.01723	4R.II	Recto	d:Bacteria	Bacteroidetes	unclassified	unclassified	unclassified	unclassified	unclassified
OTU_27	2.00424	3AC.II	Cecum	d:Bacteria	Fusobacteria	c:Fusobacteriia	o:Fusobacteriales	f:Fusobacteriaceae	g:Fusobacterium	s:Fusobacterium_necrophorum_subsp._funduliforme
OTU_9	1.99382	2AC.I	Cecum	d:Bacteria	Firmicutes	c:Clostridia	o:Clostridiales	f:Clostridiaceae_1	g:Clostridium_sensu_stricto	unclassified
OTU_11	1.98536	4AC.III	Cecum	d:Bacteria	Firmicutes	c:Negativicutes	o:Selenomonadales	f:Acidaminococcaceae	g:Phascolarctobacterium	s:Phascolarctobacterium_succinatutens
OTU_11	1.98529	4R.I	Recto	d:Bacteria	Firmicutes	c:Negativicutes	o:Selenomonadales	f:Acidaminococcaceae	g:Phascolarctobacterium	s:Phascolarctobacterium_succinatutens
OTU_3	1.98334	4R.III	Recto	d:Bacteria	Firmicutes	c:Erysipelotrichia	o:Erysipelotrichales	f:Erysipelotrichaceae	unclassified	unclassified
OTU_31	1.97752	4R.II	Recto	d:Archaea	Euryarchaeota	c:Methanobacteria	o:Methanobacteriales	f:Methanobacteriaceae	g:Methanobrevibacter	unclassified
OTU_9	1.9693	2AC.III	Cecum	d:Bacteria	Firmicutes	c:Clostridia	o:Clostridiales	f:Clostridiaceae_1	g:Clostridium_sensu_stricto	unclassified
OTU_11	1.96204	4R.III	Recto	d:Bacteria	Firmicutes	c:Negativicutes	o:Selenomonadales	f:Acidaminococcaceae	g:Phascolarctobacterium	s:Phascolarctobacterium_succinatutens
OTU_29	1.95746	3AC.II	Cecum	d:Bacteria	Fusobacteria	c:Fusobacteriia	o:Fusobacteriales	f:Fusobacteriaceae	g:Fusobacterium	s:Fusobacterium_necrophorum_subsp._funduliforme
OTU_9	1.9574	4R.I	Recto	d:Bacteria	Firmicutes	c:Clostridia	o:Clostridiales	f:Clostridiaceae_1	g:Clostridium_sensu_stricto	unclassified
OTU_3	1.9537	4R.II	Recto	d:Bacteria	Firmicutes	c:Erysipelotrichia	o:Erysipelotrichales	f:Erysipelotrichaceae	unclassified	unclassified
OTU_10	1.94302	2AC.I	Cecum	d:Bacteria	Bacteroidetes	c:Bacteroidia	o:Bacteroidales	f:Porphyromonadaceae	unclassified	unclassified
OTU_3	1.92777	4R.I	Recto	d:Bacteria	Firmicutes	c:Erysipelotrichia	o:Erysipelotrichales	f:Erysipelotrichaceae	unclassified	unclassified
OTU_11	1.90009	4R.II	Recto	d:Bacteria	Firmicutes	c:Negativicutes	o:Selenomonadales	f:Acidaminococcaceae	g:Phascolarctobacterium	s:Phascolarctobacterium_succinatutens
OTU_18	1.88175	3R.II	Recto	d:Bacteria	Firmicutes	c:Negativicutes	o:Selenomonadales	f:Veillonellaceae	g:Megasphaera	unclassified
OTU_29	1.86888	3AC.I	Cecum	d:Bacteria	Fusobacteria	c:Fusobacteriia	o:Fusobacteriales	f:Fusobacteriaceae	g:Fusobacterium	s:Fusobacterium_necrophorum_subsp._funduliforme
OTU_11	1.86234	4AC.I	Cecum	d:Bacteria	Firmicutes	c:Negativicutes	o:Selenomonadales	f:Acidaminococcaceae	g:Phascolarctobacterium	s:Phascolarctobacterium_succinatutens
OTU_28	1.86011	4AC.II	Cecum	d:Bacteria	Firmicutes	unclassified	unclassified	unclassified	unclassified	unclassified
OTU_11	1.84901	4AC.II	Cecum	d:Bacteria	Firmicutes	c:Negativicutes	o:Selenomonadales	f:Acidaminococcaceae	g:Phascolarctobacterium	s:Phascolarctobacterium_succinatutens
OTU_25	1.84053	4R.II	Recto	d:Bacteria	Bacteroidetes	c:Bacteroidia	o:Bacteroidales	f:Porphyromonadaceae	unclassified	unclassified
OTU_29	1.83668	3AC.III	Cecum	d:Bacteria	Fusobacteria	c:Fusobacteriia	o:Fusobacteriales	f:Fusobacteriaceae	g:Fusobacterium	s:Fusobacterium_necrophorum_subsp._funduliforme
OTU_24	1.82442	3AC.III	Cecum	d:Bacteria	Firmicutes	c:Clostridia	o:Clostridiales	f:Lachnospiraceae	g:Pseudobutyrivibrio	unclassified
OTU_18	1.81049	3R.III	Recto	d:Bacteria	Firmicutes	c:Negativicutes	o:Selenomonadales	f:Veillonellaceae	g:Megasphaera	unclassified
OTU_19	1.79951	2R.III	Recto	d:Bacteria	Bacteroidetes	c:Bacteroidia	o:Bacteroidales	unclassified	unclassified	unclassified
OTU_28	1.79753	4AC.I	Cecum	d:Bacteria	Firmicutes	unclassified	unclassified	unclassified	unclassified	unclassified
OTU_28	1.78902	4AC.III	Cecum	d:Bacteria	Firmicutes	unclassified	unclassified	unclassified	unclassified	unclassified
OTU_18	1.7818	3R.I	Recto	d:Bacteria	Firmicutes	c:Negativicutes	o:Selenomonadales	f:Veillonellaceae	g:Megasphaera	unclassified
OTU_19	1.77631	2R.II	Recto	d:Bacteria	Bacteroidetes	c:Bacteroidia	o:Bacteroidales	unclassified	unclassified	unclassified
OTU_9	1.76614	2AC.II	Cecum	d:Bacteria	Firmicutes	c:Clostridia	o:Clostridiales	f:Clostridiaceae_1	g:Clostridium_sensu_stricto	unclassified
OTU_19	1.74144	2R.I	Recto	d:Bacteria	Bacteroidetes	c:Bacteroidia	o:Bacteroidales	unclassified	unclassified	unclassified
OTU_30	1.7361	4AC.II	Cecum	d:Bacteria	Bacteroidetes	unclassified	unclassified	unclassified	unclassified	unclassified
OTU_24	1.7356	2AC.I	Cecum	d:Bacteria	Firmicutes	c:Clostridia	o:Clostridiales	f:Lachnospiraceae	g:Pseudobutyrivibrio	unclassified
OTU_11	1.73452	2R.III	Recto	d:Bacteria	Firmicutes	c:Negativicutes	o:Selenomonadales	f:Acidaminococcaceae	g:Phascolarctobacterium	s:Phascolarctobacterium_succinatutens
OTU_10	1.72537	4R.II	Recto	d:Bacteria	Bacteroidetes	c:Bacteroidia	o:Bacteroidales	f:Porphyromonadaceae	unclassified	unclassified
OTU_13	1.72459	2R.I	Recto	d:Bacteria	Bacteroidetes	c:Bacteroidia	o:Bacteroidales	unclassified	unclassified	unclassified
OTU_25	1.723	4R.III	Recto	d:Bacteria	Bacteroidetes	c:Bacteroidia	o:Bacteroidales	f:Porphyromonadaceae	unclassified	unclassified
OTU_10	1.69459	4R.III	Recto	d:Bacteria	Bacteroidetes	c:Bacteroidia	o:Bacteroidales	f:Porphyromonadaceae	unclassified	unclassified
OTU_13	1.6888	2R.II	Recto	d:Bacteria	Bacteroidetes	c:Bacteroidia	o:Bacteroidales	unclassified	unclassified	unclassified
OTU_10	1.68026	4R.I	Recto	d:Bacteria	Bacteroidetes	c:Bacteroidia	o:Bacteroidales	f:Porphyromonadaceae	unclassified	unclassified
OTU_30	1.67893	4AC.III	Cecum	d:Bacteria	Bacteroidetes	unclassified	unclassified	unclassified	unclassified	unclassified
OTU_13	1.67704	2R.III	Recto	d:Bacteria	Bacteroidetes	c:Bacteroidia	o:Bacteroidales	unclassified	unclassified	unclassified
OTU_14	1.67375	4R.II	Recto	d:Bacteria	Firmicutes	c:Negativicutes	o:Selenomonadales	f:Veillonellaceae	unclassified	unclassified
OTU_25	1.64366	4R.I	Recto	d:Bacteria	Bacteroidetes	c:Bacteroidia	o:Bacteroidales	f:Porphyromonadaceae	unclassified	unclassified
OTU_14	1.61886	4R.III	Recto	d:Bacteria	Firmicutes	c:Negativicutes	o:Selenomonadales	f:Veillonellaceae	unclassified	unclassified
OTU_14	1.60183	4R.I	Recto	d:Bacteria	Firmicutes	c:Negativicutes	o:Selenomonadales	f:Veillonellaceae	unclassified	unclassified
OTU_13	1.57176	2AC.III	Cecum	d:Bacteria	Bacteroidetes	c:Bacteroidia	o:Bacteroidales	unclassified	unclassified	unclassified
OTU_11	1.56355	2R.I	Recto	d:Bacteria	Firmicutes	c:Negativicutes	o:Selenomonadales	f:Acidaminococcaceae	g:Phascolarctobacterium	s:Phascolarctobacterium_succinatutens
OTU_13	1.56289	2AC.II	Cecum	d:Bacteria	Bacteroidetes	c:Bacteroidia	o:Bacteroidales	unclassified	unclassified	unclassified
OTU_24	1.56207	2R.III	Recto	d:Bacteria	Firmicutes	c:Clostridia	o:Clostridiales	f:Lachnospiraceae	g:Pseudobutyrivibrio	unclassified
OTU_10	1.55829	3AC.III	Cecum	d:Bacteria	Bacteroidetes	c:Bacteroidia	o:Bacteroidales	f:Porphyromonadaceae	unclassified	unclassified
OTU_10	1.55544	3AC.II	Cecum	d:Bacteria	Bacteroidetes	c:Bacteroidia	o:Bacteroidales	f:Porphyromonadaceae	unclassified	unclassified
OTU_10	1.52502	3R.III	Recto	d:Bacteria	Bacteroidetes	c:Bacteroidia	o:Bacteroidales	f:Porphyromonadaceae	unclassified	unclassified
OTU_16	1.51894	2AC.II	Cecum	d:Bacteria	Bacteroidetes	c:Bacteroidia	o:Bacteroidales	f:Porphyromonadaceae	unclassified	unclassified
OTU_16	1.51286	2AC.III	Cecum	d:Bacteria	Bacteroidetes	c:Bacteroidia	o:Bacteroidales	f:Porphyromonadaceae	unclassified	unclassified
OTU_11	1.50155	2R.II	Recto	d:Bacteria	Firmicutes	c:Negativicutes	o:Selenomonadales	f:Acidaminococcaceae	g:Phascolarctobacterium	s:Phascolarctobacterium_succinatutens
OTU_24	1.49446	2AC.III	Cecum	d:Bacteria	Firmicutes	c:Clostridia	o:Clostridiales	f:Lachnospiraceae	g:Pseudobutyrivibrio	unclassified
OTU_30	1.49254	4AC.I	Cecum	d:Bacteria	Bacteroidetes	unclassified	unclassified	unclassified	unclassified	unclassified
OTU_19	1.48872	2AC.II	Cecum	d:Bacteria	Bacteroidetes	c:Bacteroidia	o:Bacteroidales	unclassified	unclassified	unclassified
OTU_19	1.47974	2AC.III	Cecum	d:Bacteria	Bacteroidetes	c:Bacteroidia	o:Bacteroidales	unclassified	unclassified	unclassified
OTU_24	1.47224	2AC.II	Cecum	d:Bacteria	Firmicutes	c:Clostridia	o:Clostridiales	f:Lachnospiraceae	g:Pseudobutyrivibrio	unclassified
OTU_24	1.46618	2R.I	Recto	d:Bacteria	Firmicutes	c:Clostridia	o:Clostridiales	f:Lachnospiraceae	g:Pseudobutyrivibrio	unclassified
OTU_10	1.46318	3R.I	Recto	d:Bacteria	Bacteroidetes	c:Bacteroidia	o:Bacteroidales	f:Porphyromonadaceae	unclassified	unclassified
OTU_16	1.44872	3AC.II	Cecum	d:Bacteria	Bacteroidetes	c:Bacteroidia	o:Bacteroidales	f:Porphyromonadaceae	unclassified	unclassified
OTU_10	1.43747	3R.II	Recto	d:Bacteria	Bacteroidetes	c:Bacteroidia	o:Bacteroidales	f:Porphyromonadaceae	unclassified	unclassified
OTU_10	1.42406	3AC.I	Cecum	d:Bacteria	Bacteroidetes	c:Bacteroidia	o:Bacteroidales	f:Porphyromonadaceae	unclassified	unclassified
OTU_24	1.39305	2R.II	Recto	d:Bacteria	Firmicutes	c:Clostridia	o:Clostridiales	f:Lachnospiraceae	g:Pseudobutyrivibrio	unclassified
OTU_19	1.38001	2AC.I	Cecum	d:Bacteria	Bacteroidetes	c:Bacteroidia	o:Bacteroidales	unclassified	unclassified	unclassified
OTU_16	1.37795	3AC.III	Cecum	d:Bacteria	Bacteroidetes	c:Bacteroidia	o:Bacteroidales	f:Porphyromonadaceae	unclassified	unclassified
OTU_22	1.3602	3R.II	Recto	d:Bacteria	Bacteroidetes	c:Bacteroidia	o:Bacteroidales	f:Porphyromonadaceae	unclassified	unclassified
OTU_5	1.3591	4AC.I	Cecum	d:Bacteria	Firmicutes	c:Erysipelotrichia	o:Erysipelotrichales	f:Erysipelotrichaceae	unclassified	unclassified
OTU_5	1.35668	4AC.II	Cecum	d:Bacteria	Firmicutes	c:Erysipelotrichia	o:Erysipelotrichales	f:Erysipelotrichaceae	unclassified	unclassified
OTU_16	1.3347	3R.III	Recto	d:Bacteria	Bacteroidetes	c:Bacteroidia	o:Bacteroidales	f:Porphyromonadaceae	unclassified	unclassified
OTU_16	1.33447	3AC.I	Cecum	d:Bacteria	Bacteroidetes	c:Bacteroidia	o:Bacteroidales	f:Porphyromonadaceae	unclassified	unclassified
OTU_5	1.33397	4AC.III	Cecum	d:Bacteria	Firmicutes	c:Erysipelotrichia	o:Erysipelotrichales	f:Erysipelotrichaceae	unclassified	unclassified
OTU_25	1.32707	4AC.II	Cecum	d:Bacteria	Bacteroidetes	c:Bacteroidia	o:Bacteroidales	f:Porphyromonadaceae	unclassified	unclassified
OTU_22	1.32612	3R.I	Recto	d:Bacteria	Bacteroidetes	c:Bacteroidia	o:Bacteroidales	f:Porphyromonadaceae	unclassified	unclassified
OTU_20	1.31638	2R.I	Recto	d:Bacteria	Bacteroidetes	unclassified	unclassified	unclassified	unclassified	unclassified
OTU_11	1.2926	3R.II	Recto	d:Bacteria	Firmicutes	c:Negativicutes	o:Selenomonadales	f:Acidaminococcaceae	g:Phascolarctobacterium	s:Phascolarctobacterium_succinatutens
OTU_22	1.28963	3R.III	Recto	d:Bacteria	Bacteroidetes	c:Bacteroidia	o:Bacteroidales	f:Porphyromonadaceae	unclassified	unclassified
OTU_16	1.28688	2AC.I	Cecum	d:Bacteria	Bacteroidetes	c:Bacteroidia	o:Bacteroidales	f:Porphyromonadaceae	unclassified	unclassified
OTU_16	1.28162	3R.I	Recto	d:Bacteria	Bacteroidetes	c:Bacteroidia	o:Bacteroidales	f:Porphyromonadaceae	unclassified	unclassified
OTU_20	1.27754	2R.II	Recto	d:Bacteria	Bacteroidetes	unclassified	unclassified	unclassified	unclassified	unclassified
OTU_11	1.26026	3R.I	Recto	d:Bacteria	Firmicutes	c:Negativicutes	o:Selenomonadales	f:Acidaminococcaceae	g:Phascolarctobacterium	s:Phascolarctobacterium_succinatutens
OTU_16	1.25396	3R.II	Recto	d:Bacteria	Bacteroidetes	c:Bacteroidia	o:Bacteroidales	f:Porphyromonadaceae	unclassified	unclassified
OTU_25	1.24222	4AC.III	Cecum	d:Bacteria	Bacteroidetes	c:Bacteroidia	o:Bacteroidales	f:Porphyromonadaceae	unclassified	unclassified
OTU_23	1.24138	3AC.III	Cecum	d:Bacteria	Tenericutes	c:Mollicutes	o:Mycoplasmatales	f:Mycoplasmataceae	g:Mycoplasma	unclassified
OTU_13	1.23185	2AC.I	Cecum	d:Bacteria	Bacteroidetes	c:Bacteroidia	o:Bacteroidales	unclassified	unclassified	unclassified
OTU_25	1.21424	4AC.I	Cecum	d:Bacteria	Bacteroidetes	c:Bacteroidia	o:Bacteroidales	f:Porphyromonadaceae	unclassified	unclassified
OTU_34	1.2047	4AC.I	Cecum	d:Bacteria	Bacteroidetes	unclassified	unclassified	unclassified	unclassified	unclassified
OTU_9	1.19457	3AC.I	Cecum	d:Bacteria	Firmicutes	c:Clostridia	o:Clostridiales	f:Clostridiaceae_1	g:Clostridium_sensu_stricto	unclassified
OTU_34	1.18718	4AC.III	Cecum	d:Bacteria	Bacteroidetes	unclassified	unclassified	unclassified	unclassified	unclassified
OTU_23	1.182	3AC.I	Cecum	d:Bacteria	Tenericutes	c:Mollicutes	o:Mycoplasmatales	f:Mycoplasmataceae	g:Mycoplasma	unclassified
OTU_14	1.18085	4AC.II	Cecum	d:Bacteria	Firmicutes	c:Negativicutes	o:Selenomonadales	f:Veillonellaceae	unclassified	unclassified
OTU_34	1.18085	4AC.II	Cecum	d:Bacteria	Bacteroidetes	unclassified	unclassified	unclassified	unclassified	unclassified
OTU_11	1.17444	3R.III	Recto	d:Bacteria	Firmicutes	c:Negativicutes	o:Selenomonadales	f:Acidaminococcaceae	g:Phascolarctobacterium	s:Phascolarctobacterium_succinatutens
OTU_16	1.15968	2R.III	Recto	d:Bacteria	Bacteroidetes	c:Bacteroidia	o:Bacteroidales	f:Porphyromonadaceae	unclassified	unclassified
OTU_9	1.15909	3AC.III	Cecum	d:Bacteria	Firmicutes	c:Clostridia	o:Clostridiales	f:Clostridiaceae_1	g:Clostridium_sensu_stricto	unclassified
OTU_16	1.15722	2R.I	Recto	d:Bacteria	Bacteroidetes	c:Bacteroidia	o:Bacteroidales	f:Porphyromonadaceae	unclassified	unclassified
OTU_14	1.14752	4AC.I	Cecum	d:Bacteria	Firmicutes	c:Negativicutes	o:Selenomonadales	f:Veillonellaceae	unclassified	unclassified
OTU_14	1.14131	4AC.III	Cecum	d:Bacteria	Firmicutes	c:Negativicutes	o:Selenomonadales	f:Veillonellaceae	unclassified	unclassified
OTU_16	1.12879	2R.II	Recto	d:Bacteria	Bacteroidetes	c:Bacteroidia	o:Bacteroidales	f:Porphyromonadaceae	unclassified	unclassified
OTU_5	1.11947	4R.III	Recto	d:Bacteria	Firmicutes	c:Erysipelotrichia	o:Erysipelotrichales	f:Erysipelotrichaceae	unclassified	unclassified
OTU_9	1.10518	3AC.II	Cecum	d:Bacteria	Firmicutes	c:Clostridia	o:Clostridiales	f:Clostridiaceae_1	g:Clostridium_sensu_stricto	unclassified
OTU_23	1.09787	3AC.II	Cecum	d:Bacteria	Tenericutes	c:Mollicutes	o:Mycoplasmatales	f:Mycoplasmataceae	g:Mycoplasma	unclassified
OTU_34	1.07214	4R.III	Recto	d:Bacteria	Bacteroidetes	unclassified	unclassified	unclassified	unclassified	unclassified
OTU_34	1.06498	4R.I	Recto	d:Bacteria	Bacteroidetes	unclassified	unclassified	unclassified	unclassified	unclassified
OTU_17	1.06221	2R.III	Recto	d:Bacteria	Bacteroidetes	unclassified	unclassified	unclassified	unclassified	unclassified
OTU_34	1.05627	4R.II	Recto	d:Bacteria	Bacteroidetes	unclassified	unclassified	unclassified	unclassified	unclassified
OTU_17	1.05003	2R.II	Recto	d:Bacteria	Bacteroidetes	unclassified	unclassified	unclassified	unclassified	unclassified
OTU_25	1.04487	2R.I	Recto	d:Bacteria	Bacteroidetes	c:Bacteroidia	o:Bacteroidales	f:Porphyromonadaceae	unclassified	unclassified
OTU_17	1.04112	2R.I	Recto	d:Bacteria	Bacteroidetes	unclassified	unclassified	unclassified	unclassified	unclassified
OTU_22	1.04038	4R.II	Recto	d:Bacteria	Bacteroidetes	c:Bacteroidia	o:Bacteroidales	f:Porphyromonadaceae	unclassified	unclassified
OTU_8	1.0245	4R.II	Recto	d:Bacteria	Firmicutes	c:Negativicutes	o:Selenomonadales	f:Acidaminococcaceae	g:Acidaminococcus	s:Acidaminococcus_fermentans
OTU_9	1.0202	4AC.III	Cecum	d:Bacteria	Firmicutes	c:Clostridia	o:Clostridiales	f:Clostridiaceae_1	g:Clostridium_sensu_stricto	unclassified
OTU_8	1.01269	4R.I	Recto	d:Bacteria	Firmicutes	c:Negativicutes	o:Selenomonadales	f:Acidaminococcaceae	g:Acidaminococcus	s:Acidaminococcus_fermentans
OTU_9	1.01057	4AC.II	Cecum	d:Bacteria	Firmicutes	c:Clostridia	o:Clostridiales	f:Clostridiaceae_1	g:Clostridium_sensu_stricto	unclassified
OTU_20	1.00222	2R.III	Recto	d:Bacteria	Bacteroidetes	unclassified	unclassified	unclassified	unclassified	unclassified
OTU_8	1.00114	4R.III	Recto	d:Bacteria	Firmicutes	c:Negativicutes	o:Selenomonadales	f:Acidaminococcaceae	g:Acidaminococcus	s:Acidaminococcus_fermentans
OTU_22	0.994036	4R.III	Recto	d:Bacteria	Bacteroidetes	c:Bacteroidia	o:Bacteroidales	f:Porphyromonadaceae	unclassified	unclassified
OTU_9	0.9874	4AC.I	Cecum	d:Bacteria	Firmicutes	c:Clostridia	o:Clostridiales	f:Clostridiaceae_1	g:Clostridium_sensu_stricto	unclassified
OTU_5	0.98082	4R.II	Recto	d:Bacteria	Firmicutes	c:Erysipelotrichia	o:Erysipelotrichales	f:Erysipelotrichaceae	unclassified	unclassified
OTU_25	0.977231	2R.III	Recto	d:Bacteria	Bacteroidetes	c:Bacteroidia	o:Bacteroidales	f:Porphyromonadaceae	unclassified	unclassified
OTU_25	0.971282	2R.II	Recto	d:Bacteria	Bacteroidetes	c:Bacteroidia	o:Bacteroidales	f:Porphyromonadaceae	unclassified	unclassified
OTU_11	0.963518	3AC.I	Cecum	d:Bacteria	Firmicutes	c:Negativicutes	o:Selenomonadales	f:Acidaminococcaceae	g:Phascolarctobacterium	s:Phascolarctobacterium_succinatutens
OTU_22	0.944712	4R.I	Recto	d:Bacteria	Bacteroidetes	c:Bacteroidia	o:Bacteroidales	f:Porphyromonadaceae	unclassified	unclassified
OTU_7	0.934041	3R.III	Recto	d:Bacteria	Fusobacteria	c:Fusobacteriia	o:Fusobacteriales	f:Fusobacteriaceae	g:Fusobacterium	s:Fusobacterium_necrophorum_subsp._funduliforme
OTU_35	0.929757	3AC.II	Cecum	d:Bacteria	Firmicutes	c:Negativicutes	o:Selenomonadales	f:Veillonellaceae	g:Veillonella	unclassified
OTU_7	0.919144	3R.II	Recto	d:Bacteria	Fusobacteria	c:Fusobacteriia	o:Fusobacteriales	f:Fusobacteriaceae	g:Fusobacterium	s:Fusobacterium_necrophorum_subsp._funduliforme
OTU_5	0.899393	4R.I	Recto	d:Bacteria	Firmicutes	c:Erysipelotrichia	o:Erysipelotrichales	f:Erysipelotrichaceae	unclassified	unclassified
OTU_22	0.897779	2R.II	Recto	d:Bacteria	Bacteroidetes	c:Bacteroidia	o:Bacteroidales	f:Porphyromonadaceae	unclassified	unclassified
OTU_11	0.896453	3AC.III	Cecum	d:Bacteria	Firmicutes	c:Negativicutes	o:Selenomonadales	f:Acidaminococcaceae	g:Phascolarctobacterium	s:Phascolarctobacterium_succinatutens
OTU_35	0.894359	3AC.I	Cecum	d:Bacteria	Firmicutes	c:Negativicutes	o:Selenomonadales	f:Veillonellaceae	g:Veillonella	unclassified
OTU_11	0.884438	3AC.II	Cecum	d:Bacteria	Firmicutes	c:Negativicutes	o:Selenomonadales	f:Acidaminococcaceae	g:Phascolarctobacterium	s:Phascolarctobacterium_succinatutens
OTU_7	0.873992	3R.I	Recto	d:Bacteria	Fusobacteria	c:Fusobacteriia	o:Fusobacteriales	f:Fusobacteriaceae	g:Fusobacterium	s:Fusobacterium_necrophorum_subsp._funduliforme
OTU_22	0.870721	2R.I	Recto	d:Bacteria	Bacteroidetes	c:Bacteroidia	o:Bacteroidales	f:Porphyromonadaceae	unclassified	unclassified
OTU_35	0.863186	3AC.III	Cecum	d:Bacteria	Firmicutes	c:Negativicutes	o:Selenomonadales	f:Veillonellaceae	g:Veillonella	unclassified
OTU_28	0.817168	2AC.III	Cecum	d:Bacteria	Firmicutes	unclassified	unclassified	unclassified	unclassified	unclassified
OTU_20	0.80479	2AC.II	Cecum	d:Bacteria	Bacteroidetes	unclassified	unclassified	unclassified	unclassified	unclassified
OTU_28	0.789783	2R.III	Recto	d:Bacteria	Firmicutes	unclassified	unclassified	unclassified	unclassified	unclassified
OTU_22	0.788465	4AC.II	Cecum	d:Bacteria	Bacteroidetes	c:Bacteroidia	o:Bacteroidales	f:Porphyromonadaceae	unclassified	unclassified
OTU_28	0.777095	2R.I	Recto	d:Bacteria	Firmicutes	unclassified	unclassified	unclassified	unclassified	unclassified
OTU_20	0.769316	2AC.III	Cecum	d:Bacteria	Bacteroidetes	unclassified	unclassified	unclassified	unclassified	unclassified
OTU_19	0.763386	3AC.III	Cecum	d:Bacteria	Bacteroidetes	c:Bacteroidia	o:Bacteroidales	unclassified	unclassified	unclassified
OTU_31	0.758752	3R.III	Recto	d:Archaea	Euryarchaeota	c:Methanobacteria	o:Methanobacteriales	f:Methanobacteriaceae	g:Methanobrevibacter	unclassified
OTU_22	0.758659	4AC.I	Cecum	d:Bacteria	Bacteroidetes	c:Bacteroidia	o:Bacteroidales	f:Porphyromonadaceae	unclassified	unclassified
OTU_31	0.757736	2AC.I	Cecum	d:Archaea	Euryarchaeota	c:Methanobacteria	o:Methanobacteriales	f:Methanobacteriaceae	g:Methanobrevibacter	unclassified
OTU_19	0.757611	3AC.I	Cecum	d:Bacteria	Bacteroidetes	c:Bacteroidia	o:Bacteroidales	unclassified	unclassified	unclassified
OTU_28	0.753503	2AC.I	Cecum	d:Bacteria	Firmicutes	unclassified	unclassified	unclassified	unclassified	unclassified
OTU_22	0.752293	2R.III	Recto	d:Bacteria	Bacteroidetes	c:Bacteroidia	o:Bacteroidales	f:Porphyromonadaceae	unclassified	unclassified
OTU_22	0.746803	4AC.III	Cecum	d:Bacteria	Bacteroidetes	c:Bacteroidia	o:Bacteroidales	f:Porphyromonadaceae	unclassified	unclassified
OTU_25	0.741616	2AC.II	Cecum	d:Bacteria	Bacteroidetes	c:Bacteroidia	o:Bacteroidales	f:Porphyromonadaceae	unclassified	unclassified
OTU_22	0.736187	2AC.III	Cecum	d:Bacteria	Bacteroidetes	c:Bacteroidia	o:Bacteroidales	f:Porphyromonadaceae	unclassified	unclassified
OTU_22	0.736122	2AC.II	Cecum	d:Bacteria	Bacteroidetes	c:Bacteroidia	o:Bacteroidales	f:Porphyromonadaceae	unclassified	unclassified
OTU_19	0.732403	3AC.II	Cecum	d:Bacteria	Bacteroidetes	c:Bacteroidia	o:Bacteroidales	unclassified	unclassified	unclassified
OTU_28	0.726274	2R.II	Recto	d:Bacteria	Firmicutes	unclassified	unclassified	unclassified	unclassified	unclassified
OTU_31	0.725979	3R.II	Recto	d:Archaea	Euryarchaeota	c:Methanobacteria	o:Methanobacteriales	f:Methanobacteriaceae	g:Methanobrevibacter	unclassified
OTU_28	0.722389	2AC.II	Cecum	d:Bacteria	Firmicutes	unclassified	unclassified	unclassified	unclassified	unclassified
OTU_14	0.678441	2AC.II	Cecum	d:Bacteria	Firmicutes	c:Negativicutes	o:Selenomonadales	f:Veillonellaceae	unclassified	unclassified
OTU_25	0.666249	2AC.III	Cecum	d:Bacteria	Bacteroidetes	c:Bacteroidia	o:Bacteroidales	f:Porphyromonadaceae	unclassified	unclassified
OTU_14	0.651526	2AC.III	Cecum	d:Bacteria	Firmicutes	c:Negativicutes	o:Selenomonadales	f:Veillonellaceae	unclassified	unclassified
OTU_17	0.651526	2AC.III	Cecum	d:Bacteria	Bacteroidetes	unclassified	unclassified	unclassified	unclassified	unclassified
OTU_17	0.648227	2AC.II	Cecum	d:Bacteria	Bacteroidetes	unclassified	unclassified	unclassified	unclassified	unclassified
OTU_31	0.647929	3R.I	Recto	d:Archaea	Euryarchaeota	c:Methanobacteria	o:Methanobacteriales	f:Methanobacteriaceae	g:Methanobrevibacter	unclassified
OTU_20	0.634974	2AC.I	Cecum	d:Bacteria	Bacteroidetes	unclassified	unclassified	unclassified	unclassified	unclassified
OTU_25	0.626508	2AC.I	Cecum	d:Bacteria	Bacteroidetes	c:Bacteroidia	o:Bacteroidales	f:Porphyromonadaceae	unclassified	unclassified
OTU_23	0.614485	4AC.II	Cecum	d:Bacteria	Tenericutes	c:Mollicutes	o:Mycoplasmatales	f:Mycoplasmataceae	g:Mycoplasma	unclassified
OTU_34	0.596876	2AC.I	Cecum	d:Bacteria	Bacteroidetes	unclassified	unclassified	unclassified	unclassified	unclassified
OTU_8	0.592275	4AC.II	Cecum	d:Bacteria	Firmicutes	c:Negativicutes	o:Selenomonadales	f:Acidaminococcaceae	g:Acidaminococcus	s:Acidaminococcus_fermentans
OTU_23	0.583497	4AC.III	Cecum	d:Bacteria	Tenericutes	c:Mollicutes	o:Mycoplasmatales	f:Mycoplasmataceae	g:Mycoplasma	unclassified
OTU_24	0.582715	3R.II	Recto	d:Bacteria	Firmicutes	c:Clostridia	o:Clostridiales	f:Lachnospiraceae	g:Pseudobutyrivibrio	unclassified
OTU_31	0.582306	2AC.II	Cecum	d:Archaea	Euryarchaeota	c:Methanobacteria	o:Methanobacteriales	f:Methanobacteriaceae	g:Methanobrevibacter	unclassified
OTU_8	0.568041	4AC.I	Cecum	d:Bacteria	Firmicutes	c:Negativicutes	o:Selenomonadales	f:Acidaminococcaceae	g:Acidaminococcus	s:Acidaminococcus_fermentans
OTU_8	0.563313	4AC.III	Cecum	d:Bacteria	Firmicutes	c:Negativicutes	o:Selenomonadales	f:Acidaminococcaceae	g:Acidaminococcus	s:Acidaminococcus_fermentans
OTU_9	0.562345	2R.III	Recto	d:Bacteria	Firmicutes	c:Clostridia	o:Clostridiales	f:Clostridiaceae_1	g:Clostridium_sensu_stricto	unclassified
OTU_31	0.559502	2AC.III	Cecum	d:Archaea	Euryarchaeota	c:Methanobacteria	o:Methanobacteriales	f:Methanobacteriaceae	g:Methanobrevibacter	unclassified
OTU_24	0.558421	3R.III	Recto	d:Bacteria	Firmicutes	c:Clostridia	o:Clostridiales	f:Lachnospiraceae	g:Pseudobutyrivibrio	unclassified
OTU_23	0.554698	4AC.I	Cecum	d:Bacteria	Tenericutes	c:Mollicutes	o:Mycoplasmatales	f:Mycoplasmataceae	g:Mycoplasma	unclassified
OTU_18	0.552534	4R.I	Recto	d:Bacteria	Firmicutes	c:Negativicutes	o:Selenomonadales	f:Veillonellaceae	g:Megasphaera	unclassified
OTU_18	0.551453	4R.III	Recto	d:Bacteria	Firmicutes	c:Negativicutes	o:Selenomonadales	f:Veillonellaceae	g:Megasphaera	unclassified
OTU_17	0.546078	2AC.I	Cecum	d:Bacteria	Bacteroidetes	unclassified	unclassified	unclassified	unclassified	unclassified
OTU_18	0.540047	4R.II	Recto	d:Bacteria	Firmicutes	c:Negativicutes	o:Selenomonadales	f:Veillonellaceae	g:Megasphaera	unclassified
OTU_31	0.537558	3AC.I	Cecum	d:Archaea	Euryarchaeota	c:Methanobacteria	o:Methanobacteriales	f:Methanobacteriaceae	g:Methanobrevibacter	unclassified
OTU_31	0.535771	3AC.III	Cecum	d:Archaea	Euryarchaeota	c:Methanobacteria	o:Methanobacteriales	f:Methanobacteriaceae	g:Methanobrevibacter	unclassified
OTU_9	0.532017	2R.II	Recto	d:Bacteria	Firmicutes	c:Clostridia	o:Clostridiales	f:Clostridiaceae_1	g:Clostridium_sensu_stricto	unclassified
OTU_22	0.529145	2AC.I	Cecum	d:Bacteria	Bacteroidetes	c:Bacteroidia	o:Bacteroidales	f:Porphyromonadaceae	unclassified	unclassified
OTU_31	0.502887	3AC.II	Cecum	d:Archaea	Euryarchaeota	c:Methanobacteria	o:Methanobacteriales	f:Methanobacteriaceae	g:Methanobrevibacter	unclassified
OTU_9	0.501835	2R.I	Recto	d:Bacteria	Firmicutes	c:Clostridia	o:Clostridiales	f:Clostridiaceae_1	g:Clostridium_sensu_stricto	unclassified
OTU_35	0.497157	2AC.II	Cecum	d:Bacteria	Firmicutes	c:Negativicutes	o:Selenomonadales	f:Veillonellaceae	g:Veillonella	unclassified
OTU_23	0.493272	4R.I	Recto	d:Bacteria	Tenericutes	c:Mollicutes	o:Mycoplasmatales	f:Mycoplasmataceae	g:Mycoplasma	unclassified
OTU_24	0.487727	3R.I	Recto	d:Bacteria	Firmicutes	c:Clostridia	o:Clostridiales	f:Lachnospiraceae	g:Pseudobutyrivibrio	unclassified
OTU_7	0.480677	2AC.II	Cecum	d:Bacteria	Fusobacteria	c:Fusobacteriia	o:Fusobacteriales	f:Fusobacteriaceae	g:Fusobacterium	s:Fusobacterium_necrophorum_subsp._funduliforme
OTU_35	0.474841	2AC.III	Cecum	d:Bacteria	Firmicutes	c:Negativicutes	o:Selenomonadales	f:Veillonellaceae	g:Veillonella	unclassified
OTU_35	0.455015	2R.II	Recto	d:Bacteria	Firmicutes	c:Negativicutes	o:Selenomonadales	f:Veillonellaceae	g:Veillonella	unclassified
OTU_7	0.444482	2AC.I	Cecum	d:Bacteria	Fusobacteria	c:Fusobacteriia	o:Fusobacteriales	f:Fusobacteriaceae	g:Fusobacterium	s:Fusobacterium_necrophorum_subsp._funduliforme
OTU_35	0.431783	2AC.I	Cecum	d:Bacteria	Firmicutes	c:Negativicutes	o:Selenomonadales	f:Veillonellaceae	g:Veillonella	unclassified
OTU_35	0.430679	2R.I	Recto	d:Bacteria	Firmicutes	c:Negativicutes	o:Selenomonadales	f:Veillonellaceae	g:Veillonella	unclassified
OTU_7	0.426989	2AC.III	Cecum	d:Bacteria	Fusobacteria	c:Fusobacteriia	o:Fusobacteriales	f:Fusobacteriaceae	g:Fusobacterium	s:Fusobacterium_necrophorum_subsp._funduliforme
OTU_24	0.423846	4AC.II	Cecum	d:Bacteria	Firmicutes	c:Clostridia	o:Clostridiales	f:Lachnospiraceae	g:Pseudobutyrivibrio	unclassified
OTU_35	0.422384	2R.III	Recto	d:Bacteria	Firmicutes	c:Negativicutes	o:Selenomonadales	f:Veillonellaceae	g:Veillonella	unclassified
OTU_23	0.421764	2R.II	Recto	d:Bacteria	Tenericutes	c:Mollicutes	o:Mycoplasmatales	f:Mycoplasmataceae	g:Mycoplasma	unclassified
OTU_23	0.420919	4R.II	Recto	d:Bacteria	Tenericutes	c:Mollicutes	o:Mycoplasmatales	f:Mycoplasmataceae	g:Mycoplasma	unclassified
OTU_24	0.418356	4AC.III	Cecum	d:Bacteria	Firmicutes	c:Clostridia	o:Clostridiales	f:Lachnospiraceae	g:Pseudobutyrivibrio	unclassified
OTU_7	0.418323	4R.I	Recto	d:Bacteria	Fusobacteria	c:Fusobacteriia	o:Fusobacteriales	f:Fusobacteriaceae	g:Fusobacterium	s:Fusobacterium_necrophorum_subsp._funduliforme
OTU_34	0.417502	2AC.II	Cecum	d:Bacteria	Bacteroidetes	unclassified	unclassified	unclassified	unclassified	unclassified
OTU_7	0.416948	4R.II	Recto	d:Bacteria	Fusobacteria	c:Fusobacteriia	o:Fusobacteriales	f:Fusobacteriaceae	g:Fusobacterium	s:Fusobacterium_necrophorum_subsp._funduliforme
OTU_25	0.412251	3AC.II	Cecum	d:Bacteria	Bacteroidetes	c:Bacteroidia	o:Bacteroidales	f:Porphyromonadaceae	unclassified	unclassified
OTU_7	0.411815	4R.III	Recto	d:Bacteria	Fusobacteria	c:Fusobacteriia	o:Fusobacteriales	f:Fusobacteriaceae	g:Fusobacterium	s:Fusobacterium_necrophorum_subsp._funduliforme
OTU_25	0.402703	3AC.III	Cecum	d:Bacteria	Bacteroidetes	c:Bacteroidia	o:Bacteroidales	f:Porphyromonadaceae	unclassified	unclassified
OTU_34	0.397541	2AC.III	Cecum	d:Bacteria	Bacteroidetes	unclassified	unclassified	unclassified	unclassified	unclassified
OTU_23	0.395528	2AC.II	Cecum	d:Bacteria	Tenericutes	c:Mollicutes	o:Mycoplasmatales	f:Mycoplasmataceae	g:Mycoplasma	unclassified
OTU_23	0.394891	2R.III	Recto	d:Bacteria	Tenericutes	c:Mollicutes	o:Mycoplasmatales	f:Mycoplasmataceae	g:Mycoplasma	unclassified
OTU_14	0.393684	2AC.I	Cecum	d:Bacteria	Firmicutes	c:Negativicutes	o:Selenomonadales	f:Veillonellaceae	unclassified	unclassified
OTU_24	0.386954	4AC.I	Cecum	d:Bacteria	Firmicutes	c:Clostridia	o:Clostridiales	f:Lachnospiraceae	g:Pseudobutyrivibrio	unclassified
OTU_30	0.386763	2R.II	Recto	d:Bacteria	Bacteroidetes	unclassified	unclassified	unclassified	unclassified	unclassified
OTU_7	0.381236	4AC.I	Cecum	d:Bacteria	Fusobacteria	c:Fusobacteriia	o:Fusobacteriales	f:Fusobacteriaceae	g:Fusobacterium	s:Fusobacterium_necrophorum_subsp._funduliforme
OTU_23	0.37868	4R.III	Recto	d:Bacteria	Tenericutes	c:Mollicutes	o:Mycoplasmatales	f:Mycoplasmataceae	g:Mycoplasma	unclassified
OTU_23	0.376751	2AC.I	Cecum	d:Bacteria	Tenericutes	c:Mollicutes	o:Mycoplasmatales	f:Mycoplasmataceae	g:Mycoplasma	unclassified
OTU_13	0.37644	3AC.III	Cecum	d:Bacteria	Bacteroidetes	c:Bacteroidia	o:Bacteroidales	unclassified	unclassified	unclassified
OTU_8	0.368285	2AC.I	Cecum	d:Bacteria	Firmicutes	c:Negativicutes	o:Selenomonadales	f:Acidaminococcaceae	g:Acidaminococcus	s:Acidaminococcus_fermentans
OTU_7	0.360917	4AC.II	Cecum	d:Bacteria	Fusobacteria	c:Fusobacteriia	o:Fusobacteriales	f:Fusobacteriaceae	g:Fusobacterium	s:Fusobacterium_necrophorum_subsp._funduliforme
OTU_35	0.357384	4R.II	Recto	d:Bacteria	Firmicutes	c:Negativicutes	o:Selenomonadales	f:Veillonellaceae	g:Veillonella	unclassified
OTU_24	0.35738	4R.III	Recto	d:Bacteria	Firmicutes	c:Clostridia	o:Clostridiales	f:Lachnospiraceae	g:Pseudobutyrivibrio	unclassified
OTU_13	0.356699	3AC.II	Cecum	d:Bacteria	Bacteroidetes	c:Bacteroidia	o:Bacteroidales	unclassified	unclassified	unclassified
OTU_25	0.353657	3AC.I	Cecum	d:Bacteria	Bacteroidetes	c:Bacteroidia	o:Bacteroidales	f:Porphyromonadaceae	unclassified	unclassified
OTU_13	0.352085	3AC.I	Cecum	d:Bacteria	Bacteroidetes	c:Bacteroidia	o:Bacteroidales	unclassified	unclassified	unclassified
OTU_35	0.350345	4R.I	Recto	d:Bacteria	Firmicutes	c:Negativicutes	o:Selenomonadales	f:Veillonellaceae	g:Veillonella	unclassified
OTU_7	0.343126	4AC.III	Cecum	d:Bacteria	Fusobacteria	c:Fusobacteriia	o:Fusobacteriales	f:Fusobacteriaceae	g:Fusobacterium	s:Fusobacterium_necrophorum_subsp._funduliforme
OTU_8	0.327603	2AC.III	Cecum	d:Bacteria	Firmicutes	c:Negativicutes	o:Selenomonadales	f:Acidaminococcaceae	g:Acidaminococcus	s:Acidaminococcus_fermentans
OTU_20	0.325537	3R.III	Recto	d:Bacteria	Bacteroidetes	unclassified	unclassified	unclassified	unclassified	unclassified
OTU_23	0.323946	2R.I	Recto	d:Bacteria	Tenericutes	c:Mollicutes	o:Mycoplasmatales	f:Mycoplasmataceae	g:Mycoplasma	unclassified
OTU_30	0.322411	2R.III	Recto	d:Bacteria	Bacteroidetes	unclassified	unclassified	unclassified	unclassified	unclassified
OTU_35	0.321878	4R.III	Recto	d:Bacteria	Firmicutes	c:Negativicutes	o:Selenomonadales	f:Veillonellaceae	g:Veillonella	unclassified
OTU_24	0.317675	4R.II	Recto	d:Bacteria	Firmicutes	c:Clostridia	o:Clostridiales	f:Lachnospiraceae	g:Pseudobutyrivibrio	unclassified
OTU_8	0.315873	2AC.II	Cecum	d:Bacteria	Firmicutes	c:Negativicutes	o:Selenomonadales	f:Acidaminococcaceae	g:Acidaminococcus	s:Acidaminococcus_fermentans
OTU_30	0.314583	2R.I	Recto	d:Bacteria	Bacteroidetes	unclassified	unclassified	unclassified	unclassified	unclassified
OTU_20	0.312284	3R.II	Recto	d:Bacteria	Bacteroidetes	unclassified	unclassified	unclassified	unclassified	unclassified
OTU_23	0.305518	2AC.III	Cecum	d:Bacteria	Tenericutes	c:Mollicutes	o:Mycoplasmatales	f:Mycoplasmataceae	g:Mycoplasma	unclassified
OTU_24	0.303284	4R.I	Recto	d:Bacteria	Firmicutes	c:Clostridia	o:Clostridiales	f:Lachnospiraceae	g:Pseudobutyrivibrio	unclassified
OTU_20	0.295484	3R.I	Recto	d:Bacteria	Bacteroidetes	unclassified	unclassified	unclassified	unclassified	unclassified
OTU_14	0.294919	2R.III	Recto	d:Bacteria	Firmicutes	c:Negativicutes	o:Selenomonadales	f:Veillonellaceae	unclassified	unclassified
OTU_34	0.290509	2R.II	Recto	d:Bacteria	Bacteroidetes	unclassified	unclassified	unclassified	unclassified	unclassified
OTU_31	0.286883	4AC.II	Cecum	d:Archaea	Euryarchaeota	c:Methanobacteria	o:Methanobacteriales	f:Methanobacteriaceae	g:Methanobrevibacter	unclassified
OTU_34	0.282422	2R.III	Recto	d:Bacteria	Bacteroidetes	unclassified	unclassified	unclassified	unclassified	unclassified
OTU_14	0.277133	2R.I	Recto	d:Bacteria	Firmicutes	c:Negativicutes	o:Selenomonadales	f:Veillonellaceae	unclassified	unclassified
OTU_31	0.277069	4AC.III	Cecum	d:Archaea	Euryarchaeota	c:Methanobacteria	o:Methanobacteriales	f:Methanobacteriaceae	g:Methanobrevibacter	unclassified
OTU_14	0.273009	2R.II	Recto	d:Bacteria	Firmicutes	c:Negativicutes	o:Selenomonadales	f:Veillonellaceae	unclassified	unclassified
OTU_34	0.271515	2R.I	Recto	d:Bacteria	Bacteroidetes	unclassified	unclassified	unclassified	unclassified	unclassified
OTU_35	0.253568	4AC.II	Cecum	d:Bacteria	Firmicutes	c:Negativicutes	o:Selenomonadales	f:Veillonellaceae	g:Veillonella	unclassified
OTU_18	0.253216	4AC.III	Cecum	d:Bacteria	Firmicutes	c:Negativicutes	o:Selenomonadales	f:Veillonellaceae	g:Megasphaera	unclassified
OTU_20	0.252905	3AC.II	Cecum	d:Bacteria	Bacteroidetes	unclassified	unclassified	unclassified	unclassified	unclassified
OTU_31	0.251615	4AC.I	Cecum	d:Archaea	Euryarchaeota	c:Methanobacteria	o:Methanobacteriales	f:Methanobacteriaceae	g:Methanobrevibacter	unclassified
OTU_7	0.249045	2R.I	Recto	d:Bacteria	Fusobacteria	c:Fusobacteriia	o:Fusobacteriales	f:Fusobacteriaceae	g:Fusobacterium	s:Fusobacterium_necrophorum_subsp._funduliforme
OTU_30	0.245523	2AC.I	Cecum	d:Bacteria	Bacteroidetes	unclassified	unclassified	unclassified	unclassified	unclassified
OTU_20	0.242058	3AC.I	Cecum	d:Bacteria	Bacteroidetes	unclassified	unclassified	unclassified	unclassified	unclassified
OTU_35	0.238536	4AC.III	Cecum	d:Bacteria	Firmicutes	c:Negativicutes	o:Selenomonadales	f:Veillonellaceae	g:Veillonella	unclassified
OTU_35	0.230648	4AC.I	Cecum	d:Bacteria	Firmicutes	c:Negativicutes	o:Selenomonadales	f:Veillonellaceae	g:Veillonella	unclassified
OTU_27	0.23038	3R.III	Recto	d:Bacteria	Fusobacteria	c:Fusobacteriia	o:Fusobacteriales	f:Fusobacteriaceae	g:Fusobacterium	s:Fusobacterium_necrophorum_subsp._funduliforme
OTU_7	0.229937	2R.III	Recto	d:Bacteria	Fusobacteria	c:Fusobacteriia	o:Fusobacteriales	f:Fusobacteriaceae	g:Fusobacterium	s:Fusobacterium_necrophorum_subsp._funduliforme
OTU_18	0.225805	4AC.II	Cecum	d:Bacteria	Firmicutes	c:Negativicutes	o:Selenomonadales	f:Veillonellaceae	g:Megasphaera	unclassified
OTU_29	0.224283	3R.I	Recto	d:Bacteria	Fusobacteria	c:Fusobacteriia	o:Fusobacteriales	f:Fusobacteriaceae	g:Fusobacterium	s:Fusobacterium_necrophorum_subsp._funduliforme
OTU_30	0.220856	2AC.III	Cecum	d:Bacteria	Bacteroidetes	unclassified	unclassified	unclassified	unclassified	unclassified
OTU_18	0.21921	4AC.I	Cecum	d:Bacteria	Firmicutes	c:Negativicutes	o:Selenomonadales	f:Veillonellaceae	g:Megasphaera	unclassified
OTU_20	0.21711	3AC.III	Cecum	d:Bacteria	Bacteroidetes	unclassified	unclassified	unclassified	unclassified	unclassified
OTU_30	0.214245	2AC.II	Cecum	d:Bacteria	Bacteroidetes	unclassified	unclassified	unclassified	unclassified	unclassified
OTU_27	0.210872	3R.II	Recto	d:Bacteria	Fusobacteria	c:Fusobacteriia	o:Fusobacteriales	f:Fusobacteriaceae	g:Fusobacterium	s:Fusobacterium_necrophorum_subsp._funduliforme
OTU_27	0.210043	3R.I	Recto	d:Bacteria	Fusobacteria	c:Fusobacteriia	o:Fusobacteriales	f:Fusobacteriaceae	g:Fusobacterium	s:Fusobacterium_necrophorum_subsp._funduliforme
OTU_7	0.201257	2R.II	Recto	d:Bacteria	Fusobacteria	c:Fusobacteriia	o:Fusobacteriales	f:Fusobacteriaceae	g:Fusobacterium	s:Fusobacterium_necrophorum_subsp._funduliforme
OTU_29	0.200331	3R.III	Recto	d:Bacteria	Fusobacteria	c:Fusobacteriia	o:Fusobacteriales	f:Fusobacteriaceae	g:Fusobacterium	s:Fusobacterium_necrophorum_subsp._funduliforme
OTU_29	0.186726	3R.II	Recto	d:Bacteria	Fusobacteria	c:Fusobacteriia	o:Fusobacteriales	f:Fusobacteriaceae	g:Fusobacterium	s:Fusobacterium_necrophorum_subsp._funduliforme
OTU_31	0.175006	2R.II	Recto	d:Archaea	Euryarchaeota	c:Methanobacteria	o:Methanobacteriales	f:Methanobacteriaceae	g:Methanobrevibacter	unclassified
OTU_31	0.174144	2R.I	Recto	d:Archaea	Euryarchaeota	c:Methanobacteria	o:Methanobacteriales	f:Methanobacteriaceae	g:Methanobrevibacter	unclassified
OTU_18	0.170297	2AC.II	Cecum	d:Bacteria	Firmicutes	c:Negativicutes	o:Selenomonadales	f:Veillonellaceae	g:Megasphaera	unclassified
OTU_31	0.169953	2R.III	Recto	d:Archaea	Euryarchaeota	c:Methanobacteria	o:Methanobacteriales	f:Methanobacteriaceae	g:Methanobrevibacter	unclassified
OTU_27	0.15828	2AC.III	Cecum	d:Bacteria	Fusobacteria	c:Fusobacteriia	o:Fusobacteriales	f:Fusobacteriaceae	g:Fusobacterium	s:Fusobacterium_necrophorum_subsp._funduliforme
OTU_27	0.14283	2AC.II	Cecum	d:Bacteria	Fusobacteria	c:Fusobacteriia	o:Fusobacteriales	f:Fusobacteriaceae	g:Fusobacterium	s:Fusobacterium_necrophorum_subsp._funduliforme
OTU_18	0.128833	2AC.III	Cecum	d:Bacteria	Firmicutes	c:Negativicutes	o:Selenomonadales	f:Veillonellaceae	g:Megasphaera	unclassified
OTU_27	0.122762	2AC.I	Cecum	d:Bacteria	Fusobacteria	c:Fusobacteriia	o:Fusobacteriales	f:Fusobacteriaceae	g:Fusobacterium	s:Fusobacterium_necrophorum_subsp._funduliforme
OTU_27	0.091003	2R.II	Recto	d:Bacteria	Fusobacteria	c:Fusobacteriia	o:Fusobacteriales	f:Fusobacteriaceae	g:Fusobacterium	s:Fusobacterium_necrophorum_subsp._funduliforme
OTU_18	0.0888964	2AC.I	Cecum	d:Bacteria	Firmicutes	c:Negativicutes	o:Selenomonadales	f:Veillonellaceae	g:Megasphaera	unclassified
OTU_28	0.0801322	3R.III	Recto	d:Bacteria	Firmicutes	unclassified	unclassified	unclassified	unclassified	unclassified
OTU_35	0.0776281	3R.III	Recto	d:Bacteria	Firmicutes	c:Negativicutes	o:Selenomonadales	f:Veillonellaceae	g:Veillonella	unclassified
OTU_28	0.0772661	3R.II	Recto	d:Bacteria	Firmicutes	unclassified	unclassified	unclassified	unclassified	unclassified
OTU_35	0.0772661	3R.II	Recto	d:Bacteria	Firmicutes	c:Negativicutes	o:Selenomonadales	f:Veillonellaceae	g:Veillonella	unclassified
OTU_29	0.0761969	2AC.I	Cecum	d:Bacteria	Fusobacteria	c:Fusobacteriia	o:Fusobacteriales	f:Fusobacteriaceae	g:Fusobacterium	s:Fusobacterium_necrophorum_subsp._funduliforme
OTU_28	0.072981	3R.I	Recto	d:Bacteria	Firmicutes	unclassified	unclassified	unclassified	unclassified	unclassified
OTU_34	0.0687084	3AC.II	Cecum	d:Bacteria	Bacteroidetes	unclassified	unclassified	unclassified	unclassified	unclassified
OTU_29	0.0686681	2AC.II	Cecum	d:Bacteria	Fusobacteria	c:Fusobacteriia	o:Fusobacteriales	f:Fusobacteriaceae	g:Fusobacterium	s:Fusobacterium_necrophorum_subsp._funduliforme
OTU_27	0.0655382	2R.I	Recto	d:Bacteria	Fusobacteria	c:Fusobacteriia	o:Fusobacteriales	f:Fusobacteriaceae	g:Fusobacterium	s:Fusobacterium_necrophorum_subsp._funduliforme
OTU_28	0.0628609	3AC.II	Cecum	d:Bacteria	Firmicutes	unclassified	unclassified	unclassified	unclassified	unclassified
OTU_28	0.0612809	3AC.III	Cecum	d:Bacteria	Firmicutes	unclassified	unclassified	unclassified	unclassified	unclassified
OTU_34	0.0600992	3R.III	Recto	d:Bacteria	Bacteroidetes	unclassified	unclassified	unclassified	unclassified	unclassified
OTU_19	0.0587408	3R.I	Recto	d:Bacteria	Bacteroidetes	c:Bacteroidia	o:Bacteroidales	unclassified	unclassified	unclassified
OTU_19	0.0563398	3R.II	Recto	d:Bacteria	Bacteroidetes	c:Bacteroidia	o:Bacteroidales	unclassified	unclassified	unclassified
OTU_19	0.0550909	3R.III	Recto	d:Bacteria	Bacteroidetes	c:Bacteroidia	o:Bacteroidales	unclassified	unclassified	unclassified
OTU_34	0.0542774	3AC.III	Cecum	d:Bacteria	Bacteroidetes	unclassified	unclassified	unclassified	unclassified	unclassified
OTU_8	0.0524305	2R.I	Recto	d:Bacteria	Firmicutes	c:Negativicutes	o:Selenomonadales	f:Acidaminococcaceae	g:Acidaminococcus	s:Acidaminococcus_fermentans
OTU_35	0.0516207	3R.I	Recto	d:Bacteria	Firmicutes	c:Negativicutes	o:Selenomonadales	f:Veillonellaceae	g:Veillonella	unclassified
OTU_27	0.0499863	2R.III	Recto	d:Bacteria	Fusobacteria	c:Fusobacteriia	o:Fusobacteriales	f:Fusobacteriaceae	g:Fusobacterium	s:Fusobacterium_necrophorum_subsp._funduliforme
OTU_34	0.0480607	3R.I	Recto	d:Bacteria	Bacteroidetes	unclassified	unclassified	unclassified	unclassified	unclassified
OTU_28	0.0471542	3AC.I	Cecum	d:Bacteria	Firmicutes	unclassified	unclassified	unclassified	unclassified	unclassified
OTU_34	0.0455824	3AC.I	Cecum	d:Bacteria	Bacteroidetes	unclassified	unclassified	unclassified	unclassified	unclassified
OTU_27	0.0426015	4R.III	Recto	d:Bacteria	Fusobacteria	c:Fusobacteriia	o:Fusobacteriales	f:Fusobacteriaceae	g:Fusobacterium	s:Fusobacterium_necrophorum_subsp._funduliforme
OTU_18	0.0411954	2R.I	Recto	d:Bacteria	Firmicutes	c:Negativicutes	o:Selenomonadales	f:Veillonellaceae	g:Megasphaera	unclassified
OTU_29	0.039989	2R.III	Recto	d:Bacteria	Fusobacteria	c:Fusobacteriia	o:Fusobacteriales	f:Fusobacteriaceae	g:Fusobacterium	s:Fusobacterium_necrophorum_subsp._funduliforme
OTU_8	0.039989	2R.III	Recto	d:Bacteria	Firmicutes	c:Negativicutes	o:Selenomonadales	f:Acidaminococcaceae	g:Acidaminococcus	s:Acidaminococcus_fermentans
OTU_34	0.038633	3R.II	Recto	d:Bacteria	Bacteroidetes	unclassified	unclassified	unclassified	unclassified	unclassified
OTU_29	0.0367512	2R.II	Recto	d:Bacteria	Fusobacteria	c:Fusobacteriia	o:Fusobacteriales	f:Fusobacteriaceae	g:Fusobacterium	s:Fusobacterium_necrophorum_subsp._funduliforme
OTU_8	0.0367512	2R.II	Recto	d:Bacteria	Firmicutes	c:Negativicutes	o:Selenomonadales	f:Acidaminococcaceae	g:Acidaminococcus	s:Acidaminococcus_fermentans
OTU_29	0.0355779	2R.I	Recto	d:Bacteria	Fusobacteria	c:Fusobacteriia	o:Fusobacteriales	f:Fusobacteriaceae	g:Fusobacterium	s:Fusobacterium_necrophorum_subsp._funduliforme
OTU_17	0.0332668	3AC.III	Cecum	d:Bacteria	Bacteroidetes	unclassified	unclassified	unclassified	unclassified	unclassified
OTU_18	0.0324911	2R.III	Recto	d:Bacteria	Firmicutes	c:Negativicutes	o:Selenomonadales	f:Veillonellaceae	g:Megasphaera	unclassified
OTU_13	0.0302604	3R.I	Recto	d:Bacteria	Bacteroidetes	c:Bacteroidia	o:Bacteroidales	unclassified	unclassified	unclassified
OTU_27	0.0296137	4AC.II	Cecum	d:Bacteria	Fusobacteria	c:Fusobacteriia	o:Fusobacteriales	f:Fusobacteriaceae	g:Fusobacterium	s:Fusobacterium_necrophorum_subsp._funduliforme
OTU_27	0.0278882	4R.I	Recto	d:Bacteria	Fusobacteria	c:Fusobacteriia	o:Fusobacteriales	f:Fusobacteriaceae	g:Fusobacterium	s:Fusobacterium_necrophorum_subsp._funduliforme
OTU_17	0.0267207	3AC.I	Cecum	d:Bacteria	Bacteroidetes	unclassified	unclassified	unclassified	unclassified	unclassified
OTU_18	0.0262509	2R.II	Recto	d:Bacteria	Firmicutes	c:Negativicutes	o:Selenomonadales	f:Veillonellaceae	g:Megasphaera	unclassified
OTU_29	0.0257666	2AC.III	Cecum	d:Bacteria	Fusobacteria	c:Fusobacteriia	o:Fusobacteriales	f:Fusobacteriaceae	g:Fusobacterium	s:Fusobacterium_necrophorum_subsp._funduliforme
OTU_13	0.0250413	3R.III	Recto	d:Bacteria	Bacteroidetes	c:Bacteroidia	o:Bacteroidales	unclassified	unclassified	unclassified
OTU_27	0.0247803	4AC.I	Cecum	d:Bacteria	Fusobacteria	c:Fusobacteriia	o:Fusobacteriales	f:Fusobacteriaceae	g:Fusobacterium	s:Fusobacterium_necrophorum_subsp._funduliforme
OTU_13	0.0241456	3R.II	Recto	d:Bacteria	Bacteroidetes	c:Bacteroidia	o:Bacteroidales	unclassified	unclassified	unclassified
OTU_27	0.0238536	4AC.III	Cecum	d:Bacteria	Fusobacteria	c:Fusobacteriia	o:Fusobacteriales	f:Fusobacteriaceae	g:Fusobacterium	s:Fusobacterium_necrophorum_subsp._funduliforme
OTU_17	0.0225359	3R.II	Recto	d:Bacteria	Bacteroidetes	unclassified	unclassified	unclassified	unclassified	unclassified
OTU_27	0.0218401	4R.II	Recto	d:Bacteria	Fusobacteria	c:Fusobacteriia	o:Fusobacteriales	f:Fusobacteriaceae	g:Fusobacterium	s:Fusobacterium_necrophorum_subsp._funduliforme
OTU_17	0.0146188	3AC.II	Cecum	d:Bacteria	Bacteroidetes	unclassified	unclassified	unclassified	unclassified	unclassified
OTU_17	0.0142402	3R.I	Recto	d:Bacteria	Bacteroidetes	unclassified	unclassified	unclassified	unclassified	unclassified
OTU_17	0.0125207	3R.III	Recto	d:Bacteria	Bacteroidetes	unclassified	unclassified	unclassified	unclassified	unclassified
OTU_29	0.00794187	4R.II	Recto	d:Bacteria	Fusobacteria	c:Fusobacteriia	o:Fusobacteriales	f:Fusobacteriaceae	g:Fusobacterium	s:Fusobacterium_necrophorum_subsp._funduliforme
OTU_30	0.00471542	3AC.I	Cecum	d:Bacteria	Bacteroidetes	unclassified	unclassified	unclassified	unclassified	unclassified
OTU_1	0.00438564	3AC.II	Cecum	d:Bacteria	Fusobacteria	c:Fusobacteriia	o:Fusobacteriales	f:Fusobacteriaceae	g:Fusobacterium	s:Fusobacterium_varium
OTU_30	0.00438564	3AC.II	Cecum	d:Bacteria	Bacteroidetes	unclassified	unclassified	unclassified	unclassified	unclassified
OTU_1	0.00356005	3R.I	Recto	d:Bacteria	Fusobacteria	c:Fusobacteriia	o:Fusobacteriales	f:Fusobacteriaceae	g:Fusobacterium	s:Fusobacterium_varium
OTU_30	0.00350177	3AC.III	Cecum	d:Bacteria	Bacteroidetes	unclassified	unclassified	unclassified	unclassified	unclassified
OTU_1	0.00314362	3AC.I	Cecum	d:Bacteria	Fusobacteria	c:Fusobacteriia	o:Fusobacteriales	f:Fusobacteriaceae	g:Fusobacterium	s:Fusobacterium_varium
OTU_29	0.0018349	4AC.III	Cecum	d:Bacteria	Fusobacteria	c:Fusobacteriia	o:Fusobacteriales	f:Fusobacteriaceae	g:Fusobacterium	s:Fusobacterium_necrophorum_subsp._funduliforme
OTU_15	0.00178002	3R.I	Recto	d:Bacteria	Fusobacteria	c:Fusobacteriia	o:Fusobacteriales	f:Fusobacteriaceae	g:Fusobacterium	s:Fusobacterium_varium
OTU_30	0.00178002	3R.I	Recto	d:Bacteria	Bacteroidetes	unclassified	unclassified	unclassified	unclassified	unclassified
OTU_1	0.00175088	3AC.III	Cecum	d:Bacteria	Fusobacteria	c:Fusobacteriia	o:Fusobacteriales	f:Fusobacteriaceae	g:Fusobacterium	s:Fusobacterium_varium
OTU_1	0.00160971	3R.II	Recto	d:Bacteria	Fusobacteria	c:Fusobacteriia	o:Fusobacteriales	f:Fusobacteriaceae	g:Fusobacterium	s:Fusobacterium_varium
OTU_15	0.00160971	3R.II	Recto	d:Bacteria	Fusobacteria	c:Fusobacteriia	o:Fusobacteriales	f:Fusobacteriaceae	g:Fusobacterium	s:Fusobacterium_varium
OTU_1	0	3R.III	Recto	d:Bacteria	Fusobacteria	c:Fusobacteriia	o:Fusobacteriales	f:Fusobacteriaceae	g:Fusobacterium	s:Fusobacterium_varium
OTU_15	0	3R.III	Recto	d:Bacteria	Fusobacteria	c:Fusobacteriia	o:Fusobacteriales	f:Fusobacteriaceae	g:Fusobacterium	s:Fusobacterium_varium
OTU_15	0	3AC.II	Cecum	d:Bacteria	Fusobacteria	c:Fusobacteriia	o:Fusobacteriales	f:Fusobacteriaceae	g:Fusobacterium	s:Fusobacterium_varium
OTU_15	0	3AC.III	Cecum	d:Bacteria	Fusobacteria	c:Fusobacteriia	o:Fusobacteriales	f:Fusobacteriaceae	g:Fusobacterium	s:Fusobacterium_varium
OTU_15	0	3AC.I	Cecum	d:Bacteria	Fusobacteria	c:Fusobacteriia	o:Fusobacteriales	f:Fusobacteriaceae	g:Fusobacterium	s:Fusobacterium_varium
OTU_29	0	4AC.II	Cecum	d:Bacteria	Fusobacteria	c:Fusobacteriia	o:Fusobacteriales	f:Fusobacteriaceae	g:Fusobacterium	s:Fusobacterium_necrophorum_subsp._funduliforme
OTU_29	0	4R.III	Recto	d:Bacteria	Fusobacteria	c:Fusobacteriia	o:Fusobacteriales	f:Fusobacteriaceae	g:Fusobacterium	s:Fusobacterium_necrophorum_subsp._funduliforme
OTU_29	0	4R.I	Recto	d:Bacteria	Fusobacteria	c:Fusobacteriia	o:Fusobacteriales	f:Fusobacteriaceae	g:Fusobacterium	s:Fusobacterium_necrophorum_subsp._funduliforme
OTU_29	0	4AC.I	Cecum	d:Bacteria	Fusobacteria	c:Fusobacteriia	o:Fusobacteriales	f:Fusobacteriaceae	g:Fusobacterium	s:Fusobacterium_necrophorum_subsp._funduliforme
OTU_30	0	3R.III	Recto	d:Bacteria	Bacteroidetes	unclassified	unclassified	unclassified	unclassified	unclassified
OTU_30	0	3R.II	Recto	d:Bacteria	Bacteroidetes	unclassified	unclassified	unclassified	unclassified	unclassified

## Sheet: Supplementary Fig. 3
Supplementary Fig. 3: Expression values of CAZymes in the recovered metagenome-assembled genomes (MAGs).
							MT
MAG_ID	Family	Subfamily	Phylum	tax	KO_definition	EC	MT_Cecum_2	MT_Cecum_3	MT_Cecum_4	MT_Recto_2	MT_Recto_3	MT_Recto_4
MAG13	GH1	NA	Firmicutes	Streptococcus	6-phospho-beta-galactosidase	3.2.1.85	0	0	0	0	0.0553484	0
MAG13	GH1	NA	Firmicutes	Streptococcus	6-phospho-beta-galactosidase	3.2.1.85	0	0	0	0.0666733	0.151489	0
MAG13	GH1	NA	Firmicutes	Streptococcus	6-phospho-beta-glucosidase	3.2.1.86	0.0521223	0.0422294	0	0.105128	0.536899	0.0320585
MAG19	GH1	NA	Firmicutes	CAG-269	6-phospho-beta-glucosidase	3.2.1.86	6.20296e-10	1.31197	0.0131173	1.13477	3.51474	0.0283569
MAG4	GH1	NA	Firmicutes	Erysipelotrichaceae	6-phospho-beta-glucosidase	3.2.1.86	0.787508	0.685834	0.0385297	0	1.73093	0.102428
MAG4	GH1	NA	Firmicutes	Erysipelotrichaceae	6-phospho-beta-glucosidase	3.2.1.86	0.130393	0.387444	0	0.175297	0.706122	0.0267221
MAG4	GH1	NA	Firmicutes	Erysipelotrichaceae	6-phospho-beta-glucosidase	3.2.1.86	1.80618	2.8602	0.0504071	1.73734	8.86185	0.48498
MAG5	GH1	NA	Firmicutes	Ileibacterium	6-phospho-beta-glucosidase	3.2.1.86	28.2055	19.4257	6.60085	20.4709	11.4279	7.2971
MAG5	GH1	NA	Firmicutes	Ileibacterium	6-phospho-beta-glucosidase	3.2.1.86	20.9261	21.2445	8.33699	16.458	5.56841	1.0372
MAG5	GH1	NA	Firmicutes	Ileibacterium	6-phospho-beta-glucosidase	3.2.1.86	0.989017	0.579807	0.357644	0.509198	0.723276	0.0776188
MAG6	GH1	NA	Firmicutes	Allobaculum	6-phospho-beta-glucosidase	3.2.1.86	17.8958	42.129	5.79682	15.971	3.11397	1.71019
MAG6	GH1	NA	Firmicutes	Allobaculum	6-phospho-beta-glucosidase	3.2.1.86	57.4921	53.981	4.35084	42.8679	8.13184	5.06242
MAG7	GH1	NA	Firmicutes	Erysipelotrichaceae	6-phospho-beta-glucosidase	3.2.1.86	0.140611	0	0	0.141766	0	0.0246957
MAG7	GH1	NA	Firmicutes	Erysipelotrichaceae	6-phospho-beta-glucosidase	3.2.1.86	4.1404	0.462824	0.24761	3.37247	0.293203	0.802433
MAG7	GH1	NA	Firmicutes	Erysipelotrichaceae	6-phospho-beta-glucosidase	3.2.1.86	7.88981	1.92344	0.230681	11.131	0.147709	1.28898
MAG7	GH1	NA	Firmicutes	Erysipelotrichaceae	6-phospho-beta-glucosidase	3.2.1.86	0.483766	0.0356386	0.0533889	0.443436	0	0.135196
MAG7	GH1	NA	Firmicutes	Erysipelotrichaceae	6-phospho-beta-glucosidase	3.2.1.86	25.6238	5.80837	3.52063	34.2933	0.750873	3.92211
MAG7	GH1	NA	Firmicutes	Erysipelotrichaceae	6-phospho-beta-glucosidase	3.2.1.86	4.13367	0.669996	0.501829	5.20965	0.167926	0.838579
MAG78	GH1	NA	Proteobacteria	Escherichia coli	6-phospho-beta-glucosidase	3.2.1.86	0.690582	1.95871	0.104794	0.95741	2.00927	0.265355
MAG8	GH1	NA	Firmicutes	Erysipelotrichaceae	6-phospho-beta-glucosidase	3.2.1.86	1.12568	0.648852	0.64831	0.654538	1.49704	1.83279
MAG8	GH1	NA	Firmicutes	Erysipelotrichaceae	6-phospho-beta-glucosidase	3.2.1.86	8.11682	6.29441	14.3079	9.70084	1.59474	20.1074
MAG8	GH1	NA	Firmicutes	Erysipelotrichaceae	6-phospho-beta-glucosidase	3.2.1.86	8.69781	4.84708	11.3034	9.83558	2.57014	21.3267
MAG8	GH1	NA	Firmicutes	Erysipelotrichaceae	6-phospho-beta-glucosidase	3.2.1.86	1.12568	0.648852	0.64831	0.654538	1.49704	1.83279
MAG8	GH1	NA	Firmicutes	Erysipelotrichaceae	6-phospho-beta-glucosidase	3.2.1.86	2.24785	0.969339	1.402	1.60101	2.15244	4.20892
MAG78	GH1	NA	Proteobacteria	Escherichia coli	6-phospho-beta-glucosidase	3.2.1.86	0.0222528	0.108195	0	0.0224376	0.0278062	0
MAG13	GH1	NA	Firmicutes	Streptococcus	6-phospho-beta-glucosidase	3.2.1.86	0.177173	0.0358933	0.107541	0.223305	0.235231	0.0272329
MAG28	GH1	NA	Firmicutes	Clostridium	6-phospho-beta-glucosidase	3.2.1.86	0	0	0	0	0.235231	0
MAG14	GH1	NA	Firmicutes	Enterococcus	6-phospho-beta-glucosidase	3.2.1.86	0.0216309	0	0	0	0.0135163	0
MAG4	GH1	NA	Firmicutes	Erysipelotrichaceae	6-phospho-beta-glucosidase	3.2.1.86	0.0221467	0.143573	0	0.0669916	0.249068	0
MAG4	GH1	NA	Firmicutes	Erysipelotrichaceae	6-phospho-beta-glucosidase	3.2.1.86	1.12673	1.19536	0.248702	1.50779	2.06143	0.151121
MAG5	GH1	NA	Firmicutes	Ileibacterium	6-phospho-beta-glucosidase	3.2.1.86	8.8265	9.47876	3.82499	7.89863	1.14623	0.583781
MAG5	GH1	NA	Firmicutes	Ileibacterium	6-phospho-beta-glucosidase	3.2.1.86	7.2063	4.27252	3.63907	5.37424	3.31068	1.7165
MAG5	GH1	NA	Firmicutes	Ileibacterium	6-phospho-beta-glucosidase	3.2.1.86	0.231472	0.204638	0	0.233383	0.355063	0.0258729
MAG6	GH1	NA	Firmicutes	Allobaculum	6-phospho-beta-glucosidase	3.2.1.86	128.249	398.016	49.0897	127.663	15.9682	10.4548
MAG6	GH1	NA	Firmicutes	Allobaculum	6-phospho-beta-glucosidase	3.2.1.86	54.0165	114.724	10.2698	53.876	1.52381	2.70662
MAG7	GH1	NA	Firmicutes	Erysipelotrichaceae	6-phospho-beta-glucosidase	3.2.1.86	1.91697	0.350623	0.0750553	1.30987	0.0385659	0.342467
MAG7	GH1	NA	Firmicutes	Erysipelotrichaceae	6-phospho-beta-glucosidase	3.2.1.86	0	0	0	0.0623769	0	0
MAG7	GH1	NA	Firmicutes	Erysipelotrichaceae	6-phospho-beta-glucosidase	3.2.1.86	6.08215	0.813031	1.16719	9.16686	0.117559	0.87373
MAG7	GH1	NA	Firmicutes	Erysipelotrichaceae	6-phospho-beta-glucosidase	3.2.1.86	0.352932	0.0336494	0.100814	0.313977	0.0129749	0.0510506
MAG78	GH1	NA	Proteobacteria	Escherichia coli	6-phospho-beta-glucosidase	3.2.1.86	0.0859235	0.0696307	0	0.129951	1.03357	0.132063
MAG8	GH1	NA	Firmicutes	Erysipelotrichaceae	6-phospho-beta-glucosidase	3.2.1.86	6.47293	5.53427	6.56115	6.46297	2.291	17.9777
MAG8	GH1	NA	Firmicutes	Erysipelotrichaceae	6-phospho-beta-glucosidase	3.2.1.86	8.12783	3.35385	4.45443	6.7754	1.53305	11.6724
MAG8	GH1	NA	Firmicutes	Erysipelotrichaceae	6-phospho-beta-glucosidase	3.2.1.86	0.459819	0.203258	0.558219	0.210732	0.182869	0.61675
MAG8	GH1	NA	Firmicutes	Erysipelotrichaceae	6-phospho-beta-glucosidase	3.2.1.86	4.39257	3.98485	4.80262	5.16517	2.09985	13.8653
MAG8	GH1	NA	Firmicutes	Erysipelotrichaceae	6-phospho-beta-glucosidase	3.2.1.86	11.2865	10.4339	20.9079	15.4888	1.97238	41.6821
MAG28	GH1	NA	Firmicutes	Clostridium	6-phospho-beta-glucosidase	3.2.1.86	0	0.107169	0	0	1.1706	0.243931
MAG28	GH1	NA	Firmicutes	Clostridium	6-phospho-beta-glucosidase	3.2.1.86	0	0.208892	0	0	0.926184	0.132063
MAG4	GH1	NA	Firmicutes	Erysipelotrichaceae	6-phospho-beta-glucosidase	3.2.1.86	0.0210429	0.0341063	0	0	0.394514	0
MAG4	GH1	NA	Firmicutes	Erysipelotrichaceae	6-phospho-beta-glucosidase	3.2.1.86	0	0	0	0	0.979876	0
MAG4	GH1	NA	Firmicutes	Erysipelotrichaceae	6-phospho-beta-glucosidase	3.2.1.86	0.0903092	0.658628	0.0548156	0.432538	2.8774	0.0832908
MAG4	GH1	NA	Firmicutes	Erysipelotrichaceae	6-phospho-beta-glucosidase	3.2.1.86	0.805975	0.847313	0.0528883	0.878544	1.33388	0.187495
MAG4	GH1	NA	Firmicutes	Erysipelotrichaceae	6-phospho-beta-glucosidase	3.2.1.86	0.147711	0.143586	0	0.119188	3.20675	0
MAG5	GH1	NA	Firmicutes	Ileibacterium	6-phospho-beta-glucosidase	3.2.1.86	8.23619	10.207	5.89299	7.98638	4.36342	2.09798
MAG5	GH1	NA	Firmicutes	Ileibacterium	6-phospho-beta-glucosidase	3.2.1.86	10.9217	12.0633	4.06288	8.15589	6.57897	0.965994
MAG6	GH1	NA	Firmicutes	Allobaculum	6-phospho-beta-glucosidase	3.2.1.86	106.255	233.202	20.1302	70.2225	37.696	11.9494
MAG7	GH1	NA	Firmicutes	Erysipelotrichaceae	6-phospho-beta-glucosidase	3.2.1.86	0.513168	0.0346553	0	0.582087	0.0534458	0.105163
MAG9	GH1	NA	Firmicutes	Erysipelotrichaceae	6-phospho-beta-glucosidase	3.2.1.86	0.143087	0	0.198524	0.0618273	0.0127759	0.226182
MAG9	GH1	NA	Firmicutes	Erysipelotrichaceae	6-phospho-beta-glucosidase	3.2.1.86	0.064592	0.0697919	0.261378	0.0217088	0	0.264739
MAG9	GH1	NA	Firmicutes	Erysipelotrichaceae	6-phospho-beta-glucosidase	3.2.1.86	0.174675	0.106163	0.742176	0.132092	0.0545713	0.429568
MAG9	GH1	NA	Firmicutes	Erysipelotrichaceae	6-phospho-beta-glucosidase	3.2.1.86	0.0438749	0.106664	0.266314	0.0221194	0	0.161851
MAG9	GH1	NA	Firmicutes	Erysipelotrichaceae	6-phospho-beta-glucosidase	3.2.1.86	0.530256	0.214848	0.0536428	0.75743	0	0.163008
MAG13	GH1	NA	Firmicutes	Streptococcus	6-phospho-beta-glucosidase	3.2.1.86	0.0632721	0.0341836	0	0.170118	0.0527208	0.0259318
MAG13	GH1	NA	Firmicutes	Streptococcus	6-phospho-beta-glucosidase	3.2.1.86	0	0	0	0	0	0
MAG13	GH1	NA	Firmicutes	Streptococcus	6-phospho-beta-glucosidase	3.2.1.86	0.0272061	0	0.0660475	0.027438	0.0679216	0.0334706
MAG14	GH1	NA	Firmicutes	Enterococcus	6-phospho-beta-glucosidase	3.2.1.86	0.218196	0.530078	0	0.0733812	0.226546	0.179116
MAG14	GH1	NA	Firmicutes	Enterococcus	6-phospho-beta-glucosidase	3.2.1.86	0	0.0588975	0	0	0.0453092	0
MAG2	GH1	NA	Firmicutes	Mycoplasma_B	6-phospho-beta-glucosidase	3.2.1.86	0	0	0	0.0662016	0.0410245	0.107646
MAG20	GH1	NA	Firmicutes	Lachnospirales	6-phospho-beta-glucosidase	3.2.1.86	1.93776	0	2.56151	2.27943	0.0134539	1.56196
MAG28	GH1	NA	Firmicutes	Clostridium	6-phospho-beta-glucosidase	3.2.1.86	0	0	0	0	0.164098	0.0269114
MAG28	GH1	NA	Firmicutes	Clostridium	6-phospho-beta-glucosidase	3.2.1.86	0.0218858	0	0	0	0.273496	0.0269114
MAG28	GH1	NA	Firmicutes	Clostridium	6-phospho-beta-glucosidase	3.2.1.86	0.0217322	0	0	0.0219122	0.393799	0
MAG28	GH1	NA	Firmicutes	Clostridium	6-phospho-beta-glucosidase	3.2.1.86	0.0214809	0	0	0	0.0402689	0.0264125
MAG38	GH1	NA	Fusobacteria	Fusobacterium_A	6-phospho-beta-glucosidase	3.2.1.86	0.0839814	0	0.0509765	0.0846744	0	0.1807
MAG4	GH1	NA	Firmicutes	Erysipelotrichaceae	6-phospho-beta-glucosidase	3.2.1.86	0.1755	0.142218	0	0.110597	1.15139	0.0539502
MAG4	GH1	NA	Firmicutes	Erysipelotrichaceae	6-phospho-beta-glucosidase	3.2.1.86	0.127121	0.480752	0	0.384514	0.887085	0.0521007
MAG4	GH1	NA	Firmicutes	Erysipelotrichaceae	6-phospho-beta-glucosidase	3.2.1.86	0.0214809	0.0348154	0	0	0.59061	0
MAG4	GH1	NA	Firmicutes	Erysipelotrichaceae	6-phospho-beta-glucosidase	3.2.1.86	2.93161	4.78571	0.358455	3.59375	9.48975	1.141
MAG4	GH1	NA	Firmicutes	Erysipelotrichaceae	6-phospho-beta-glucosidase	3.2.1.86	0.499374	0.674493	0.15156	0.755235	2.41871	0.383739
MAG4	GH1	NA	Firmicutes	Erysipelotrichaceae	6-phospho-beta-glucosidase	3.2.1.86	0.577314	2.11397	0	0.560528	10.0879	0.420651
MAG4	GH1	NA	Firmicutes	Erysipelotrichaceae	6-phospho-beta-glucosidase	3.2.1.86	0.0438749	0.0355546	0.106526	0.110597	0.603107	0.0269751
MAG4	GH1	NA	Firmicutes	Erysipelotrichaceae	6-phospho-beta-glucosidase	3.2.1.86	0.042764	0.0693105	0.0519148	0.0431175	0.721518	0.0262907
MAG4	GH1	NA	Firmicutes	Erysipelotrichaceae	6-phospho-beta-glucosidase	3.2.1.86	0.0214809	0	0	0	0.872492	0
MAG4	GH1	NA	Firmicutes	Erysipelotrichaceae	6-phospho-beta-glucosidase	3.2.1.86	2.31498	3.22562	0.493056	3.33723	5.31813	0.674087
MAG4	GH1	NA	Firmicutes	Erysipelotrichaceae	6-phospho-beta-glucosidase	3.2.1.86	0.104036	0.101174	0	0.0419575	4.36929	0
MAG5	GH1	NA	Firmicutes	Ileibacterium	6-phospho-beta-glucosidase	3.2.1.86	1.70835	0.649489	1.07537	1.27075	0.87453	0.259318
MAG5	GH1	NA	Firmicutes	Ileibacterium	6-phospho-beta-glucosidase	3.2.1.86	4.74495	5.03633	2.29394	5.37682	1.04967	1.29072
MAG5	GH1	NA	Firmicutes	Ileibacterium	6-phospho-beta-glucosidase	3.2.1.86	18.1347	16.3025	6.88183	14.1008	4.74976	1.72956
MAG6	GH1	NA	Firmicutes	Allobaculum	6-phospho-beta-glucosidase	3.2.1.86	8.39206	9.31908	0.615893	5.90377	1.90225	0.701755
MAG6	GH1	NA	Firmicutes	Allobaculum	6-phospho-beta-glucosidase	3.2.1.86	109.317	208.835	47.5611	104.803	12.7929	10.8678
MAG7	GH1	NA	Firmicutes	Erysipelotrichaceae	6-phospho-beta-glucosidase	3.2.1.86	2.2675	0.306263	0.15293	2.51906	0.0787253	0.103257
MAG7	GH1	NA	Firmicutes	Erysipelotrichaceae	6-phospho-beta-glucosidase	3.2.1.86	2.71845	0.216449	0.32446	2.78877	0.0277162	0.494279
MAG7	GH1	NA	Firmicutes	Erysipelotrichaceae	6-phospho-beta-glucosidase	3.2.1.86	1.08155	0.140233	0.105038	1.13412	0.135163	0.265974
MAG7	GH1	NA	Firmicutes	Erysipelotrichaceae	6-phospho-beta-glucosidase	3.2.1.86	5.12093	0.628259	0.56497	5.87199	0.193251	1.57683
MAG7	GH1	NA	Firmicutes	Erysipelotrichaceae	6-phospho-beta-glucosidase	3.2.1.86	1.39081	0.187695	0.281311	1.63731	0	0.0951664
MAG7	GH1	NA	Firmicutes	Erysipelotrichaceae	6-phospho-beta-glucosidase	3.2.1.86	0.146502	0	0.0592801	0.0738665	0.0152484	0
MAG7	GH1	NA	Firmicutes	Erysipelotrichaceae	6-phospho-beta-glucosidase	3.2.1.86	1.87709	0.0607983	0.0911196	1.28788	0.187051	0.601018
MAG7	GH1	NA	Firmicutes	Erysipelotrichaceae	6-phospho-beta-glucosidase	3.2.1.86	0.0965399	0	0	0.048728	0.0299978	0.0595076
MAG7	GH1	NA	Firmicutes	Erysipelotrichaceae	6-phospho-beta-glucosidase	3.2.1.86	1.34745	0.0507638	0.532472	1.0747	0.0390829	0.0771339
MAG7	GH1	NA	Firmicutes	Erysipelotrichaceae	6-phospho-beta-glucosidase	3.2.1.86	1.95813	0.517449	0.206708	2.31767	0.106404	0.10468
MAG7	GH1	NA	Firmicutes	Erysipelotrichaceae	6-phospho-beta-glucosidase	3.2.1.86	0.849292	0.167872	0.0502948	0.898059	0.0258922	0.0254683
MAG7	GH1	NA	Firmicutes	Erysipelotrichaceae	6-phospho-beta-glucosidase	3.2.1.86	1.03344	0.239285	0.307247	1.76498	0.0263604	0.492704
MAG78	GH1	NA	Proteobacteria	Escherichia coli	6-phospho-beta-glucosidase	3.2.1.86	0.391179	0.457888	0.105529	0.175297	4.5219	0.37411
MAG8	GH1	NA	Firmicutes	Erysipelotrichaceae	6-phospho-beta-glucosidase	3.2.1.86	1.77234	0.737626	0.614391	1.07361	0.125817	2.12301
MAG8	GH1	NA	Firmicutes	Erysipelotrichaceae	6-phospho-beta-glucosidase	3.2.1.86	4.5986	2.08161	4.52653	3.96817	3.49544	9.11763
MAG8	GH1	NA	Firmicutes	Erysipelotrichaceae	6-phospho-beta-glucosidase	3.2.1.86	8.09198	2.98841	3.18338	5.03972	1.53647	8.94134
MAG8	GH1	NA	Firmicutes	Erysipelotrichaceae	6-phospho-beta-glucosidase	3.2.1.86	3.86666	2.77786	4.87173	6.68022	0.56167	9.79091
MAG8	GH1	NA	Firmicutes	Erysipelotrichaceae	6-phospho-beta-glucosidase	3.2.1.86	3.50599	2.57822	3.92836	4.48779	0.6565	8.95814
MAG8	GH1	NA	Firmicutes	Erysipelotrichaceae	6-phospho-beta-glucosidase	3.2.1.86	8.86101	7.67329	6.51029	12.5669	2.48737	22.5365
MAG9	GH1	NA	Firmicutes	Erysipelotrichaceae	6-phospho-beta-glucosidase	3.2.1.86	0.322213	0.348154	0.521548	0.108293	0.0268459	0.792376
MAG9	GH1	NA	Firmicutes	Erysipelotrichaceae	6-phospho-beta-glucosidase	3.2.1.86	0.283846	0.495426	0.477113	0.154107	0.0136428	0.939681
MAG9	GH1	NA	Firmicutes	Erysipelotrichaceae	6-phospho-beta-glucosidase	3.2.1.86	0.152482	0.0706094	0.528883	0.0219636	0.0408329	0.455344
MAG9	GH1	NA	Firmicutes	Erysipelotrichaceae	6-phospho-beta-glucosidase	3.2.1.86	0.449964	0.947011	3.27601	0.635835	0.811485	4.4918
MAG9	GH1	NA	Firmicutes	Erysipelotrichaceae	6-phospho-beta-glucosidase	3.2.1.86	0.0646336	0.0348154	0.0521548	0	0	0.0528251
MAG9	GH1	NA	Firmicutes	Erysipelotrichaceae	6-phospho-beta-glucosidase	3.2.1.86	0.149674	0.103966	0.674893	0.107794	0.0133614	0.446942
MAG12	GH1	NA	Firmicutes	CAG-826	beta-glucosidase	3.2.1.21	0.671325	20.5928	0.291048	0.386829	0.688818	0.294874
MAG12	GH1	NA	Firmicutes	CAG-826	beta-glucosidase	3.2.1.21	0.519765	1.72657	0.883296	0.262084	0	0.22378
MAG20	GH1	NA	Firmicutes	Lachnospirales	beta-glucosidase	3.2.1.21	0.122085	0	0.355681	0.0246222	0	0.0300313
MAG10	GH1	NA	Firmicutes	CAG-826	beta-glucosidase	3.2.1.21	0.525182	0.20263	0.0607157	0.327853	0.046848	0.215325
MAG21	GH1	NA	Firmicutes	Lachnospiraceae	beta-glucosidase	3.2.1.21	0.012113	0.0588889	0	0.073288	0	0.0148979
MAG26	GH1	NA	Firmicutes	Lachnospiraceae	beta-glucosidase	3.2.1.21	0	0	0.147836	0.0615488	0	0
MAG27	GH1	NA	Firmicutes	Lachnospiraceae	beta-glucosidase	3.2.1.21	0.173935	0.140901	0	0	0	0
MAG49	GH1	NA	Bacteroidetes	Bacteroidaceae	beta-glucosidase	3.2.1.21	0.012113	0.0588889	0	0.073288	0	0.0148979
MAG9	GH1	NA	Firmicutes	Erysipelotrichaceae	beta-glucosidase	3.2.1.21	0.0651965	0.0352222	0.0527647	0.0219122	0.0271585	0.0801664
MAG70	GH10	NA	Fibrobacteres	Fibrobacter	endo-1,4-beta-xylanase	3.2.1.8	6.5848	0	0.0890737	8.72789	0	0.0450926
MAG71	GH10	NA	Fibrobacteres	Fibrobacter	endo-1,4-beta-xylanase	3.2.1.8	1.58682	0.0598194	1.83689	1.82295	0.0346114	1.02064
MAG73	GH10	NA	Planctomycetes	Thermoguttaceae	endo-1,4-beta-xylanase	3.2.1.8	0.460148	0.114658	1.1169	0.535656	0.264657	0.348645
MAG73	GH10	NA	Planctomycetes	Thermoguttaceae	endo-1,4-beta-xylanase	3.2.1.8	0.267675	0.0361516	0.758209	0.337373	0.195108	0.768027
MAG40	GH10	NA	Bacteroidetes	CAG-831	endo-1,4-beta-xylanase	3.2.1.8	0.219578	0.17789	3.19837	0.110726	0.188431	3.61318
MAG47	GH10	NA	Bacteroidetes	Bacteroidales	endo-1,4-beta-xylanase	3.2.1.8	41.2994	0.393955	6.28455	45.7195	0.0264609	2.85425
MAG47	GH10	NA	Bacteroidetes	Bacteroidales	endo-1,4-beta-xylanase	3.2.1.8	8.47748	0.0462464	1.45515	9.09721	0	1.08874
MAG56	GH10	NA	Bacteroidetes	Prevotella	endo-1,4-beta-xylanase	3.2.1.8	3.12041	0.9565	0	4.13946	0.0526272	0.103763
MAG57	GH10	NA	Bacteroidetes	Prevotella	endo-1,4-beta-xylanase	3.2.1.8	0.733125	0.913714	0.616068	1.05223	0.0703814	0.485703
MAG59	GH10	NA	Bacteroidetes	Bacteroidaceae	endo-1,4-beta-xylanase	3.2.1.8	0.169183	1.2792	0.821424	0.142193	0.0351907	0.277545
MAG61	GH10	NA	Bacteroidetes	Bacteroides	endo-1,4-beta-xylanase	3.2.1.8	0	1.01122	0.0688699	0	0	0.0349056
MAG76	GH10	NA	Spirochaetes	Treponema_D	endo-1,4-beta-xylanase	3.2.1.8	0.486964	0.789092	0.124445	0.697852	0.0320035	0.220685
MAG70	GH10	NA	Fibrobacteres	Fibrobacter	endo-1,4-beta-xylanase	3.2.1.8	8.72335	0.0266327	0.31913	11.907	0	0.08076
MAG76	GH10	NA	Spirochaetes	Treponema_D	endo-1,4-beta-xylanase	3.2.1.8	0.585479	0.977036	0.12544	0.555495	0.0538496	0.338636
MAG76	GH10	NA	Spirochaetes	Treponema_D	endo-1,4-beta-xylanase	3.2.1.8	1.04977	2.96055	0.203906	1.1431	0.0393627	0.206515
MAG47	GH10	NA	Bacteroidetes	Bacteroidales	endo-1,4-beta-xylanase	3.2.1.8	10.3324	0.197367	2.4388	9.8782	0	2.11304
MAG53	GH10	NA	Bacteroidetes	UBA4372	endo-1,4-beta-xylanase	3.2.1.8	0.435357	0.842488	0.613856	0.481283	0.228519	0.51767
MAG56	GH10	NA	Bacteroidetes	Prevotella	endo-1,4-beta-xylanase	3.2.1.8	1.69577	0.443366	0	2.57352	0.045607	0.0224133
MAG57	GH10	NA	Bacteroidetes	Prevotella	endo-1,4-beta-xylanase	3.2.1.8	0.942737	1.1889	0.667723	1.29331	0.0655691	0.675641
MAG59	GH10	NA	Bacteroidetes	Bacteroidaceae	endo-1,4-beta-xylanase	3.2.1.8	0.223536	1.70563	0.95794	0.424101	0.107001	0.856219
MAG61	GH10	NA	Bacteroidetes	Bacteroides	endo-1,4-beta-xylanase	3.2.1.8	0	0.879112	0.0642262	0.0266574	0	0.0487416
MAG48	GH10	NA	Bacteroidetes	UBA3663	endo-1,4-beta-xylanase	3.2.1.8	17.7247	0.138603	0.181623	15.0958	0.0334558	0.0656162
MAG53	GH10	NA	Bacteroidetes	UBA4372	endo-1,4-beta-xylanase	3.2.1.8	0.479351	0.776657	0.479164	0.85316	2.86804	3.60808
MAG53	GH10	NA	Bacteroidetes	UBA4372	endo-1,4-beta-xylanase	3.2.1.8	1.74917	1.59135	1.12682	1.90731	0.189748	1.66735
MAG56	GH10	NA	Bacteroidetes	Prevotella	endo-1,4-beta-xylanase	3.2.1.8	3.81205	1.84467	0.105777	4.34879	0	0.0357133
MAG57	GH10	NA	Bacteroidetes	Prevotella	endo-1,4-beta-xylanase	3.2.1.8	0.185217	0.131398	0.0843363	0.350004	0	0.0568808
MAG57	GH10	NA	Bacteroidetes	Prevotella	endo-1,4-beta-xylanase	3.2.1.8	0.274808	0.198015	0.148291	0.292396	0.0095524	0.150088
MAG57	GH10	NA	Bacteroidetes	Prevotella	endo-1,4-beta-xylanase	3.2.1.8	0.40009	0.25945	0.349746	0.37104	0.0500584	0.393348
MAG57	GH10	NA	Bacteroidetes	Prevotella	endo-1,4-beta-xylanase	3.2.1.8	1.40843	2.10749	1.70994	1.40167	0.033874	1.06536
MAG58	GH10	NA	Bacteroidetes	Bacteroidaceae	endo-1,4-beta-xylanase	3.2.1.8	3.81205	2.81555	0	4.83199	0.0408329	0.178566
MAG59	GH10	NA	Bacteroidetes	Bacteroidaceae	endo-1,4-beta-xylanase	3.2.1.8	1.04092	3.17798	1.9799	1.04934	0.0434003	1.386
MAG72	GH10	NA	Fibrobacteres	Fibrobacteraceae	endo-1,4-beta-xylanase	3.2.1.8	7.43667	1.21573	5.04735	8.42734	0.415156	3.79461
MAG72	GH10	NA	Fibrobacteres	Fibrobacteraceae	endo-1,4-beta-xylanase	3.2.1.8	3.39184	0.181257	1.4933	3.0625	0.186439	0.687265
MAG72	GH10	NA	Fibrobacteres	Fibrobacteraceae	endo-1,4-beta-xylanase	3.2.1.8	7.39819	0.302585	4.65587	7.09872	0.604945	4.2127
MAG72	GH11	NA	Fibrobacteres	Fibrobacteraceae	endo-1,4-beta-xylanase	3.2.1.8	71.3399	2.64592	29.3241	58.562	2.94057	14.6392
MAG72	GH11	NA	Fibrobacteres	Fibrobacteraceae	endo-1,4-beta-xylanase	3.2.1.8	24.5904	1.69271	24.1124	38.6579	1.65048	17.4408
MAG11	GH16	NA	Firmicutes	UBA733	Beta-glucanase	3.2.1.6	5.82075	2.23392	2.09285	8.44208	0.375531	0.850048
MAG51	GH16	NA	Bacteroidetes	UBA4372	Beta-glucanase	3.2.1.6	1.40037	0.0612928	1.28606	1.48933	0	2.05085
MAG52	GH16	NA	Bacteroidetes	UBA4372	Beta-glucanase	3.2.1.6	0.772763	2.80102	0.803846	1.03957	0.0687654	1.40471
MAG53	GH16	NA	Bacteroidetes	UBA4372	Beta-glucanase	3.2.1.6	0.0792446	0.449142	0.192337	0.359846	0.0740022	0.0488057
MAG61	GH16	NA	Bacteroidetes	Bacteroides	Beta-glucanase	3.2.1.6	0	0.0927776	0	0	0.0178649	0
MAG62	GH16	NA	Bacteroidetes	C941	Beta-glucanase	3.2.1.6	0.408418	1.71949	0.0991258	0.453373	0.228782	0.201255
MAG65	GH16	NA	Bacteroidetes	CAG-1031	Beta-glucanase	3.2.1.6	2.76332	21.4266	1.50594	2.04758	0.140763	0.416317
MAG70	GH16	NA	Fibrobacteres	Fibrobacter	Beta-glucanase	3.2.1.6	11.706	0	0	18.2608	0.0199425	0
MAG71	GH16	NA	Fibrobacteres	Fibrobacter	Beta-glucanase	3.2.1.6	0.261124	0	0	0.39532	0	0
MAG71	GH16	NA	Fibrobacteres	Fibrobacter	Beta-glucanase	3.2.1.6	3.93836	0.342635	3.46514	4.82479	0.0659995	1.36566
MAG71	GH16	NA	Fibrobacteres	Fibrobacter	Beta-glucanase	3.2.1.6	2.92518	0.180553	2.02894	2.97829	0.0521564	1.43958
MAG71	GH16	NA	Fibrobacteres	Fibrobacter	Beta-glucanase	3.2.1.6	0.590845	0.047862	0.502009	0.536348	0.0368592	0.145411
MAG76	GH16	NA	Spirochaetes	Treponema_D	Beta-glucanase	3.2.1.6	1.87968	2.21342	0.414723	3.57853	0.0265791	0.473736
MAG73	GH16	NA	Planctomycetes	Thermoguttaceae	beta-porphyranase	3.2.1.178	0.73306	0.178084	0.800676	0.295845	0.182656	0.902675
MAG73	GH16	NA	Planctomycetes	Thermoguttaceae	hypothetical protein		0.331548	0.535507	2.41221	0.504823	0.404607	1.45006
MAG67	GH16	NA	Bacteroidetes	F082	endo-1,3-1,4-beta-glycanase ExoK	3.2.1.-	4.56746	0.73543	18.3194	5.26472	0	12.4962
MAG72	GH16	NA	Fibrobacteres	Fibrobacteraceae	endo-1,3-1,4-beta-glycanase ExoK	3.2.1.-	11.1258	0.618279	4.13323	15.0115	0.128197	2.92592
MAG22	GH16	NA	Firmicutes	Lachnospiraceae	Glucan endo-1,3-beta-glucosidase A1	3.2.1.39	0.0464282	0.0502	0	0.132556	0	0
MAG47	GH16	NA	Bacteroidetes	Bacteroidales	Glucan endo-1,3-beta-glucosidase A1	3.2.1.39	7.55324	0.139908	0.785956	9.3565	0	0.849136
MAG52	GH16	NA	Bacteroidetes	UBA4372	Glucan endo-1,3-beta-glucosidase A1	3.2.1.39	0.615597	0.809983	0.186765	0.854078	0	0.568624
MAG64	GH16	NA	Bacteroidetes	CAG-1031	Glucan endo-1,3-beta-glucosidase A1	3.2.1.39	0.301553	2.50283	0.0914891	0.152131	0	0
MAG65	GH16	NA	Bacteroidetes	CAG-1031	Glucan endo-1,3-beta-glucosidase A1	3.2.1.39	4.98373	27.1532	1.78164	2.84579	0.288681	0.570998
MAG42	GH16	NA	Bacteroidetes	UBA932	licheninase	3.2.1.73	0	0.0360651	0.0540281	0.0224376	0	0.136818
MAG51	GH16	NA	Bacteroidetes	UBA4372	licheninase	3.2.1.73	4.46992	0.389528	3.72835	5.55725	0.0196231	5.92646
MAG51	GH16	NA	Bacteroidetes	UBA4372	licheninase	3.2.1.73	0.730179	0	0	0.58936	0	0.224779
MAG52	GH16	NA	Bacteroidetes	UBA4372	licheninase	3.2.1.73	1.1484	4.95207	0.864811	1.45332	0.122703	2.50365
MAG53	GH16	NA	Bacteroidetes	UBA4372	licheninase	3.2.1.73	0.140169	1.18673	0.642915	0.219787	0.282575	0.344503
MAG54	GH16	NA	Bacteroidetes	UBA4372	licheninase	3.2.1.73	0.490825	0.303023	0.113491	0.636333	0.0729967	0.0862314
MAG55	GH16	NA	Bacteroidetes	Bacteroidaceae	licheninase	3.2.1.73	6.80139	6.38138	7.58872	13.4746	0.122703	18.0175
MAG60	GH16	NA	Bacteroidetes	F0040	licheninase	3.2.1.73	0.0277755	0.0900072	0	0	0	0
MAG67	GH16	NA	Bacteroidetes	F082	licheninase	3.2.1.73	0.269564	0.124842	7.10624	0.368827	0.0240746	3.36114
MAG63	GH16	NA	Bacteroidetes	Muribaculaceae	licheninase	3.2.1.73	1.82715	4.97832	2.81199	1.61929	8.48116	7.79863
MAG76	GH16	NA	Spirochaetes	Treponema_D	licheninase	3.2.1.73	0.547704	1.01366	0.284863	0.63163	0.0730747	0.240933
MAG10	GH2	NA	Firmicutes	CAG-826	beta-galactosidase	3.2.1.23	0.719476	0.758094	0.655122	1.3781	0.0674867	0.508506
MAG12	GH2	NA	Firmicutes	CAG-826	beta-galactosidase	3.2.1.23	0.286128	1.21755	0.434226	0.0901407	0.0111831	0.241792
MAG17	GH2	NA	Firmicutes	F23-B02	beta-galactosidase	3.2.1.23	1.19084	0.0207624	1.71024	0.400081	0.00801584	1.27425
MAG21	GH2	NA	Firmicutes	Lachnospiraceae	beta-galactosidase	3.2.1.23	0.0393753	0.335662	0.0291283	0.0241777	0.0399402	0.0294699
MAG21	GH2	NA	Firmicutes	Lachnospiraceae	beta-galactosidase	3.2.1.23	0.138016	0	0.0837818	0.0869574	0.0593441	0.0212041
MAG21	GH2	NA	Firmicutes	Lachnospiraceae	beta-galactosidase	3.2.1.23	0.81263	4.31238	0.239202	0.49638	0.277506	0.136134
MAG21	GH2	NA	Firmicutes	Lachnospiraceae	beta-galactosidase	3.2.1.23	0.658373	3.60091	0.162595	0.49483	0.586982	0.109657
MAG21	GH2	NA	Firmicutes	Lachnospiraceae	beta-galactosidase	3.2.1.23	0.862598	3.8315	0.125673	0.521745	0.334485	0.106021
MAG22	GH2	NA	Firmicutes	Lachnospiraceae	beta-galactosidase	3.2.1.23	0.155268	0.139836	0	0.156523	0	0
MAG22	GH2	NA	Firmicutes	Lachnospiraceae	beta-galactosidase	3.2.1.23	0.216182	0.25317	0.0291659	0.205776	0	0.029508
MAG23	GH2	NA	Firmicutes	Blautia_A	beta-galactosidase	3.2.1.23	0.054572	0	0.0662414	0.0275187	0	0
MAG28	GH2	NA	Firmicutes	Clostridium	beta-galactosidase	3.2.1.23	0	0	0.0479245	0	1.31644	0.096949
MAG4	GH2	NA	Firmicutes	Erysipelotrichaceae	beta-galactosidase	3.2.1.23	0.670937	2.07951	0	1.0592	2.32954	0.0717898
MAG4	GH2	NA	Firmicutes	Erysipelotrichaceae	beta-galactosidase	3.2.1.23	1.06825	3.05169	0	1.47433	1.35076	0.172939
MAG40	GH2	NA	Bacteroidetes	CAG-831	beta-galactosidase	3.2.1.23	0.0265996	0.603805	2.97132	0.0268101	0.582741	3.13735
MAG40	GH2	NA	Bacteroidetes	CAG-831	beta-galactosidase	3.2.1.23	0.200946	0.488843	1.44374	0.143433	0.241325	1.90218
MAG40	GH2	NA	Bacteroidetes	CAG-831	beta-galactosidase	3.2.1.23	0.00954252	0.541633	1.6454	0.00961648	0.334751	2.30882
MAG44	GH2	NA	Bacteroidetes	UBA932	beta-galactosidase	3.2.1.23	0	0	0.294083	0.122147	0.0151297	0.178774
MAG45	GH2	NA	Bacteroidetes	RC9	beta-galactosidase	3.2.1.23	0.874872	0.41191	0.571155	0.530884	0.0117862	0.612339
MAG45	GH2	NA	Bacteroidetes	RC9	beta-galactosidase	3.2.1.23	0.165811	0.174794	0.583907	0.242276	0	0.407241
MAG45	GH2	NA	Bacteroidetes	RC9	beta-galactosidase	3.2.1.23	0.0884262	0.0318667	0.238609	0.198028	0	0.156875
MAG47	GH2	NA	Bacteroidetes	Bacteroidales	beta-galactosidase	3.2.1.23	0.557284	0.0306359	0.344086	1.50395	0	0.150808
MAG47	GH2	NA	Bacteroidetes	Bacteroidales	beta-galactosidase	3.2.1.23	1.2615	0.0300855	0.495591	1.59842	0	0.159487
MAG48	GH2	NA	Bacteroidetes	UBA3663	beta-galactosidase	3.2.1.23	2.48764	0.038062	0.0569964	3.34231	0.00980428	0
MAG48	GH2	NA	Bacteroidetes	UBA3663	beta-galactosidase	3.2.1.23	20.917	0.596188	0.320496	32.1172	0.0531454	0.289426
MAG48	GH2	NA	Bacteroidetes	UBA3663	beta-galactosidase	3.2.1.23	2.56096	0.112245	0	3.06912	0.0123872	0.0364334
MAG48	GH2	NA	Bacteroidetes	UBA3663	beta-galactosidase	3.2.1.23	8.56242	0.40473	0.104497	23.9862	0.0647008	0.126816
MAG49	GH2	NA	Bacteroidetes	Bacteroidaceae	beta-galactosidase	3.2.1.23	0.0202984	0.0877648	0	0.0136395	0.012705	0.0083132
MAG49	GH2	NA	Bacteroidetes	Bacteroidaceae	beta-galactosidase	3.2.1.23	0	0.671211	0	0	0.0593441	0.0212041
MAG5	GH2	NA	Firmicutes	Ileibacterium	beta-galactosidase	3.2.1.23	21.35	17.6382	8.44676	20.5553	1.79092	2.81168
MAG5	GH2	NA	Firmicutes	Ileibacterium	beta-galactosidase	3.2.1.23	1.27064	0.243374	0.461657	1.1696	1.40377	0.774174
MAG5	GH2	NA	Firmicutes	Ileibacterium	beta-galactosidase	3.2.1.23	0.27837	0.714294	0.0563207	0.0467823	0.347772	0.028528
MAG50	GH2	NA	Bacteroidetes	Bacteroidales	beta-galactosidase	3.2.1.23	1.1598	1.87946	1.43783	0.373261	0.184916	1.06229
MAG50	GH2	NA	Bacteroidetes	Bacteroidales	beta-galactosidase	3.2.1.23	0.176054	1.08482	0.541552	0.165607	0.014698	0.230689
MAG50	GH2	NA	Bacteroidetes	Bacteroidales	beta-galactosidase	3.2.1.23	2.73141	7.59795	7.00196	2.16956	0.433704	4.36801
MAG51	GH2	NA	Bacteroidetes	UBA4372	beta-galactosidase	3.2.1.23	3.05638	0.335375	1.14404	3.8562	0.0215845	2.83702
MAG51	GH2	NA	Bacteroidetes	UBA4372	beta-galactosidase	3.2.1.23	5.17559	0.169783	2.28123	6.20541	0.00921226	1.32172
MAG52	GH2	NA	Bacteroidetes	UBA4372	beta-galactosidase	3.2.1.23	1.6249	2.867	0.390679	2.04208	0.137593	2.32809
MAG52	GH2	NA	Bacteroidetes	UBA4372	beta-galactosidase	3.2.1.23	0.874117	3.03593	0.881209	1.38774	0.0361701	2.97726
MAG53	GH2	NA	Bacteroidetes	UBA4372	beta-galactosidase	3.2.1.23	0.293088	0.533332	0.138892	0.381767	0.112006	0.140441
MAG53	GH2	NA	Bacteroidetes	UBA4372	beta-galactosidase	3.2.1.23	0.67688	1.76112	1.43845	0.753496	0.654029	0.666634
MAG53	GH2	NA	Bacteroidetes	UBA4372	beta-galactosidase	3.2.1.23	0.212777	0.439169	0.328837	0.302148	0.0787598	0.213816
MAG53	GH2	NA	Bacteroidetes	UBA4372	beta-galactosidase	3.2.1.23	0.624093	2.50874	0.820921	0.799385	0.284863	0.84662
MAG53	GH2	NA	Bacteroidetes	UBA4372	beta-galactosidase	3.2.1.23	0.0553385	0.0448621	0.0335953	0.167333	0.0606107	0.0169983
MAG54	GH2	NA	Bacteroidetes	UBA4372	beta-galactosidase	3.2.1.23	0.424733	0.365326	0.0468892	0.389061	0.0242033	0.0474083
MAG55	GH2	NA	Bacteroidetes	Bacteroidaceae	beta-galactosidase	3.2.1.23	2.21205	2.32859	5.04225	3.71535	0.0364643	3.70585
MAG55	GH2	NA	Bacteroidetes	Bacteroidaceae	beta-galactosidase	3.2.1.23	1.67838	2.26158	3.0622	4.64477	0.0366245	6.62427
MAG55	GH2	NA	Bacteroidetes	Bacteroidaceae	beta-galactosidase	3.2.1.23	4.82501	4.08158	2.43484	12.7669	0.104656	8.87687
MAG56	GH2	NA	Bacteroidetes	Prevotella	beta-galactosidase	3.2.1.23	0.539514	0.543611	0.0312243	0.957421	0.0585192	0.0168645
MAG56	GH2	NA	Bacteroidetes	Prevotella	beta-galactosidase	3.2.1.23	0.491108	0.690013	0	0.630685	0.204805	0.0402374
MAG56	GH2	NA	Bacteroidetes	Prevotella	beta-galactosidase	3.2.1.23	0.4553	0.36884	0.0690807	0.430505	0.0177561	0
MAG56	GH2	NA	Bacteroidetes	Prevotella	beta-galactosidase	3.2.1.23	0.423404	0.376007	0	0.602679	0.00631434	0.0123819
MAG57	GH2	NA	Bacteroidetes	Prevotella	beta-galactosidase	3.2.1.23	0.123714	0.188848	0	0.124661	0.00456085	0.0446793
MAG57	GH2	NA	Bacteroidetes	Prevotella	beta-galactosidase	3.2.1.23	0.203387	0.164912	0.345753	0.297204	0	0.137395
MAG57	GH2	NA	Bacteroidetes	Prevotella	beta-galactosidase	3.2.1.23	0.067732	0.285628	0.115151	0.184272	0.0127361	0.133063
MAG57	GH2	NA	Bacteroidetes	Prevotella	beta-galactosidase	3.2.1.23	0.402439	0.217547	0.372325	0.337966	0.0420162	0.353049
MAG57	GH2	NA	Bacteroidetes	Prevotella	beta-galactosidase	3.2.1.23	0.161229	0.276849	0.0690983	0.105133	0.00594115	0.139776
MAG57	GH2	NA	Bacteroidetes	Prevotella	beta-galactosidase	3.2.1.23	0.246979	0.218452	0.299892	0.305482	0.01406	0.193061
MAG57	GH2	NA	Bacteroidetes	Prevotella	beta-galactosidase	3.2.1.23	0.139275	0.255982	0.135296	0.187137	0	0.193856
MAG57	GH2	NA	Bacteroidetes	Prevotella	beta-galactosidase	3.2.1.23	0.389358	0.469512	0.557647	0.342077	0.00625338	0.220717
MAG58	GH2	NA	Bacteroidetes	Bacteroidaceae	beta-galactosidase	3.2.1.23	0.238081	0.329826	0	0.397589	0	0.0625952
MAG59	GH2	NA	Bacteroidetes	Bacteroidaceae	beta-galactosidase	3.2.1.23	0.0928498	0.511964	0.315691	0.0935684	0.01745	0.193856
MAG59	GH2	NA	Bacteroidetes	Bacteroidaceae	beta-galactosidase	3.2.1.23	0.0219375	0.319991	0.106526	0.0663581	0	0.0809253
MAG6	GH2	NA	Firmicutes	Allobaculum	beta-galactosidase	3.2.1.23	118.373	243.872	47.8682	161.452	4.0471	26.8002
MAG6	GH2	NA	Firmicutes	Allobaculum	beta-galactosidase	3.2.1.23	14.1673	11.9407	2.4763	10.7697	2.59167	3.03454
MAG61	GH2	NA	Bacteroidetes	Bacteroides	beta-galactosidase	3.2.1.23	0.00935983	0.379477	0.0454622	0.0094323	0.105543	0.218411
MAG61	GH2	NA	Bacteroidetes	Bacteroides	beta-galactosidase	3.2.1.23	0.0283365	2.09856	0	0.0190373	0.118341	0.208811
MAG61	GH2	NA	Bacteroidetes	Bacteroides	beta-galactosidase	3.2.1.23	0	3.27286	0.0659349	0.0273592	0.107723	0.333426
MAG61	GH2	NA	Bacteroidetes	Bacteroides	beta-galactosidase	3.2.1.23	0	0.997754	0.0807822	0	0.187285	0.0204435
MAG62	GH2	NA	Bacteroidetes	C941	beta-galactosidase	3.2.1.23	0.0483287	0.123177	0.033536	0.034784	0.0259637	0.0339091
MAG63	GH2	NA	Bacteroidetes	Muribaculaceae	beta-galactosidase	3.2.1.23	2.34253	2.95957	0.710381	1.71067	1.01816	2.70424
MAG66	GH2	NA	Bacteroidetes	ML635J-15	beta-galactosidase	3.2.1.23	0.176063	0.0150277	0.0450088	0.112058	0.0058051	0.0796637
MAG69	GH2	NA	Bacteroidetes	Phil12	beta-galactosidase	3.2.1.23	4.72747	0.44333	12.3658	9.36826	0.0142664	12.496
MAG70	GH2	NA	Fibrobacteres	Fibrobacter	beta-galactosidase	3.2.1.23	8.57431	0.0166922	0.0749928	9.34644	0.012894	0.0252857
MAG71	GH2	NA	Fibrobacteres	Fibrobacter	beta-galactosidase	3.2.1.23	2.51156	0.267074	1.82483	2.36514	0.058023	0.960858
MAG71	GH2	NA	Fibrobacteres	Fibrobacter	beta-galactosidase	3.2.1.23	1.36034	0.131899	1.43645	1.09511	0.0417	1.09846
MAG72	GH2	NA	Fibrobacteres	Fibrobacteraceae	beta-galactosidase	3.2.1.23	0.991471	0.0360012	0.682857	1.32711	0.0278221	0.436101
MAG72	GH2	NA	Fibrobacteres	Fibrobacteraceae	beta-galactosidase	3.2.1.23	4.99936	0.251777	2.388	4.51672	0.233382	1.02978
MAG78	GH2	NA	Proteobacteria	Escherichia coli	beta-galactosidase	3.2.1.23	0.171062	0.246591	0	0.114925	1.06564	0.140063
MAG8	GH2	NA	Firmicutes	Erysipelotrichaceae	beta-galactosidase	3.2.1.23	1.53029	0.631975	0.490796	1.17868	0.361374	3.84938
MAG20	GH2	NA	Firmicutes	Lachnospirales	beta-galactosidase	3.2.1.23	1.31065	0	0.854649	1.38211	0	1.16285
MAG21	GH2	NA	Firmicutes	Lachnospiraceae	beta-galactosidase	3.2.1.23	0.28398	1.27001	0.0417987	0.268825	0.113226	0.0211361
MAG21	GH2	NA	Firmicutes	Lachnospiraceae	beta-galactosidase	3.2.1.23	0.036077	0.0389996	0.0292037	0.0121202	0.00752932	0.0147731
MAG22	GH2	NA	Firmicutes	Lachnospiraceae	beta-galactosidase	3.2.1.23	0.0344218	0.0418686	0	0.121405	0	0
MAG23	GH2	NA	Firmicutes	Blautia_A	beta-galactosidase	3.2.1.23	0.518503	1.42126	0.209858	0.261292	0.139121	0.348824
MAG23	GH2	NA	Firmicutes	Blautia_A	beta-galactosidase	3.2.1.23	0.0738754	0.139753	0.149501	0.0620475	0.0077085	0.0907561
MAG26	GH2	NA	Firmicutes	Lachnospiraceae	beta-galactosidase	3.2.1.23	0.0123453	0.0200178	0	0.04977	0	0.0151663
MAG27	GH2	NA	Firmicutes	Lachnospiraceae	beta-galactosidase	3.2.1.23	0.0126997	0.0205921	0.0616804	0.0127999	0.182856	0.0156022
MAG27	GH2	NA	Firmicutes	Lachnospiraceae	beta-galactosidase	3.2.1.23	0.0122963	0.0398767	0.0298607	0	0.0769832	0.015106
MAG45	GH2	NA	Bacteroidetes	RC9	beta-galactosidase	3.2.1.23	0.0398912	0.0646908	0.0968779	0.0502515	0	0.0734932
MAG45	GH2	NA	Bacteroidetes	RC9	beta-galactosidase	3.2.1.23	0.0369185	0.0449041	0.26898	0.130214	0	0.170029
MAG47	GH2	NA	Bacteroidetes	Bacteroidales	beta-galactosidase	3.2.1.23	1.1114	0.054613	0.354418	1.51609	0.02109	0.413702
MAG47	GH2	NA	Bacteroidetes	Bacteroidales	beta-galactosidase	3.2.1.23	1.56234	0	0.191071	1.20075	0	0.276136
MAG47	GH2	NA	Bacteroidetes	Bacteroidales	beta-galactosidase	3.2.1.23	0.40029	0	0.0948419	0.393557	0	0.0359734
MAG47	GH2	NA	Bacteroidetes	Bacteroidales	beta-galactosidase	3.2.1.23	1.03416	0.038112	0.313927	1.291	0	0.230981
MAG48	GH2	NA	Bacteroidetes	UBA3663	beta-galactosidase	3.2.1.23	5.88446	0.293039	0.576001	4.45073	0.0848717	0.20811
MAG51	GH2	NA	Bacteroidetes	UBA4372	beta-galactosidase	3.2.1.23	4.77927	1.47012	2.45186	8.87062	0.0799323	7.20906
MAG52	GH2	NA	Bacteroidetes	UBA4372	beta-galactosidase	3.2.1.23	0.983652	10.4949	1.72261	2.06252	0.226658	3.17726
MAG53	GH2	NA	Bacteroidetes	UBA4372	beta-galactosidase	3.2.1.23	0.0260403	0.570007	0.0632362	0.0131231	0.0244509	0.0639855
MAG53	GH2	NA	Bacteroidetes	UBA4372	beta-galactosidase	3.2.1.23	0.0722474	0.292876	0.0877245	0.133495	0.0301562	0.0443769
MAG53	GH2	NA	Bacteroidetes	UBA4372	beta-galactosidase	3.2.1.23	0.413645	0.335375	0.251132	0.266344	0.0935328	0.268176
MAG55	GH2	NA	Bacteroidetes	Bacteroidaceae	beta-galactosidase	3.2.1.23	8.45571	7.64855	3.43638	18.528	0.129667	7.56064
MAG57	GH2	NA	Bacteroidetes	Prevotella	beta-galactosidase	3.2.1.23	0.407816	0.447337	0.17477	0.398932	0	0.0884096
MAG57	GH2	NA	Bacteroidetes	Prevotella	beta-galactosidase	3.2.1.23	0.679604	1.20869	1.2245	0.972134	0.116696	1.52146
MAG57	GH2	NA	Bacteroidetes	Prevotella	beta-galactosidase	3.2.1.23	0.0651008	0.105557	0.0632362	0.1706	0	0.0799819
MAG59	GH2	NA	Bacteroidetes	Bacteroidaceae	beta-galactosidase	3.2.1.23	0.0246578	0.179921	0.0898198	0.0621299	0.0231561	0.136315
MAG59	GH2	NA	Bacteroidetes	Bacteroidaceae	beta-galactosidase	3.2.1.23	0.0390058	0.189736	0.56833	0.131047	0.0569725	0.207661
MAG59	GH2	NA	Bacteroidetes	Bacteroidaceae	beta-galactosidase	3.2.1.23	0.0165158	0	0.0802079	0.0499465	0	0.0811914
MAG61	GH2	NA	Bacteroidetes	Bacteroides	beta-galactosidase	3.2.1.23	0.0235632	3.38146	0.0572223	0.0118741	0.162292	0.564446
MAG61	GH2	NA	Bacteroidetes	Bacteroides	beta-galactosidase	3.2.1.23	0	1.82529	0.0881816	0	0.0151565	0.0148695
MAG62	GH2	NA	Bacteroidetes	C941	beta-galactosidase	3.2.1.23	0.664142	3.1276	0.460773	0.653532	0.316569	0.369221
MAG65	GH2	NA	Bacteroidetes	CAG-1031	beta-galactosidase	3.2.1.23	5.81856	18.5284	2.3882	3.52796	1.20954	2.68937
MAG73	GH2	NA	Planctomycetes	Thermoguttaceae	beta-galactosidase	3.2.1.23	4.58151	0.194917	5.9034	4.41584	0.326066	4.97252
MAG12	GH2	NA	Firmicutes	CAG-826	beta-galactosidase	3.2.1.23	0.215426	0.49472	0.0871808	0.289566	0.0336784	0.176529
MAG15	GH2	NA	Firmicutes	Lactobacillus_H	beta-galactosidase	3.2.1.23	0.611497	1.70583	0.0824614	0.342717	0.317605	0.25093
MAG20	GH2	NA	Firmicutes	Lachnospirales	beta-galactosidase	3.2.1.23	0.0686255	0	0.249953	0.155655	0	0.126519
MAG14	GH2	NA	Firmicutes	Enterococcus	beta-galactosidase	3.2.1.23	0	0	0	0	0	0.0434593
MAG20	GH2	NA	Firmicutes	Lachnospirales	beta-galactosidase	3.2.1.23	0.890722	0	0.446743	1.24888	0	0.344841
MAG23	GH2	NA	Firmicutes	Blautia_A	beta-galactosidase	3.2.1.23	1.31282	4.53575	0.924141	1.86945	0.178781	1.00481
MAG24	GH2	NA	Firmicutes	Eubacterium_H	beta-galactosidase	3.2.1.23	0.0566189	0.275479	0.275015	0.0896564	0.293963	0.99326
MAG40	GH2	NA	Bacteroidetes	CAG-831	beta-galactosidase	3.2.1.23	0.0169683	0.0825232	1.85411	0.0171054	0.159196	1.2513
MAG44	GH2	NA	Bacteroidetes	UBA932	beta-galactosidase	3.2.1.23	0.0211387	0	0.256622	0.0639397	0	0.181937
MAG45	GH2	NA	Bacteroidetes	RC9	beta-galactosidase	3.2.1.23	0.0553385	0.0448621	0.134381	0.0557777	0	0.169983
MAG49	GH2	NA	Bacteroidetes	Bacteroidaceae	beta-galactosidase	3.2.1.23	0.557304	2.64973	1.26722	0.292802	0.0684105	0.452333
MAG50	GH2	NA	Bacteroidetes	Bacteroidales	beta-galactosidase	3.2.1.23	0.11561	1.23961	0.593351	0.2647	0	0.154476
MAG52	GH2	NA	Bacteroidetes	UBA4372	beta-galactosidase	3.2.1.23	5.09778	10.1083	6.38536	6.52603	0.311941	12.6865
MAG53	GH2	NA	Bacteroidetes	UBA4372	beta-galactosidase	3.2.1.23	0.491144	1.61222	0.930902	0.676102	0.345012	0.691647
MAG55	GH2	NA	Bacteroidetes	Bacteroidaceae	beta-galactosidase	3.2.1.23	2.63023	0.147787	1.37406	2.49332	0.0434812	3.12841
MAG55	GH2	NA	Bacteroidetes	Bacteroidaceae	beta-galactosidase	3.2.1.23	5.38517	4.79665	3.34974	10.8822	0.0973216	7.33346
MAG61	GH2	NA	Bacteroidetes	Bacteroides	beta-galactosidase	3.2.1.23	0.0641391	2.73939	0.207699	0.0502673	0.227792	0.560041
MAG62	GH2	NA	Bacteroidetes	C941	beta-galactosidase	3.2.1.23	0.479283	2.10319	0.387992	0.435642	0.276696	0.18467
MAG76	GH2	NA	Spirochaetes	Treponema_D	beta-galactosidase	3.2.1.23	0.187811	0.217512	0.130307	0.10817	0.0083968	0.115375
MAG78	GH2	NA	Proteobacteria	Escherichia coli	beta-galactosidase	3.2.1.23	1.02011	0.0612718	0	0.809085	0.639039	0.0464024
MAG22	GH2	NA	Firmicutes	Lachnospiraceae	beta-galactosidase	3.2.1.23	0.0340492	0	0	0	0	0
MAG53	GH2	NA	Bacteroidetes	UBA4372	beta-galactosidase	3.2.1.23	0.268334	0.348108	0.0781983	0.129805	0.154606	0.0791037
MAG62	GH2	NA	Bacteroidetes	C941	beta-galactosidase	3.2.1.23	0.0519268	0.202096	0	0.0209325	0.0130091	0
MAG73	GH2	NA	Planctomycetes	Thermoguttaceae	beta-galactosidase	3.2.1.23	0.195897	0.0244309	0.512287	0.197462	0.0754305	0.499964
MAG17	GH2	NA	Firmicutes	F23-B02	beta-glucuronidase	3.2.1.31	1.63146	0	1.32047	0.383767	0.0113353	1.24778
MAG21	GH2	NA	Firmicutes	Lachnospiraceae	beta-glucuronidase	3.2.1.31	0.0202984	0.0877648	0	0.0136395	0.012705	0.0083132
MAG22	GH2	NA	Firmicutes	Lachnospiraceae	beta-glucuronidase	3.2.1.31	0.5018	0.535282	0	0.705415	0	0.0162241
MAG61	GH2	NA	Bacteroidetes	Bacteroides	beta-glucuronidase	3.2.1.31	0	0.429318	0	0.0148284	0.0736441	0.05423
MAG20	GH2	NA	Firmicutes	Lachnospirales	beta-glucuronidase	3.2.1.31	0.109535	0	0.0997464	0.0966033	0.00856958	0.134582
MAG44	GH2	NA	Bacteroidetes	UBA932	beta-glucuronidase	3.2.1.31	0.105986	0	0.154434	0.074769	0.00663783	0.494696
MAG47	GH2	NA	Bacteroidetes	Bacteroidales	beta-glucuronidase	3.2.1.31	1.15546	0	0.397321	1.54573	0	0.125593
MAG54	GH2	NA	Bacteroidetes	UBA4372	beta-glucuronidase	3.2.1.31	0.842346	0.945413	0.275344	0.816462	0.0405339	0.0597236
MAG62	GH2	NA	Bacteroidetes	C941	beta-glucuronidase	3.2.1.31	0.167619	0.434989	0.130272	0.0675589	0.0378227	0.107021
MAG8	GH2	NA	Firmicutes	Erysipelotrichaceae	beta-glucuronidase	3.2.1.31	0.757306	0.542448	0.470407	0.86997	0.594759	2.64095
MAG20	GH2	NA	Firmicutes	Lachnospirales	beta-glucuronidase	3.2.1.31	0.0137527	0	0.0333964	0.0554472	0	0.0168975
MAG20	GH2	NA	Firmicutes	Lachnospirales	beta-glucuronidase	3.2.1.31	0.334479	0	0.284264	0.354035	0	0.246649
MAG21	GH2	NA	Firmicutes	Lachnospiraceae	beta-glucuronidase	3.2.1.31	0.592809	4.25593	0.164509	0.221964	1.017	0.104084
MAG22	GH2	NA	Firmicutes	Lachnospiraceae	beta-glucuronidase	3.2.1.31	0.0337517	0	0	0.0510362	0.0211109	0
MAG45	GH2	NA	Bacteroidetes	RC9	beta-glucuronidase	3.2.1.31	0.19541	0.0263995	0.23725	0.229812	0	0.360229
MAG46	GH2	NA	Bacteroidetes	RC9	beta-glucuronidase	3.2.1.31	0.0169374	0.10983	0	0	0.0423752	0.0208169
MAG49	GH2	NA	Bacteroidetes	Bacteroidaceae	beta-glucuronidase	3.2.1.31	0.146557	0.184796	0	0.0492455	0.0101866	0
MAG59	GH2	NA	Bacteroidetes	Bacteroidaceae	beta-glucuronidase	3.2.1.31	0.205876	0.194686	0.874836	0.155655	0.0321908	0.506074
MAG74	GH2	NA	Spirochaetes	UBA9732	beta-glucuronidase	3.2.1.31	0.277061	0.280713	0.756846	0.209477	0	0.276683
MAG78	GH2	NA	Proteobacteria	Escherichia coli	beta-glucuronidase	3.2.1.31	0.131094	0.159265	0.159108	0.0991823	0.980722	0.201707
MAG56	GH2	NA	Bacteroidetes	Prevotella	beta-glucuronidase	3.2.1.31	0.212066	0.290904	0	0.279548	0	0
MAG42	GH2	NA	Bacteroidetes	UBA932	beta-mannosidase	3.2.1.25	0.0892433	0.0289336	0.910124	0.107961	0	0.504591
MAG51	GH2	NA	Bacteroidetes	UBA4372	beta-mannosidase	3.2.1.25	0.961784	0.0861806	0.897464	0.932627	0	1.052
MAG52	GH2	NA	Bacteroidetes	UBA4372	beta-mannosidase	3.2.1.25	0.087789	0.501568	0.667739	0.214265	0.0110806	0.758621
MAG67	GH2	NA	Bacteroidetes	F082	beta-mannosidase	3.2.1.25	1.55381	0.489677	13.0469	1.91482	0.0269701	12.8963
MAG69	GH2	NA	Bacteroidetes	Phil12	beta-mannosidase	3.2.1.25	4.20119	0.289874	7.78345	6.8599	0	4.64369
MAG76	GH2	NA	Spirochaetes	Treponema_D	beta-mannosidase	3.2.1.25	0.437585	0.460253	0.143602	0.22647	0.04443	0.101698
[truncated: 648 more rows]

## Sheet: Supplementary Fig. 5
Supplementary Fig. 5: Abundance (TPM) of genes associated with fermentation-related categories according to FOAM database.
[truncated: 255,724+ more rows]

[truncated: 6 more sheets: Supplementary Fig. 6, Supplementary Fig. 7, Supplementary Fig. 12, Supplementary Fig. 13, Supplementary Fig. 14, Supplementary Fig. 15]
